# Supplementary material for: Depletion of Numb and Numblike in Murine Lung Epithelial Cells Ameliorates Bleomycin-Induced Lung Fibrosis by Inhibiting the β-Catenin Signaling Pathway
Source: Front Cell Dev Biol. 2021 May 26;9:639162. doi: 10.3389/fcell.2021.639162 (PMC8187792; doi:10.3389/fcell.2021.639162)
Supplement: Supplementary Table 1 — List of NUMB interaction partners. Excel list containing all potential interaction partners of NUMB, as detected by mass spectrometry analysis of co-IPs of eGFP-tagged NUMB in MLE12 cells. [file Table_1.XLSX]

## Sheet: Description
Column	Description
Protein IDs	Uniprot Ids for proteins part of the protein group
Majority protein IDs	Majority Uniprot Ids (lowest number of razor peptides)
Fasta headers
Protein names
Gene names
p-value Numb1/Ctrl (log10)	log10 transformed p value of a two-sided t-test
p-value Numb1/Ctrl	p value obtained by perfroming a two-sided t-test
protein ratio Numb1/Ctrl (log2)	log2 ratio between Numb1 and control
fold change > 2 & p value < 0.05	Contains a "+" if the protein group was found to be significantly regulated (p-value < 0.05 & FC > 2)
LFQ intensity Ctrl 1	Label free intensity of indicated samples
LFQ intensity Ctrl 2
LFQ intensity Ctrl 3
LFQ intensity Numb1 1
LFQ intensity Numb1 2
LFQ intensity Numb1 3
Peptides	Number of peptides identified
Razor + unique peptides	Number of razor and unique peptides
Unique peptides	Number of unique peptides
Sequence coverage [%]	Fraction covered by indicated peptides
Unique + razor sequence coverage [%]
Unique sequence coverage [%]
Mol. weight [kDa]	Estimated molecular weight
Q-value	Q-value for the identification of that protein group
Score	Andromeda Score of peptide for this protein group
Intensity	ummed Intensity over all measured samples (n=3, 2 groups)

## Sheet: Data
Protein IDs	Majority protein IDs	Fasta headers	Protein names	Gene names	p-value Numb1/Ctrl (log10)	p-value Numb1/Ctrl	protein ratio Numb1/Ctrl (log2)	fold change > 2 & p value < 0.05	LFQ intensity Ctrl 1	LFQ intensity Ctrl 2	LFQ intensity Ctrl 3	LFQ intensity Numb1 1	LFQ intensity Numb1 2	LFQ intensity Numb1 3	Peptides	Razor + unique peptides	Unique peptides	Sequence coverage [%]	Unique + razor sequence coverage [%]	Unique sequence coverage [%]	Mol. weight [kDa]	Q-value	Score	Intensity
Q9DBG3;Q9DBG3-2;H3BIY9;H3BKM0;H3BJ06;Q5SWR0	Q9DBG3;Q9DBG3-2;H3BIY9;H3BKM0	>sp|Q9DBG3|AP2B1_MOUSE AP-2 complex subunit beta OS=Mus musculus GN=Ap2b1 PE=1 SV=1;>sp|Q9DBG3-2|AP2B1_MOUSE Isoform 2 of AP-2 complex subunit beta OS=Mus musculus GN=Ap2b1;>tr|H3BIY9|H3BIY9_MOUSE AP complex subunit beta OS=Mus musculus GN=Ap2b1 PE=1 SV=1;	AP-2 complex subunit beta;AP complex subunit beta	Ap2b1	4.47122	3.37891e-05	10.9423	+	20.6874	20.6587	19.1983	31.4109	31.249	30.7114	77	77	44	70.8	70.8	49.8	104.58	0	323.31	1177500000000
P49757-3;P49757	P49757-3;P49757	>sp|P49757-3|NUMB_HUMAN Isoform 3 of Protein numb homolog OS=Homo sapiens GN=NUMB;>sp|P49757|NUMB_HUMAN Protein numb homolog OS=Homo sapiens GN=NUMB PE=1 SV=2	Protein numb homolog	NUMB	4.0913	8.10399e-05	10.7503	+	20.3355	19.1731	21.4199	31.2129	30.884	31.0825	43	38	4	69.7	65.5	12.8	69.43	0	323.31	1019900000000
P17427;A0A0J9YUA7	P17427	>sp|P17427|AP2A2_MOUSE AP-2 complex subunit alpha-2 OS=Mus musculus GN=Ap2a2 PE=1 SV=2	AP-2 complex subunit alpha-2	Ap2a2	3.59749	0.000252646	9.76522	+	21.0965	20.0737	22.7556	31.3194	31.0933	30.8088	70	70	48	79.9	79.9	60.8	104.02	0	323.31	1221800000000
Q8VDD5;F2Z494;E9Q264;A2AQP0	Q8VDD5	>sp|Q8VDD5|MYH9_MOUSE Myosin-9 OS=Mus musculus GN=Myh9 PE=1 SV=4	Myosin-9	Myh9	4.73211	1.85307e-05	9.32058	+	21.8759	21.4181	20.8085	30.2649	31.0989	30.7004	167	167	138	66.6	66.6	56.2	226.37	0	323.31	189580000000
Q9WTI7-3;Q9WTI7;Q9WTI7-4;Q5ND45	Q9WTI7-3;Q9WTI7;Q9WTI7-4	>sp|Q9WTI7-3|MYO1C_MOUSE Isoform 3 of Unconventional myosin-Ic OS=Mus musculus GN=Myo1c;>sp|Q9WTI7|MYO1C_MOUSE Unconventional myosin-Ic OS=Mus musculus GN=Myo1c PE=1 SV=2;>sp|Q9WTI7-4|MYO1C_MOUSE Isoform 4 of Unconventional myosin-Ic OS=Mus musculus GN=Myo	Unconventional myosin-Ic	Myo1c	3.65299	0.000222335	9.08155	+	21.7964	19.3437	20.7099	29.7201	29.8501	29.5245	72	72	2	67.2	67.2	1.9	119.88	0	323.31	196890000000
Q3TWV4	Q3TWV4	>tr|Q3TWV4|Q3TWV4_MOUSE AP-2 complex subunit mu OS=Mus musculus GN=Ap2m1 PE=1 SV=1		Ap2m1	2.47878	0.00332065	8.69777	+	23.0025	20.6596	20.6416	NaN	30.1888	30.0758	40	40	1	77.8	77.8	4.8	49.389	0	323.31	260550000000
P17426-2;P17426	P17426-2;P17426	>sp|P17426-2|AP2A1_MOUSE Isoform B of AP-2 complex subunit alpha-1 OS=Mus musculus GN=Ap2a1;>sp|P17426|AP2A1_MOUSE AP-2 complex subunit alpha-1 OS=Mus musculus GN=Ap2a1 PE=1 SV=1	AP-2 complex subunit alpha-1	Ap2a1	3.18273	0.000656548	8.42631	+	20.4167	23.2363	21.2387	30.4794	30.1136	29.5776	70	48	48	76.2	54.9	54.9	105.48	0	323.31	577460000000
Q62261;A0A0A0MQG2;Q62261-2;Q68FG2;D3YWH8	Q62261;A0A0A0MQG2;Q62261-2	>sp|Q62261|SPTB2_MOUSE Spectrin beta chain, non-erythrocytic 1 OS=Mus musculus GN=Sptbn1 PE=1 SV=2;>tr|A0A0A0MQG2|A0A0A0MQG2_MOUSE Spectrin beta chain, non-erythrocytic 1 (Fragment) OS=Mus musculus GN=Sptbn1 PE=1 SV=1;>sp|Q62261-2|SPTB2_MOUSE Isoform 2 of	Spectrin beta chain, non-erythrocytic 1	Sptbn1	5.54623	2.84296e-06	8.36953	+	20.699	20.2004	20.1705	28.6422	28.5411	28.9952	128	128	124	55.8	55.8	54.5	274.22	0	323.31	44216000000
Q8BTS0;Q61656;S4R1I6;B1ARB9;B1ARC0;S4R1E3	Q8BTS0;Q61656;S4R1I6	>tr|Q8BTS0|Q8BTS0_MOUSE DEAD (Asp-Glu-Ala-Asp) box polypeptide 5 OS=Mus musculus GN=Ddx5 PE=1 SV=1;>sp|Q61656|DDX5_MOUSE Probable ATP-dependent RNA helicase DDX5 OS=Mus musculus GN=Ddx5 PE=1 SV=2;>tr|S4R1I6|S4R1I6_MOUSE MCG2872, isoform CRA_b OS=Mus muscul	Probable ATP-dependent RNA helicase DDX5	Ddx5	4.37349	4.23167e-05	8.16323	+	18.9189	19.7474	20.3197	27.648	27.7871	28.0407	42	42	32	60.8	60.8	48.3	69.265	0	323.31	81860000000
Q99104;D6RFU0;F6SV01;D3Z135;F7DF36;E0CXC7;Q8CIF6;Q8CIF6-2	Q99104	>sp|Q99104|MYO5A_MOUSE Unconventional myosin-Va OS=Mus musculus GN=Myo5a PE=1 SV=2	Unconventional myosin-Va	Myo5a	3.1852	0.000652825	7.72297	+	21.971	19.5488	19.8737	28.5873	28.2792	27.696	109	109	2	53.6	53.6	0.7	215.54	0	323.31	43453000000
E9Q5C9	E9Q5C9	>tr|E9Q5C9|E9Q5C9_MOUSE Protein Nolc1 OS=Mus musculus GN=Nolc1 PE=1 SV=1		Nolc1	4.41987	3.80307e-05	7.55878	+	20.7203	21.0651	19.839	27.8968	28.1359	28.2679	37	37	37	28.8	28.8	28.8	73.697	0	323.31	101910000000
Q61584-4;Q61584-5	Q61584-4;Q61584-5	>sp|Q61584-4|FXR1_MOUSE Isoform C of Fragile X mental retardation syndrome-related protein 1 OS=Mus musculus GN=Fxr1;>sp|Q61584-5|FXR1_MOUSE Isoform D of Fragile X mental retardation syndrome-related protein 1 OS=Mus musculus GN=Fxr1			4.46978	3.39015e-05	7.41035	+	21.2416	21.7167	21.5954	28.9121	28.9444	NaN	45	45	1	73.4	73.4	5.1	72.813	0	323.31	80589000000
E9PZ16	E9PZ16	>tr|E9PZ16|E9PZ16_MOUSE Basement membrane-specific heparan sulfate proteoglycan core protein OS=Mus musculus GN=Hspg2 PE=1 SV=1		Hspg2	2.92407	0.00119105	7.23431	+	19.4772	22.0843	19.9393	28.4322	27.5287	27.2428	103	103	1	33.5	33.5	0.4	469.78	0	323.31	17599000000
Q5SYD0;Q5SYD0-2;Q5SUA5	Q5SYD0;Q5SYD0-2	>sp|Q5SYD0|MYO1D_MOUSE Unconventional myosin-Id OS=Mus musculus GN=Myo1d PE=1 SV=1;>sp|Q5SYD0-2|MYO1D_MOUSE Isoform 2 of Unconventional myosin-Id OS=Mus musculus GN=Myo1d	Unconventional myosin-Id	Myo1d	3.27368	0.000532499	7.18317	+	21.4718	21.2096	19.2279	27.8358	27.8144	27.8086	61	61	61	59.3	59.3	59.3	116.08	0	323.31	60820000000
F6VG99;E9PYF4;E9PYI7;Q3UPW3;E0CZD8;Q7M757	F6VG99;E9PYF4;E9PYI7	>tr|F6VG99|F6VG99_MOUSE Protein Lmo7 (Fragment) OS=Mus musculus GN=Lmo7 PE=1 SV=1;>tr|E9PYF4|E9PYF4_MOUSE Protein Lmo7 OS=Mus musculus GN=Lmo7 PE=1 SV=1;>tr|E9PYI7|E9PYI7_MOUSE Protein Lmo7 OS=Mus musculus GN=Lmo7 PE=1 SV=1		Lmo7	4.50464	3.1287e-05	6.75218	+	20.9407	20.976	20.5473	26.9893	27.8191	27.9121	73	73	2	46	46	1.1	181.91	0	323.31	54861000000
P21107-2;D3Z2H9;E9Q5J9	P21107-2;D3Z2H9;E9Q5J9	>sp|P21107-2|TPM3_MOUSE Isoform 2 of Tropomyosin alpha-3 chain OS=Mus musculus GN=Tpm3;>tr|D3Z2H9|D3Z2H9_MOUSE Protein Tpm3-rs7 OS=Mus musculus GN=Tpm3-rs7 PE=3 SV=1;>tr|E9Q5J9|E9Q5J9_MOUSE Tropomyosin alpha-3 chain OS=Mus musculus GN=Tpm3 PE=1 SV=1	Tropomyosin alpha-3 chain	Tpm3;Tpm3-rs7	3.91894	0.00012052	6.55369	+	20.3721	19.5658	21.0406	26.8051	26.7256	27.1088	32	32	10	82.3	82.3	27.4	29.02	0	323.31	17706000000
Q58E64;P10126;D3YZ68;D3Z3I8	Q58E64;P10126;D3YZ68	>tr|Q58E64|Q58E64_MOUSE Elongation factor 1-alpha OS=Mus musculus GN=Eef1a1 PE=1 SV=1;>sp|P10126|EF1A1_MOUSE Elongation factor 1-alpha 1 OS=Mus musculus GN=Eef1a1 PE=1 SV=3;>tr|D3YZ68|D3YZ68_MOUSE Elongation factor 1-alpha 1 (Fragment) OS=Mus musculus GN=E	Elongation factor 1-alpha;Elongation factor 1-alpha 1	Eef1a1	3.74719	0.000178982	6.48911	+	21.0171	20.9356	22.4049	28.0567	27.78	27.9882	21	21	12	56.1	56.1	35.1	50.113	0	323.31	46748000000
P08752;A0A0A6YWA9;A2AE33;P50149;P18872-2;A2AE32;B2RVZ3;P20612;P18872;Q3V3I2;A0A0A6YXN0;A0A0A6YXC2;D3Z2M7;F6QPU5	P08752	>sp|P08752|GNAI2_MOUSE Guanine nucleotide-binding protein G(i) subunit alpha-2 OS=Mus musculus GN=Gnai2 PE=1 SV=5	Guanine nucleotide-binding protein G(i) subunit alpha-2	Gnai2	4.95344	1.11317e-05	6.39172	+	20.442	19.903	20.3188	26.271	26.7699	26.7981	19	19	11	62.8	62.8	39.4	40.489	0	323.31	14845000000
P62204;Q3UKW2;Q9D6P8;G3UX57;G3UZ90;P20801	P62204;Q3UKW2	>sp|P62204|CALM_MOUSE Calmodulin OS=Mus musculus GN=Calm1 PE=1 SV=2;>tr|Q3UKW2|Q3UKW2_MOUSE Calmodulin OS=Mus musculus GN=Calm1 PE=1 SV=1	Calmodulin	Calm1	4.76776	1.70701e-05	6.25061	+	20.843	21.1275	21.5529	27.7135	27.1871	27.3746	14	14	14	99.3	99.3	99.3	16.837	0	323.31	17332000000
K3W4P2;A0A0G2JH17;Q6P4S8	K3W4P2;A0A0G2JH17;Q6P4S8	>tr|K3W4P2|K3W4P2_MOUSE Integrator complex subunit 1 OS=Mus musculus GN=Ints1 PE=1 SV=2;>tr|A0A0G2JH17|A0A0G2JH17_MOUSE Integrator complex subunit 1 OS=Mus musculus GN=Ints1 PE=1 SV=1;>sp|Q6P4S8|INT1_MOUSE Integrator complex subunit 1 OS=Mus musculus GN=In	Integrator complex subunit 1	Ints1			6.21888	+	21.104	20.9799	21.0375	NaN	27.2594	NaN	2	2	2	1	1	1	247.71	0.0039818	11.245	2775300000
Q5FWJ3;P20152;A0A0A6YWC8;A2AKJ2;G5E846;G3X981;P15331-3;P15331;P15331-2;P03995-2;P03995;D3YZ35;A0A0R4J036;P46660;P08551;P08553	Q5FWJ3;P20152;A0A0A6YWC8	>tr|Q5FWJ3|Q5FWJ3_MOUSE Vimentin OS=Mus musculus GN=Vim PE=1 SV=1;>sp|P20152|VIME_MOUSE Vimentin OS=Mus musculus GN=Vim PE=1 SV=3;>tr|A0A0A6YWC8|A0A0A6YWC8_MOUSE Vimentin OS=Mus musculus GN=Vim PE=1 SV=1	Vimentin	Vim	4.76534	1.71656e-05	6.17297	+	20.9676	20.4614	21.1296	27.2584	26.7296	27.0894	42	42	36	76	76	67.8	53.687	0	323.31	10221000000
Q9QXS1-13	Q9QXS1-13	>sp|Q9QXS1-13|PLEC_MOUSE Isoform PLEC-1F of Plectin OS=Mus musculus GN=Plec			2.48715	0.00325722	6.16208	+	21.2907	20.3342	19.3824	26.5639	NaN	26.4318	147	147	1	40.6	40.6	0.5	516.43	0	323.31	6211700000
Q5SVG5;Q5SVG4;O35643	Q5SVG5;Q5SVG4;O35643	>tr|Q5SVG5|Q5SVG5_MOUSE AP-1 complex subunit beta-1 OS=Mus musculus GN=Ap1b1 PE=1 SV=1;>tr|Q5SVG4|Q5SVG4_MOUSE AP-1 complex subunit beta-1 OS=Mus musculus GN=Ap1b1 PE=1 SV=1;>sp|O35643|AP1B1_MOUSE AP-1 complex subunit beta-1 OS=Mus musculus GN=Ap1b1 PE=1 S	AP-1 complex subunit beta-1	Ap1b1	3.63316	0.000232723	6.12115	+	19.8265	20.9141	21.2891	27.0969	26.9139	26.3824	64	31	31	59	37.4	37.4	101.19	0	323.31	72223000000
P29341;Q9D4E6;F6ZAX1;A2A5N3	P29341	>sp|P29341|PABP1_MOUSE Polyadenylate-binding protein 1 OS=Mus musculus GN=Pabpc1 PE=1 SV=2	Polyadenylate-binding protein 1	Pabpc1	3.63311	0.00023275	6.06259	+	19.7743	20.9759	19.8799	26.8461	25.8767	26.095	34	34	21	60.7	60.7	40.9	70.67	0	323.31	14947000000
Q5M8R8;P14869;S4R1N1;D3YVM5	Q5M8R8;P14869;S4R1N1;D3YVM5	>tr|Q5M8R8|Q5M8R8_MOUSE 60S acidic ribosomal protein P0 OS=Mus musculus GN=Rplp0 PE=1 SV=1;>sp|P14869|RLA0_MOUSE 60S acidic ribosomal protein P0 OS=Mus musculus GN=Rplp0 PE=1 SV=3;>tr|S4R1N1|S4R1N1_MOUSE 60S acidic ribosomal protein P0 (Fragment) OS=Mus mu	60S acidic ribosomal protein P0	Rplp0	2.85933	0.00138253	5.98963	+	22.3925	21.0709	19.9177	27.5555	27.1035	26.691	14	14	1	55.8	55.8	4.1	34.216	0	323.31	31827000000
Q9ERG0;Q9ERG0-2;Q4U4S6;Q8BGB5	Q9ERG0;Q9ERG0-2	>sp|Q9ERG0|LIMA1_MOUSE LIM domain and actin-binding protein 1 OS=Mus musculus GN=Lima1 PE=1 SV=3;>sp|Q9ERG0-2|LIMA1_MOUSE Isoform Alpha of LIM domain and actin-binding protein 1 OS=Mus musculus GN=Lima1	LIM domain and actin-binding protein 1	Lima1	2.62502	0.00237129	5.96783	+	20.0363	22.6241	20.2479	26.7299	26.6202	27.4618	44	44	44	57	57	57	84.059	0	323.31	32317000000
Q3ULT2;P57780;E9Q2W9;D3Z0L8;D3Z761;O88990	Q3ULT2;P57780	>tr|Q3ULT2|Q3ULT2_MOUSE Actinin alpha 4 OS=Mus musculus GN=Actn4 PE=1 SV=1;>sp|P57780|ACTN4_MOUSE Alpha-actinin-4 OS=Mus musculus GN=Actn4 PE=1 SV=1	Alpha-actinin-4	Actn4	3.54036	0.000288164	5.96495	+	20.1774	21.9076	21.1219	27.0101	26.967	27.1246	50	50	35	59.6	59.6	40.7	104.98	0	323.31	34610000000
Q5SZA3;P15864	Q5SZA3;P15864	>tr|Q5SZA3|Q5SZA3_MOUSE Histone H1.2 OS=Mus musculus GN=Hist1h1c PE=1 SV=1;>sp|P15864|H12_MOUSE Histone H1.2 OS=Mus musculus GN=Hist1h1c PE=1 SV=2	Histone H1.2	Hist1h1c	3.24906	0.00056356	5.95509	+	20.1045	20.4043	18.535	25.5698	25.9024	25.4369	14	14	5	41	41	17.9	21.266	0	146.75	6012500000
Q3UPN1;P29533	Q3UPN1;P29533	>tr|Q3UPN1|Q3UPN1_MOUSE Vascular cell adhesion protein 1 OS=Mus musculus GN=Vcam1 PE=1 SV=1;>sp|P29533|VCAM1_MOUSE Vascular cell adhesion protein 1 OS=Mus musculus GN=Vcam1 PE=1 SV=1	Vascular cell adhesion protein 1	Vcam1	4.54073	2.87917e-05	5.84643	+	20.7849	20.9371	20.2863	26.1618	26.565	26.8208	27	27	12	46.8	46.8	19.6	81.316	0	323.31	14713000000
Q499X7;Q9WUM4;E9PX03;E9PZJ0;E9PVJ1;B9EIZ7;Q920M5-3;Q920M5-2;Q920M5;Q920M5-4;G3UYK8;Q3U1N0;O89053	Q499X7;Q9WUM4	>tr|Q499X7|Q499X7_MOUSE Coronin OS=Mus musculus GN=Coro1c PE=1 SV=1;>sp|Q9WUM4|COR1C_MOUSE Coronin-1C OS=Mus musculus GN=Coro1c PE=1 SV=2	Coronin;Coronin-1C	Coro1c	3.55867	0.000276266	5.76852	+	20.2736	20.4137	21.3266	27.0114	25.8061	26.502	30	30	29	53.2	53.2	51.3	53.12	0	323.31	9702500000
Q5SWZ5;F6XZM9	Q5SWZ5	>tr|Q5SWZ5|Q5SWZ5_MOUSE Myosin phosphatase Rho-interacting protein OS=Mus musculus GN=Mprip PE=1 SV=1		Mprip	3.45761	0.000348649	5.62487	+	21.6335	20.5634	20.3042	25.9041	26.8592	26.6125	84	84	18	39.8	39.8	11.9	257.28	0	323.31	23731000000
Q5SQB7;Q61937;Q9DAY9;Q5SQB0;Q5SQB5;E9Q5T3	Q5SQB7;Q61937;Q9DAY9;Q5SQB0;Q5SQB5;E9Q5T3	>tr|Q5SQB7|Q5SQB7_MOUSE MCG68069 OS=Mus musculus GN=Npm1 PE=1 SV=1;>sp|Q61937|NPM_MOUSE Nucleophosmin OS=Mus musculus GN=Npm1 PE=1 SV=1;>tr|Q9DAY9|Q9DAY9_MOUSE Nucleophosmin OS=Mus musculus GN=Npm1 PE=1 SV=1;>tr|Q5SQB0|Q5SQB0_MOUSE Nucleophosmin OS=Mus mus	Nucleophosmin	Npm1;Gm5611	3.09627	0.000801188	5.59033	+	20.3939	18.947	20.9047	25.8793	25.8204	25.3169	16	16	16	55.1	55.1	55.1	32.56	0	323.31	12914000000
Q6URW6;K3W4R2;Q6URW6-2;Q6URW6-3	Q6URW6;K3W4R2;Q6URW6-2;Q6URW6-3	>sp|Q6URW6|MYH14_MOUSE Myosin-14 OS=Mus musculus GN=Myh14 PE=1 SV=1;>tr|K3W4R2|K3W4R2_MOUSE Myosin-14 OS=Mus musculus GN=Myh14 PE=1 SV=1;>sp|Q6URW6-2|MYH14_MOUSE Isoform 2 of Myosin-14 OS=Mus musculus GN=Myh14;>sp|Q6URW6-3|MYH14_MOUSE Isoform 3 of Myosin-1	Myosin-14	Myh14	3.13686	0.000729695	5.55589	+	20.7138	21.7795	21.2013	25.7723	27.243	27.3469	73	62	61	40.8	36.8	35.8	228.58	0	323.31	12746000000
G5E8C3;Q8BHL4	G5E8C3;Q8BHL4	>tr|G5E8C3|G5E8C3_MOUSE G protein-coupled receptor, family C, group 5, member A OS=Mus musculus GN=Gprc5a PE=1 SV=1;>sp|Q8BHL4|RAI3_MOUSE Retinoic acid-induced protein 3 OS=Mus musculus GN=Gprc5a PE=1 SV=1	Retinoic acid-induced protein 3	Gprc5a	3.15082	0.000706606	5.55282	+	20.9922	20.8098	19.283	25.9662	25.4906	26.2868	4	4	4	14.9	14.9	14.9	40.095	0	288.62	7575200000
E9Q5F4	E9Q5F4	>tr|E9Q5F4|E9Q5F4_MOUSE Actin, cytoplasmic 1 (Fragment) OS=Mus musculus GN=Actb PE=1 SV=1		Actb	3.13689	0.000729644	5.54228	+	20.6459	20.49	20.4	25.5522	26.5563	NaN	21	3	1	85.7	10.2	3.4	29.442	0	204.12	17872000000
Q3UJ76;P62743;A0A0U1RPS0;A0A0U1RQ06	Q3UJ76;P62743;A0A0U1RPS0	>tr|Q3UJ76|Q3UJ76_MOUSE AP-2 complex subunit sigma OS=Mus musculus GN=Ap2s1 PE=1 SV=1;>sp|P62743|AP2S1_MOUSE AP-2 complex subunit sigma OS=Mus musculus GN=Ap2s1 PE=1 SV=1;>tr|A0A0U1RPS0|A0A0U1RPS0_MOUSE AP-2 complex subunit sigma OS=Mus musculus GN=Ap2s1 P	AP-2 complex subunit sigma	Ap2s1	2.64416	0.00226903	5.4669	+	21.0224	22.7538	20.4271	26.4251	27.5952	26.5836	7	7	7	44.4	44.4	44.4	17.018	0	155.94	20091000000
Q60605-2;Q60605;Q8CI43	Q60605-2;Q60605	>sp|Q60605-2|MYL6_MOUSE Isoform Smooth muscle of Myosin light polypeptide 6 OS=Mus musculus GN=Myl6;>sp|Q60605|MYL6_MOUSE Myosin light polypeptide 6 OS=Mus musculus GN=Myl6 PE=1 SV=3	Myosin light polypeptide 6	Myl6	2.78416	0.00164378	5.43339	+	21.5851	20.8031	20.4331	25.1275	26.7964	27.1975	9	9	9	73.5	73.5	73.5	16.961	0	187.35	9346100000
Q91VH2	Q91VH2	>sp|Q91VH2|SNX9_MOUSE Sorting nexin-9 OS=Mus musculus GN=Snx9 PE=1 SV=1	Sorting nexin-9	Snx9	2.20776	0.00619782	5.42427	+	23.3312	19.9136	22.4851	27.3905	27.3656	27.2465	23	23	23	45.5	45.5	45.5	66.545	0	323.31	19517000000
Q5SXR6;Q68FD5;F6Z1R4	Q5SXR6;Q68FD5	>tr|Q5SXR6|Q5SXR6_MOUSE Clathrin heavy chain OS=Mus musculus GN=Cltc PE=1 SV=1;>sp|Q68FD5|CLH1_MOUSE Clathrin heavy chain 1 OS=Mus musculus GN=Cltc PE=1 SV=3	Clathrin heavy chain;Clathrin heavy chain 1	Cltc	2.93117	0.00117174	5.34717	+	20.8392	18.9253	20.6064	25.0103	25.7877	25.6144	64	64	64	47.2	47.2	47.2	191.98	0	323.31	11100000000
Q5BLJ7;P62301;Q921R2;A0A0U1RQ71	Q5BLJ7;P62301;Q921R2	>tr|Q5BLJ7|Q5BLJ7_MOUSE 40S ribosomal protein S13 OS=Mus musculus GN=Rps13 PE=1 SV=1;>sp|P62301|RS13_MOUSE 40S ribosomal protein S13 OS=Mus musculus GN=Rps13 PE=1 SV=2;>tr|Q921R2|Q921R2_MOUSE 40S ribosomal protein S13 OS=Mus musculus GN=Rps13 PE=2 SV=1	40S ribosomal protein S13	Rps13	2.62105	0.00239305	5.32597	+	20.2375	20.6829	18.1605	25.1092	24.9352	25.0145	9	9	9	51.7	51.7	51.7	17.222	0	118.13	5859300000
P47963	P47963	>sp|P47963|RL13_MOUSE 60S ribosomal protein L13 OS=Mus musculus GN=Rpl13 PE=1 SV=3	60S ribosomal protein L13	Rpl13	2.20575	0.00622664	5.3222	+	19.03	20.4416	22.3633	25.4103	25.9529	26.4383	12	12	12	45	45	45	24.305	0	323.31	13497000000
P99027	P99027	>sp|P99027|RLA2_MOUSE 60S acidic ribosomal protein P2 OS=Mus musculus GN=Rplp2 PE=1 SV=3	60S acidic ribosomal protein P2	Rplp2	3.36923	0.000427334	5.25306	+	19.9615	20.8424	21.454	25.9203	26.4363	25.6605	8	8	8	80	80	80	11.651	0	323.31	10324000000
B7FAU9;Q8BTM8;B7FAV1;F6XC15;J3JS91;F6Z2C0;Q8BTM8-2;F7AVL7	B7FAU9;Q8BTM8;B7FAV1	>tr|B7FAU9|B7FAU9_MOUSE Filamin, alpha OS=Mus musculus GN=Flna PE=1 SV=1;>sp|Q8BTM8|FLNA_MOUSE Filamin-A OS=Mus musculus GN=Flna PE=1 SV=5;>tr|B7FAV1|B7FAV1_MOUSE Filamin, alpha (Fragment) OS=Mus musculus GN=Flna PE=1 SV=1	Filamin-A	Flna	3.2009	0.000629645	5.20628	+	20.2904	18.7869	20.0306	24.7684	24.53	25.4283	70	70	68	42.1	42.1	41.3	280.5	0	323.31	3954000000
Q5M9M5;P62751;D3YTY6	Q5M9M5;P62751	>tr|Q5M9M5|Q5M9M5_MOUSE 60S ribosomal protein L23a OS=Mus musculus GN=Rpl23a PE=1 SV=1;>sp|P62751|RL23A_MOUSE 60S ribosomal protein L23a OS=Mus musculus GN=Rpl23a PE=1 SV=1	60S ribosomal protein L23a	Rpl23a	2.2797	0.00525172	5.19123	+	19.5321	19.1802	22.0315	25.4579	25.9138	24.9458	12	12	12	53.2	53.2	53.2	17.695	0	145.61	5529400000
Q3UH59;Q61879;Q5SV64;Q8BXF2	Q3UH59;Q61879;Q5SV64	>tr|Q3UH59|Q3UH59_MOUSE Myosin-10 OS=Mus musculus GN=Myh10 PE=1 SV=1;>sp|Q61879|MYH10_MOUSE Myosin-10 OS=Mus musculus GN=Myh10 PE=1 SV=2;>tr|Q5SV64|Q5SV64_MOUSE Myosin-10 OS=Mus musculus GN=Myh10 PE=1 SV=1	Myosin-10	Myh10	2.72684	0.00187569	5.18626	+	20.4061	21.9677	21.5506	25.7678	27.5403	26.175	106	86	81	50.7	42.3	40.3	233.45	0	323.31	14208000000
Q8VIJ6	Q8VIJ6	>sp|Q8VIJ6|SFPQ_MOUSE Splicing factor, proline- and glutamine-rich OS=Mus musculus GN=Sfpq PE=1 SV=1	Splicing factor, proline- and glutamine-rich	Sfpq	2.7335	0.00184713	5.15836	+	20.8051	21.1203	19.0819	26.1017	25.2709	25.1098	35	35	33	46.2	46.2	44.8	75.441	0	323.31	23940000000
Q5YLW3;P62908;D3YV43	Q5YLW3;P62908;D3YV43	>tr|Q5YLW3|Q5YLW3_MOUSE 40S ribosomal protein S3 OS=Mus musculus GN=Rps3 PE=1 SV=1;>sp|P62908|RS3_MOUSE 40S ribosomal protein S3 OS=Mus musculus GN=Rps3 PE=1 SV=1;>tr|D3YV43|D3YV43_MOUSE 40S ribosomal protein S3 OS=Mus musculus GN=Rps3 PE=1 SV=1	40S ribosomal protein S3	Rps3	2.11185	0.00772941	5.14104	+	22.7239	20.0914	19.2989	25.8033	25.756	25.978	21	21	21	74.1	74.1	74.1	26.674	0	276.62	13036000000
Q7TQD7;P46735;E9QNH6;E9Q580;P46735-2;D3YV80	Q7TQD7;P46735;E9QNH6;E9Q580;P46735-2	>tr|Q7TQD7|Q7TQD7_MOUSE Myo1b protein OS=Mus musculus GN=Myo1b PE=1 SV=1;>sp|P46735|MYO1B_MOUSE Unconventional myosin-Ib OS=Mus musculus GN=Myo1b PE=1 SV=3;>tr|E9QNH6|E9QNH6_MOUSE Unconventional myosin-Ib OS=Mus musculus GN=Myo1b PE=1 SV=1;>tr|E9Q580|E9Q58	Unconventional myosin-Ib	Myo1b	3.2303	0.000588435	5.11247	+	21.6825	20.0557	21.3238	26.1138	26.4115	25.8741	47	47	42	41.6	41.6	37.5	132.05	0	323.31	18119000000
Q58E35;P47955;E9Q3T0	Q58E35;P47955;E9Q3T0	>tr|Q58E35|Q58E35_MOUSE 60S acidic ribosomal protein P1 OS=Mus musculus GN=Rplp1 PE=1 SV=1;>sp|P47955|RLA1_MOUSE 60S acidic ribosomal protein P1 OS=Mus musculus GN=Rplp1 PE=1 SV=1;>tr|E9Q3T0|E9Q3T0_MOUSE Protein Gm10073 OS=Mus musculus GN=Gm10073 PE=1 SV=1	60S acidic ribosomal protein P1	Rplp1;Gm10073			5.09238	+	21.8897	19.1392	19.506	25.2707	NaN	NaN	4	4	4	89.5	89.5	89.5	11.475	0	323.31	4352600000
E9Q1F5	E9Q1F5	>tr|E9Q1F5|E9Q1F5_MOUSE Protein Myo5c OS=Mus musculus GN=Myo5c PE=1 SV=1		Myo5c	4.00839	9.80856e-05	5.05548	+	21.2976	21.5506	20.8983	26.0315	26.0531	26.8283	85	78	78	47.9	42.8	42.8	202.7	0	323.31	12192000000
Q5M9N8;P14148;F6XI62	Q5M9N8;P14148;F6XI62	>tr|Q5M9N8|Q5M9N8_MOUSE 60S ribosomal protein L7 OS=Mus musculus GN=Rpl7 PE=1 SV=1;>sp|P14148|RL7_MOUSE 60S ribosomal protein L7 OS=Mus musculus GN=Rpl7 PE=1 SV=2;>tr|F6XI62|F6XI62_MOUSE 60S ribosomal protein L7 (Fragment) OS=Mus musculus GN=Rpl7 PE=1 SV=1	60S ribosomal protein L7	Rpl7	3.90012	0.000125857	5.05005	+	20.2448	20.7315	21.3706	25.7696	26.0483	25.679	20	20	20	44.1	44.1	44.1	31.419	0	220.51	8756700000
Q6ZWN5;F7CJS8;D3YWH9;Q9CXW7;D3Z673;D3YUV6	Q6ZWN5;F7CJS8;D3YWH9;Q9CXW7	>sp|Q6ZWN5|RS9_MOUSE 40S ribosomal protein S9 OS=Mus musculus GN=Rps9 PE=1 SV=3;>tr|F7CJS8|F7CJS8_MOUSE 40S ribosomal protein S9 (Fragment) OS=Mus musculus GN=Rps9 PE=1 SV=1;>tr|D3YWH9|D3YWH9_MOUSE 40S ribosomal protein S9 OS=Mus musculus GN=Rps9 PE=1 SV=1	40S ribosomal protein S9	Rps9	4.06766	8.55741e-05	5.03987	+	20.6568	20.4726	20.0205	24.955	25.7982	25.5163	13	13	13	46.9	46.9	46.9	22.591	0	107.28	6470600000
P27659;A0A087WNS0;A0A087WQK0;Q9CQ09;E9PWZ3	P27659	>sp|P27659|RL3_MOUSE 60S ribosomal protein L3 OS=Mus musculus GN=Rpl3 PE=1 SV=3	60S ribosomal protein L3	Rpl3	2.64776	0.00225032	5.00328	+	21.1804	20.5769	19.2258	25.8282	24.4765	25.6882	23	23	23	54.8	54.8	54.8	46.109	0	323.31	17383000000
P09405;A0A087WRM5	P09405	>sp|P09405|NUCL_MOUSE Nucleolin OS=Mus musculus GN=Ncl PE=1 SV=2	Nucleolin	Ncl	2.69907	0.00199953	4.96098	+	20.7841	20.9709	22.6223	27.1457	26.1855	25.9291	41	41	41	48.1	48.1	48.1	76.722	0	323.31	50963000000
Q8BTI8;Q8BTI8-2;Q8BTI8-3;A0A087WPS9;A0A087WRX8	Q8BTI8;Q8BTI8-2;Q8BTI8-3	>sp|Q8BTI8|SRRM2_MOUSE Serine/arginine repetitive matrix protein 2 OS=Mus musculus GN=Srrm2 PE=1 SV=3;>sp|Q8BTI8-2|SRRM2_MOUSE Isoform 2 of Serine/arginine repetitive matrix protein 2 OS=Mus musculus GN=Srrm2;>sp|Q8BTI8-3|SRRM2_MOUSE Isoform 3 of Serine/ar	Serine/arginine repetitive matrix protein 2	Srrm2	6.60527	2.48159e-07	4.95569	+	22.1329	22.0477	22.0652	26.9061	27.1033	27.1034	57	57	57	28.7	28.7	28.7	294.84	0	323.31	20546000000
Q545X8;P62702;V9GWY0	Q545X8;P62702;V9GWY0	>tr|Q545X8|Q545X8_MOUSE 40S ribosomal protein S4 OS=Mus musculus GN=Rps4x PE=1 SV=1;>sp|P62702|RS4X_MOUSE 40S ribosomal protein S4, X isoform OS=Mus musculus GN=Rps4x PE=1 SV=2;>tr|V9GWY0|V9GWY0_MOUSE 40S ribosomal protein S4 OS=Mus musculus GN=Gm15013 PE=	40S ribosomal protein S4;40S ribosomal protein S4, X isoform	Rps4x;Gm15013	2.70774	0.00196	4.91728	+	19.9109	22.1641	20.806	26.2422	25.6066	25.784	19	19	19	60.8	60.8	60.8	29.597	0	323.31	14162000000
Q497E9;P62242	Q497E9;P62242	>tr|Q497E9|Q497E9_MOUSE 40S ribosomal protein S8 OS=Mus musculus GN=Rps8 PE=1 SV=1;>sp|P62242|RS8_MOUSE 40S ribosomal protein S8 OS=Mus musculus GN=Rps8 PE=1 SV=2	40S ribosomal protein S8	Rps8	2.05702	0.00876956	4.84451	+	19.5963	23.0042	21.1267	25.6305	26.212	26.4182	12	12	12	52.4	52.4	52.4	24.205	0	323.31	11943000000
E9Q616;G5E8K8	E9Q616	>tr|E9Q616|E9Q616_MOUSE Protein Ahnak OS=Mus musculus GN=Ahnak PE=1 SV=1		Ahnak	2.45054	0.00354376	4.81471	+	20.994	19.617	22.305	25.964	25.6092	25.7869	156	156	156	57.5	57.5	57.5	604.25	0	323.31	9063800000
Q6ZWQ9;D3YV37;Q9CQ19;D3Z249	Q6ZWQ9	>tr|Q6ZWQ9|Q6ZWQ9_MOUSE MCG5400 OS=Mus musculus GN=Myl12a PE=1 SV=1		Myl12a	2.62164	0.00238979	4.73339	+	20.7928	21.5625	20.3964	24.542	26.6089	25.8009	9	9	2	66.3	66.3	29.1	19.895	0	323.31	5957200000
Q9QXS6-3;Q9QXS6	Q9QXS6-3;Q9QXS6	>sp|Q9QXS6-3|DREB_MOUSE Isoform E2 of Drebrin OS=Mus musculus GN=Dbn1;>sp|Q9QXS6|DREB_MOUSE Drebrin OS=Mus musculus GN=Dbn1 PE=1 SV=4	Drebrin	Dbn1	1.89805	0.012646	4.70565	+	21.6892	20.9017	19.3767	NaN	25.3745	25.3485	24	24	1	45.2	45.2	4.1	72.416	0	323.31	9558000000
F6SVV1;Q4FZE6;P62082	F6SVV1;Q4FZE6;P62082	>tr|F6SVV1|F6SVV1_MOUSE Protein Gm9493 OS=Mus musculus GN=Gm9493 PE=4 SV=1;>tr|Q4FZE6|Q4FZE6_MOUSE 40S ribosomal protein S7 OS=Mus musculus GN=Rps7 PE=1 SV=1;>sp|P62082|RS7_MOUSE 40S ribosomal protein S7 OS=Mus musculus GN=Rps7 PE=2 SV=1	40S ribosomal protein S7	Gm9493;Rps7	2.05656	0.00877883	4.68762	+	18.2581	20.1468	21.0175	25.5101	24.3387	23.6365	11	11	11	57.3	57.3	57.3	21.882	0	105.88	3743200000
E9PYL9;Q9CXW4;A2BH06	E9PYL9;Q9CXW4;A2BH06	>tr|E9PYL9|E9PYL9_MOUSE Protein Gm10036 OS=Mus musculus GN=Gm10036 PE=3 SV=1;>sp|Q9CXW4|RL11_MOUSE 60S ribosomal protein L11 OS=Mus musculus GN=Rpl11 PE=1 SV=4;>tr|A2BH06|A2BH06_MOUSE 60S ribosomal protein L11 (Fragment) OS=Mus musculus GN=Rpl11 PE=1 SV=1	60S ribosomal protein L11	Gm10036;Rpl11	4.66937	2.14107e-05	4.68319	+	21.3857	20.8453	20.7442	25.6122	25.6502	25.7623	12	12	5	52.2	52.2	24.2	20.266	0	313.05	11476000000
Q58EU6;P47962;D3YYV8	Q58EU6;P47962;D3YYV8	>tr|Q58EU6|Q58EU6_MOUSE 60S ribosomal protein L5 OS=Mus musculus GN=Rpl5 PE=1 SV=1;>sp|P47962|RL5_MOUSE 60S ribosomal protein L5 OS=Mus musculus GN=Rpl5 PE=1 SV=3;>tr|D3YYV8|D3YYV8_MOUSE 60S ribosomal protein L5 (Fragment) OS=Mus musculus GN=Rpl5 PE=1 SV=1	60S ribosomal protein L5	Rpl5	2.23343	0.00584206	4.68127	+	20.2646	21.7671	18.7864	24.6725	25.177	25.0124	15	15	15	48.1	48.1	48.1	34.4	0	244.97	6163700000
Q3UC02;P62281	Q3UC02;P62281	>tr|Q3UC02|Q3UC02_MOUSE 40S ribosomal protein S11 OS=Mus musculus GN=Rps11 PE=1 SV=1;>sp|P62281|RS11_MOUSE 40S ribosomal protein S11 OS=Mus musculus GN=Rps11 PE=1 SV=3	40S ribosomal protein S11	Rps11	1.73754	0.0183006	4.6371	+	21.3208	22.367	18.4728	25.895	25.3589	24.818	12	12	12	53.2	53.2	53.2	18.431	0	253.11	7999800000
P16125;D3Z7F0;A0A0N4SVV8	P16125;D3Z7F0	>sp|P16125|LDHB_MOUSE L-lactate dehydrogenase B chain OS=Mus musculus GN=Ldhb PE=1 SV=2;>tr|D3Z7F0|D3Z7F0_MOUSE L-lactate dehydrogenase (Fragment) OS=Mus musculus GN=Ldhb PE=1 SV=1	L-lactate dehydrogenase B chain;L-lactate dehydrogenase	Ldhb			4.58547	+	20.6392	20.7524	22.076	25.7414	NaN	NaN	6	5	5	26.6	26.6	26.6	36.572	0	226.49	1170700000
P52480;P52480-2;E9Q509;G3X925;P53657	P52480;P52480-2	>sp|P52480|KPYM_MOUSE Pyruvate kinase PKM OS=Mus musculus GN=Pkm PE=1 SV=4;>sp|P52480-2|KPYM_MOUSE Isoform M1 of Pyruvate kinase PKM OS=Mus musculus GN=Pkm	Pyruvate kinase PKM	Pkm	2.39333	0.00404266	4.55896	+	20.87	19.2423	21.7731	24.7783	25.4028	25.3813	31	31	31	62.7	62.7	62.7	57.844	0	323.31	4033200000
Q9Z2X1;Q9Z2X1-2;J3QM80;J3QMT0;J3QP45;J3QNH2;J3QMV8	Q9Z2X1;Q9Z2X1-2;J3QM80;J3QMT0	>sp|Q9Z2X1|HNRPF_MOUSE Heterogeneous nuclear ribonucleoprotein F OS=Mus musculus GN=Hnrnpf PE=1 SV=3;>sp|Q9Z2X1-2|HNRPF_MOUSE Isoform 2 of Heterogeneous nuclear ribonucleoprotein F OS=Mus musculus GN=Hnrnpf;>tr|J3QM80|J3QM80_MOUSE Heterogeneous nuclear rib	Heterogeneous nuclear ribonucleoprotein F;Heterogeneous nuclear ribonucleoprotein F, N-terminally processed	Hnrnpf	4.2968	5.04893e-05	4.53866	+	21.3854	20.8282	20.9899	25.9569	25.3492	25.5134	12	10	10	36.4	29.9	29.9	45.729	0	323.31	8711300000
Q3UBT1;P62960;A2BGG7;A0A0A0MQD2;B2RUF0;Q9Z2C8-2;Q9Z2C8	Q3UBT1;P62960;A2BGG7	>tr|Q3UBT1|Q3UBT1_MOUSE Nuclease-sensitive element-binding protein 1 OS=Mus musculus GN=Ybx1 PE=1 SV=1;>sp|P62960|YBOX1_MOUSE Nuclease-sensitive element-binding protein 1 OS=Mus musculus GN=Ybx1 PE=1 SV=3;>tr|A2BGG7|A2BGG7_MOUSE Nuclease-sensitive element-	Nuclease-sensitive element-binding protein 1	Ybx1	4.68291	2.07534e-05	4.53462	+	20.4639	20.3111	20.7496	25.3371	24.9268	24.8646	16	16	12	66.8	66.8	59.6	35.73	0	323.31	6834300000
P62918	P62918	>sp|P62918|RL8_MOUSE 60S ribosomal protein L8 OS=Mus musculus GN=Rpl8 PE=1 SV=2	60S ribosomal protein L8	Rpl8	2.65591	0.00220845	4.51215	+	20.8346	21.9047	19.8984	25.9165	24.937	25.3206	13	13	13	40.9	40.9	40.9	28.024	0	323.31	8051800000
Q9EP71;B1B1B8;Q2M3X8-2;Q2M3X8;Q2M3X8-3;Q2M3X8-4	Q9EP71	>sp|Q9EP71|RAI14_MOUSE Ankycorbin OS=Mus musculus GN=Rai14 PE=1 SV=1	Ankycorbin	Rai14	2.80392	0.00157065	4.5048	+	21.567	21.9332	20.2761	25.1569	26.1514	25.9824	62	62	62	65.2	65.2	65.2	108.85	0	323.31	14460000000
Q542X7;P80314	Q542X7;P80314	>tr|Q542X7|Q542X7_MOUSE Chaperonin subunit 2 (Beta), isoform CRA_a OS=Mus musculus GN=Cct2 PE=1 SV=1;>sp|P80314|TCPB_MOUSE T-complex protein 1 subunit beta OS=Mus musculus GN=Cct2 PE=1 SV=4	T-complex protein 1 subunit beta	Cct2	2.70316	0.0019808	4.49394	+	19.1795	20.9338	21.0223	24.5374	24.9568	25.1232	25	25	25	61.3	61.3	61.3	57.477	0	323.31	8263300000
H3BK65	H3BK65	>tr|H3BK65|H3BK65_MOUSE Epidermal growth factor receptor substrate 15 OS=Mus musculus GN=Eps15 PE=1 SV=1		Eps15			4.49369	+	21.4577	21.6663	21.7506	NaN	26.1185	NaN	55	55	3	66.5	66.5	2.6	102.23	0	323.31	42213000000
Q9CR57	Q9CR57	>sp|Q9CR57|RL14_MOUSE 60S ribosomal protein L14 OS=Mus musculus GN=Rpl14 PE=1 SV=3	60S ribosomal protein L14	Rpl14	4.23136	5.87004e-05	4.45879	+	20.5857	21.0838	20.2201	25.0753	25.0741	25.1165	6	6	6	29.5	29.5	29.5	23.564	0	95.899	8252100000
P68433	P68433	>sp|P68433|H31_MOUSE Histone H3.1 OS=Mus musculus GN=Hist1h3a PE=1 SV=2	Histone H3.1	Hist1h3a			4.44815	+	20.9209	22.1898	20.9755	25.8102	NaN	NaN	4	1	1	41.9	23.5	23.5	15.404	0	300.82	1361900000
Q8C2Q3;E9QL13;Q8C2Q3-2;J3QN51;J3QPT3;J3QQ01	Q8C2Q3;E9QL13;Q8C2Q3-2	>sp|Q8C2Q3|RBM14_MOUSE RNA-binding protein 14 OS=Mus musculus GN=Rbm14 PE=1 SV=1;>tr|E9QL13|E9QL13_MOUSE MCG8382, isoform CRA_c OS=Mus musculus GN=Rbm14 PE=1 SV=2;>sp|Q8C2Q3-2|RBM14_MOUSE Isoform 2 of RNA-binding protein 14 OS=Mus musculus GN=Rbm14	RNA-binding protein 14	Rbm14	3.23544	0.000581508	4.44163	+	19.5176	19.9402	21.0106	24.4868	24.623	24.6835	21	21	16	35.6	35.6	25.6	69.448	0	323.31	4652100000
Q3UCH0;P47911;E9PUX4;A0A0J9YU32	Q3UCH0;P47911;E9PUX4	>tr|Q3UCH0|Q3UCH0_MOUSE 60S ribosomal protein L6 OS=Mus musculus GN=Rpl6 PE=1 SV=1;>sp|P47911|RL6_MOUSE 60S ribosomal protein L6 OS=Mus musculus GN=Rpl6 PE=1 SV=3;>tr|E9PUX4|E9PUX4_MOUSE 60S ribosomal protein L6 OS=Mus musculus GN=Rpl6l PE=3 SV=1	60S ribosomal protein L6	Rpl6;Gm5428	2.66642	0.00215565	4.43333	+	22.5319	20.7212	20.8845	25.586	26.3143	25.5373	18	18	18	45.3	45.3	45.3	33.509	0	323.31	10656000000
O88569;O88569-2;O88569-3;A0A0N4SUM2	O88569;O88569-2;O88569-3	>sp|O88569|ROA2_MOUSE Heterogeneous nuclear ribonucleoproteins A2/B1 OS=Mus musculus GN=Hnrnpa2b1 PE=1 SV=2;>sp|O88569-2|ROA2_MOUSE Isoform 2 of Heterogeneous nuclear ribonucleoproteins A2/B1 OS=Mus musculus GN=Hnrnpa2b1;>sp|O88569-3|ROA2_MOUSE Isoform 3 o	Heterogeneous nuclear ribonucleoproteins A2/B1	Hnrnpa2b1	3.78337	0.000164674	4.4161	+	21.9316	21.351	20.9738	26.1581	25.7027	25.644	23	23	23	64.6	64.6	64.6	37.402	0	323.31	17217000000
P14206	P14206	>sp|P14206|RSSA_MOUSE 40S ribosomal protein SA OS=Mus musculus GN=Rpsa PE=1 SV=4	40S ribosomal protein SA	Rpsa	3.45848	0.000347952	4.38981	+	19.5529	20.8255	20.2048	24.514	24.4119	24.8268	11	11	11	47.8	47.8	47.8	32.838	0	300.67	4117200000
Q3TJY2;O88342;A0A0J9YU05	Q3TJY2;O88342	>tr|Q3TJY2|Q3TJY2_MOUSE WD repeat domain 1 OS=Mus musculus GN=Wdr1 PE=1 SV=1;>sp|O88342|WDR1_MOUSE WD repeat-containing protein 1 OS=Mus musculus GN=Wdr1 PE=1 SV=3	WD repeat-containing protein 1	Wdr1	2.51776	0.00303554	4.35371	+	19.633	20.7328	21.7327	24.4433	25.3542	25.3621	20	20	20	40.9	40.9	40.9	66.406	0	323.31	3657700000
Q5XJF6;P53026;D6RE43	Q5XJF6;P53026	>tr|Q5XJF6|Q5XJF6_MOUSE Ribosomal protein OS=Mus musculus GN=Rpl10a PE=1 SV=1;>sp|P53026|RL10A_MOUSE 60S ribosomal protein L10a OS=Mus musculus GN=Rpl10a PE=1 SV=3	Ribosomal protein;60S ribosomal protein L10a	Rpl10a	2.68951	0.00204404	4.34942	+	21.8456	20.0921	20.4236	24.5722	25.5143	25.3232	11	11	11	48.4	48.4	48.4	24.831	0	169.5	5674700000
Q58EW0;P35980;G3UZJ6;G3UZK4;G3UYV6;G3UX28	Q58EW0;P35980;G3UZJ6;G3UZK4	>tr|Q58EW0|Q58EW0_MOUSE 60S ribosomal protein L18 OS=Mus musculus GN=Rpl18 PE=1 SV=1;>sp|P35980|RL18_MOUSE 60S ribosomal protein L18 OS=Mus musculus GN=Rpl18 PE=1 SV=3;>tr|G3UZJ6|G3UZJ6_MOUSE 60S ribosomal protein L18 (Fragment) OS=Mus musculus GN=Rpl18 PE	60S ribosomal protein L18	Rpl18	3.08367	0.00082477	4.33627	+	22.4659	20.957	21.2623	25.6391	26.0665	25.9885	8	8	8	35.6	35.6	35.6	21.644	0	292.46	13627000000
Q3U379;Q9QZF2	Q3U379;Q9QZF2	>tr|Q3U379|Q3U379_MOUSE Glypican 1, isoform CRA_c OS=Mus musculus GN=Gpc1 PE=1 SV=1;>sp|Q9QZF2|GPC1_MOUSE Glypican-1 OS=Mus musculus GN=Gpc1 PE=1 SV=1	Glypican-1;Secreted glypican-1	Gpc1	2.97471	0.00105997	4.31331	+	20.7536	19.882	21.6165	25.2416	24.9555	24.9949	23	23	23	50.6	50.6	50.6	61.359	0	323.31	9711400000
Q564E8;Q9D8E6	Q564E8;Q9D8E6	>tr|Q564E8|Q564E8_MOUSE 60S ribosomal protein L4 OS=Mus musculus GN=Rpl4 PE=1 SV=1;>sp|Q9D8E6|RL4_MOUSE 60S ribosomal protein L4 OS=Mus musculus GN=Rpl4 PE=1 SV=3	60S ribosomal protein L4	Rpl4	3.79957	0.000158647	4.31247	+	21.5393	20.567	21.2549	25.1978	25.5742	25.5266	25	25	25	50.4	50.4	50.4	47.153	0	323.31	17460000000
P05213;A0A0A0MQA5;P68368	P05213;A0A0A0MQA5;P68368	>sp|P05213|TBA1B_MOUSE Tubulin alpha-1B chain OS=Mus musculus GN=Tuba1b PE=1 SV=2;>tr|A0A0A0MQA5|A0A0A0MQA5_MOUSE Tubulin alpha-4A chain (Fragment) OS=Mus musculus GN=Tuba4a PE=1 SV=1;>sp|P68368|TBA4A_MOUSE Tubulin alpha-4A chain OS=Mus musculus GN=Tuba4a	Tubulin alpha-1B chain;Tubulin alpha-4A chain	Tuba1b;Tuba4a	1.4313	0.0370429	4.27963	+	22.1244	21.1086	25.6534	26.8617	27.5035	27.3601	21	21	1	62.7	62.7	2.9	50.151	0	323.31	22922000000
Q6P5B5;Q9WVR4	Q6P5B5;Q9WVR4	>tr|Q6P5B5|Q6P5B5_MOUSE Fragile X mental retardation syndrome-related protein 2 OS=Mus musculus GN=Fxr2 PE=1 SV=1;>sp|Q9WVR4|FXR2_MOUSE Fragile X mental retardation syndrome-related protein 2 OS=Mus musculus GN=Fxr2 PE=1 SV=1	Fragile X mental retardation syndrome-related protein 2	Fxr2	3.1725	0.000672205	4.27348	+	21.0665	22.0532	20.5565	25.6584	25.364	25.4744	39	36	34	61.1	58	55.2	74.252	0	323.31	23674000000
Q5EBQ6;P51410;A0A0G2JES3;D3Z629;D3YZT0;A0A0G2JFQ3;S4R1R7	Q5EBQ6;P51410;A0A0G2JES3;D3Z629	>tr|Q5EBQ6|Q5EBQ6_MOUSE 60S ribosomal protein L9 OS=Mus musculus GN=Rpl9 PE=1 SV=1;>sp|P51410|RL9_MOUSE 60S ribosomal protein L9 OS=Mus musculus GN=Rpl9 PE=1 SV=2;>tr|A0A0G2JES3|A0A0G2JES3_MOUSE 60S ribosomal protein L9 (Fragment) OS=Mus musculus GN=Rpl9 P	60S ribosomal protein L9	Rpl9	3.98068	0.000104548	4.25407	+	20.3056	20.5275	20.1582	24.0754	24.8686	24.8095	9	9	9	63.5	63.5	63.5	21.881	0	318.14	5945900000
Q58DZ3;P62889	Q58DZ3;P62889	>tr|Q58DZ3|Q58DZ3_MOUSE 60S ribosomal protein L30 OS=Mus musculus GN=Rpl30 PE=1 SV=1;>sp|P62889|RL30_MOUSE 60S ribosomal protein L30 OS=Mus musculus GN=Rpl30 PE=1 SV=2	60S ribosomal protein L30	Rpl30	3.303	0.000497732	4.22246	+	21.1801	19.9897	20.6695	24.5063	24.7463	25.254	6	6	6	42.6	42.6	42.6	12.784	0	172.11	5889300000
Q9DBR7;Q9DBR7-2	Q9DBR7;Q9DBR7-2	>sp|Q9DBR7|MYPT1_MOUSE Protein phosphatase 1 regulatory subunit 12A OS=Mus musculus GN=Ppp1r12a PE=1 SV=2;>sp|Q9DBR7-2|MYPT1_MOUSE Isoform 2 of Protein phosphatase 1 regulatory subunit 12A OS=Mus musculus GN=Ppp1r12a	Protein phosphatase 1 regulatory subunit 12A	Ppp1r12a	2.46356	0.00343905	4.21596	+	21.0744	20.7464	19.067	23.9642	24.7411	24.8304	42	42	40	41.9	41.9	40.3	114.99	0	323.31	6074200000
A2AWT5;P25976;G3UZW9;E9Q4A8	A2AWT5;P25976	>tr|A2AWT5|A2AWT5_MOUSE Nucleolar transcription factor 1 OS=Mus musculus GN=Ubtf PE=1 SV=1;>sp|P25976|UBF1_MOUSE Nucleolar transcription factor 1 OS=Mus musculus GN=Ubtf PE=1 SV=1	Nucleolar transcription factor 1	Ubtf	1.94436	0.0113667	4.20721	+	21.2093	21.6454	18.626	24.4894	24.7696	24.8434	37	37	2	47	47	2.1	89.478	0	323.31	10176000000
Q61292;A0A0A6YY71;A0A0A6YWY6;A0A0A6YWI2	Q61292	>sp|Q61292|LAMB2_MOUSE Laminin subunit beta-2 OS=Mus musculus GN=Lamb2 PE=1 SV=2	Laminin subunit beta-2	Lamb2	2.66328	0.00217132	4.16614	+	20.0981	20.6976	18.9199	24.6296	23.7177	23.8666	35	35	35	24.1	24.1	24.1	196.58	0	323.31	2666200000
B2RVD5;B2RTK3;Q8CBB6;Q8CGP2;Q8CGP1;Q6ZWY9;Q64525;Q64478;Q64475;P10854;P10853;Q8CGP2-2;Q9D2U9;Q8CGP0;Q64524;P70696	B2RVD5;B2RTK3;Q8CBB6;Q8CGP2;Q8CGP1;Q6ZWY9;Q64525;Q64478;Q64475;P10854;P10853;Q8CGP2-2;Q9D2U9;Q8CGP0;Q64524;P70696	>tr|B2RVD5|B2RVD5_MOUSE Histone H2B OS=Mus musculus GN=Hist1h2bk PE=2 SV=1;>tr|B2RTK3|B2RTK3_MOUSE Histone H2B OS=Mus musculus GN=Hist1h2bm PE=1 SV=1;>tr|Q8CBB6|Q8CBB6_MOUSE Histone H2B OS=Mus musculus GN=Hist1h2br PE=2 SV=1;>sp|Q8CGP2|H2B1P_MOUSE Histone	Histone H2B;Histone H2B type 1-P;Histone H2B type 1-K;Histone H2B type 1-C/E/G;Histone H2B type 2-B;Histone H2B type 1-H;Histone H2B type 1-B;Histone H2B type 1-M;Histone H2B type 1-F/J/L;Histone H2B type 3-A;Histone H2B type 3-B;Histone H2B type 2-E;Histone H2B type 1-A	Hist1h2bk;Hist1h2bm;Hist1h2br;Hist1h2bp;Hist1h2bc;Hist2h2bb;Hist1h2bh;Hist1h2bb;Hist1h2bf;Hist3h2ba;Hist3h2bb;Hist2h2be;Hist1h2ba	4.01671	9.62259e-05	4.16162	+	21.1457	20.7017	20.8182	25.5041	24.8808	24.7655	5	5	5	41.3	41.3	41.3	13.92	0	174.99	5137300000
P58252	P58252	>sp|P58252|EF2_MOUSE Elongation factor 2 OS=Mus musculus GN=Eef2 PE=1 SV=2	Elongation factor 2	Eef2	2.00985	0.00977581	4.14212	+	23.0822	20.5673	20.6933	26.3097	25.2267	25.2328	40	40	39	54.5	54.5	53.4	95.313	0	323.31	8210200000
Q564F3;P97351	Q564F3;P97351	>tr|Q564F3|Q564F3_MOUSE 40S ribosomal protein S3a OS=Mus musculus GN=Rps3a1 PE=1 SV=1;>sp|P97351|RS3A_MOUSE 40S ribosomal protein S3a OS=Mus musculus GN=Rps3a PE=1 SV=3	40S ribosomal protein S3a	Rps3a1;Rps3a	4.68908	2.04605e-05	4.13974	+	22.0092	22.3087	22.3963	26.6262	26.1638	26.3434	22	22	22	65.5	65.5	65.5	29.885	0	323.31	16623000000
Q5BLK0;P35979;F8VQK7	Q5BLK0;P35979	>tr|Q5BLK0|Q5BLK0_MOUSE 60S ribosomal protein L12 OS=Mus musculus GN=Rpl12 PE=1 SV=1;>sp|P35979|RL12_MOUSE 60S ribosomal protein L12 OS=Mus musculus GN=Rpl12 PE=1 SV=2	60S ribosomal protein L12	Rpl12	4.79755	1.59386e-05	4.10844	+	21.1704	21.3305	21.5386	25.4283	25.6881	25.2483	9	9	9	69.1	69.1	69.1	17.804	0	323.31	10584000000
Q0VEE0;Q61503	Q0VEE0;Q61503	>tr|Q0VEE0|Q0VEE0_MOUSE 5 nucleotidase, ecto OS=Mus musculus GN=Nt5e PE=1 SV=1;>sp|Q61503|5NTD_MOUSE 5-nucleotidase OS=Mus musculus GN=Nt5e PE=1 SV=2	5-nucleotidase	Nt5e	3.2338	0.000583712	4.10157	+	20.0199	20.4875	20.603	23.8608	25.1506	24.4038	13	13	13	30	30	30	63.864	0	113.67	1500900000
Q3TUQ5;O35691	Q3TUQ5;O35691	>tr|Q3TUQ5|Q3TUQ5_MOUSE Pinin OS=Mus musculus GN=Pnn PE=1 SV=1;>sp|O35691|PININ_MOUSE Pinin OS=Mus musculus GN=Pnn PE=1 SV=4	Pinin	Pnn	2.96228	0.00109074	4.10155	+	20.4933	18.9573	20.1477	23.8956	24.2469	23.7605	20	20	20	21.3	21.3	21.3	82.504	0	191.03	3674100000
Q9JHJ0	Q9JHJ0	>sp|Q9JHJ0|TMOD3_MOUSE Tropomodulin-3 OS=Mus musculus GN=Tmod3 PE=1 SV=1	Tropomodulin-3	Tmod3	4.41846	3.81542e-05	4.09481	+	20.9588	21.1369	21.499	25.089	25.2505	25.5397	15	15	15	47.7	47.7	47.7	39.502	0	253.69	5850400000
Q3TQX5;Q62167;B9EIA2;P16381;Q62095;Q3V086;Q61496	Q3TQX5;Q62167;B9EIA2;P16381;Q62095	>tr|Q3TQX5|Q3TQX5_MOUSE ATP-dependent RNA helicase DDX3X OS=Mus musculus GN=Ddx3x PE=1 SV=1;>sp|Q62167|DDX3X_MOUSE ATP-dependent RNA helicase DDX3X OS=Mus musculus GN=Ddx3x PE=1 SV=3;>tr|B9EIA2|B9EIA2_MOUSE DNA segment, Chr 1, Pasteur Institute 1 OS=Mus mu	ATP-dependent RNA helicase DDX3X;Putative ATP-dependent RNA helicase Pl10;ATP-dependent RNA helicase DDX3Y	Ddx3x;D1Pas1;Ddx3y	2.92064	0.00120051	4.07723	+	21.7316	22.351	20.9563	25.2639	25.7394	26.2673	33	32	32	51.5	49.8	49.8	73.101	0	323.31	18011000000
Q3TQ70;P62874;H3BKR2;H3BLF7	Q3TQ70;P62874;H3BKR2;H3BLF7	>tr|Q3TQ70|Q3TQ70_MOUSE Beta1 subnuit of GTP-binding protein OS=Mus musculus GN=Gnb1 PE=1 SV=1;>sp|P62874|GBB1_MOUSE Guanine nucleotide-binding protein G(I)/G(S)/G(T) subunit beta-1 OS=Mus musculus GN=Gnb1 PE=1 SV=3;>tr|H3BKR2|H3BKR2_MOUSE Guanine nucleoti	Guanine nucleotide-binding protein G(I)/G(S)/G(T) subunit beta-1	Gnb1	3.14183	0.000721391	4.06332	+	20.9073	21.2283	20.8095	24.2658	25.189	25.6801	12	12	7	42.4	42.4	24.4	37.377	0	323.31	5821700000
Q811L7;Q8C2Q7;O35737	Q811L7;Q8C2Q7;O35737	>tr|Q811L7|Q811L7_MOUSE Heterogeneous nuclear ribonucleoprotein H OS=Mus musculus GN=Hnrnph1 PE=1 SV=2;>tr|Q8C2Q7|Q8C2Q7_MOUSE Heterogeneous nuclear ribonucleoprotein H OS=Mus musculus GN=Hnrnph1 PE=1 SV=1;>sp|O35737|HNRH1_MOUSE Heterogeneous nuclear ribon	Heterogeneous nuclear ribonucleoprotein H;Heterogeneous nuclear ribonucleoprotein H, N-terminally processed	Hnrnph1	2.7791	0.00166305	4.02955	+	20.9047	19.2794	20.3178	23.9884	24.6863	23.9159	14	14	7	43.9	43.9	23.4	49.199	0	323.31	3866400000
Q5M9M4;P62245;F8WJ41;D3Z712;D3YVB4	Q5M9M4;P62245;F8WJ41;D3Z712;D3YVB4	>tr|Q5M9M4|Q5M9M4_MOUSE 40S ribosomal protein S15a OS=Mus musculus GN=Rps15a PE=1 SV=1;>sp|P62245|RS15A_MOUSE 40S ribosomal protein S15a OS=Mus musculus GN=Rps15a PE=1 SV=2;>tr|F8WJ41|F8WJ41_MOUSE 40S ribosomal protein S15a (Fragment) OS=Mus musculus GN=Rp	40S ribosomal protein S15a	Rps15a	3.35657	0.000439975	4.02716	+	21.3404	20.8916	20.5361	25.4386	25.0008	24.4101	10	10	10	77.7	77.7	77.7	14.839	0	115.27	4632900000
P70168	P70168	>sp|P70168|IMB1_MOUSE Importin subunit beta-1 OS=Mus musculus GN=Kpnb1 PE=1 SV=2	Importin subunit beta-1	Kpnb1	2.55688	0.0027741	4.02706	+	19.3438	20.5639	21.3904	24.7409	24.403	24.2354	24	24	24	38.6	38.6	38.6	97.183	0	323.31	7466200000
Q4FZH2;P61255;B1ARA3;B1ARA5	Q4FZH2;P61255;B1ARA3;B1ARA5	>tr|Q4FZH2|Q4FZH2_MOUSE 60S ribosomal protein L26 OS=Mus musculus GN=Rpl26 PE=1 SV=1;>sp|P61255|RL26_MOUSE 60S ribosomal protein L26 OS=Mus musculus GN=Rpl26 PE=1 SV=1;>tr|B1ARA3|B1ARA3_MOUSE 60S ribosomal protein L26 (Fragment) OS=Mus musculus GN=Rpl26 PE	60S ribosomal protein L26	Rpl26	2.86495	0.00136475	4.01379	+	20.7384	20.6868	19.9273	25.068	24.6995	23.6262	9	9	9	31	31	31	17.258	0	72.333	2738300000
Q58ET1;P12970;F6VBB8;V9GX35	Q58ET1;P12970	>tr|Q58ET1|Q58ET1_MOUSE 60S ribosomal protein L7a OS=Mus musculus GN=Rpl7a PE=1 SV=1;>sp|P12970|RL7A_MOUSE 60S ribosomal protein L7a OS=Mus musculus GN=Rpl7a PE=1 SV=2	60S ribosomal protein L7a	Rpl7a	3.09824	0.000797557	4.01073	+	21.1668	20.8256	22.1528	25.0374	25.6647	25.4753	19	19	19	53.8	53.8	53.8	29.976	0	323.31	10013000000
Q60902;Q60902-2;Q60902-3	Q60902;Q60902-2;Q60902-3	>sp|Q60902|EP15R_MOUSE Epidermal growth factor receptor substrate 15-like 1 OS=Mus musculus GN=Eps15l1 PE=1 SV=3;>sp|Q60902-2|EP15R_MOUSE Isoform 2 of Epidermal growth factor receptor substrate 15-like 1 OS=Mus musculus GN=Eps15l1;>sp|Q60902-3|EP15R_MOUSE	Epidermal growth factor receptor substrate 15-like 1	Eps15l1	2.65881	0.00219375	3.99317	+	21.918	20.9953	20.2214	24.8741	25.6048	24.6352	58	58	6	68.5	68.5	8.6	99.307	0	323.31	33985000000
Q4VAG4;P67984	Q4VAG4;P67984	>tr|Q4VAG4|Q4VAG4_MOUSE 60S ribosomal protein L22 OS=Mus musculus GN=Rpl22 PE=1 SV=1;>sp|P67984|RL22_MOUSE 60S ribosomal protein L22 OS=Mus musculus GN=Rpl22 PE=1 SV=2	60S ribosomal protein L22	Rpl22	1.90382	0.0124791	3.993	+	20.0063	20.8709	22.9828	24.8358	25.7745	25.2288	5	5	5	30.5	30.5	30.5	14.759	0	52.89	5452900000
Q3ULF7;Q99JY9;A0A087WRA1;A0A087WQ14;A0A087WP86;A0A087WS98;A0A087WQ83;Q641P0-2;Q641P0;A0A087WPR6	Q3ULF7;Q99JY9	>tr|Q3ULF7|Q3ULF7_MOUSE Actin-related protein 3 OS=Mus musculus GN=Actr3 PE=1 SV=1;>sp|Q99JY9|ARP3_MOUSE Actin-related protein 3 OS=Mus musculus GN=Actr3 PE=1 SV=3	Actin-related protein 3	Actr3	3.48162	0.0003299	3.98418	+	20.3958	20.6865	21.4201	24.949	24.4873	25.0186	17	17	17	51.2	51.2	51.2	47.357	0	276.94	4704400000
A0A0G2JF30;G3UW75;Q8BUL5	A0A0G2JF30;G3UW75;Q8BUL5	>tr|A0A0G2JF30|A0A0G2JF30_MOUSE Kelch-like 7 (Drosophila), isoform CRA_c OS=Mus musculus GN=Klhl7 PE=1 SV=1;>tr|G3UW75|G3UW75_MOUSE Kelch-like 7 (Drosophila), isoform CRA_a OS=Mus musculus GN=Klhl7 PE=1 SV=1;>sp|Q8BUL5|KLHL7_MOUSE Kelch-like protein 7 OS=M	Kelch-like protein 7	Klhl7			3.91609	+	20.1845	22.2518	20.8909	NaN	NaN	25.0252	3	3	3	8.1	8.1	8.1	47.81	0	19.987	1217300000
Q9CYL5;B1AWD6	Q9CYL5	>sp|Q9CYL5|GAPR1_MOUSE Golgi-associated plant pathogenesis-related protein 1 OS=Mus musculus GN=Glipr2 PE=1 SV=3	Golgi-associated plant pathogenesis-related protein 1	Glipr2	3.07338	0.000844546	3.9038	+	20.2192	19.9978	21.2876	24.1758	24.2978	24.7424	8	8	8	56.5	56.5	56.5	17.09	0	224.59	3005500000
Q58EA6;P62852	Q58EA6;P62852	>tr|Q58EA6|Q58EA6_MOUSE 40S ribosomal protein S25 OS=Mus musculus GN=Rps25 PE=1 SV=1;>sp|P62852|RS25_MOUSE 40S ribosomal protein S25 OS=Mus musculus GN=Rps25 PE=1 SV=1	40S ribosomal protein S25	Rps25	2.21069	0.00615621	3.89449	+	21.7527	21.2267	19.5251	24.253	24.6447	25.2904	4	4	4	28	28	28	13.742	0	30.749	6975300000
A6MDD3;Q8R422	A6MDD3;Q8R422	>tr|A6MDD3|A6MDD3_MOUSE CD109 antigen OS=Mus musculus GN=Cd109 PE=1 SV=1;>sp|Q8R422|CD109_MOUSE CD109 antigen OS=Mus musculus GN=Cd109 PE=1 SV=1	CD109 antigen	Cd109	3.50915	0.000309632	3.8941	+	20.5847	19.9767	20.9783	24.4782	24.6483	24.0955	32	32	32	28	28	28	161.66	0	323.31	6039100000
I7HLV2;Q6ZWV3;P86048;B7FAU6	I7HLV2;Q6ZWV3;P86048	>tr|I7HLV2|I7HLV2_MOUSE 60S ribosomal protein L10 (Fragment) OS=Mus musculus GN=Rpl10 PE=1 SV=1;>sp|Q6ZWV3|RL10_MOUSE 60S ribosomal protein L10 OS=Mus musculus GN=Rpl10 PE=1 SV=3;>sp|P86048|RL10L_MOUSE 60S ribosomal protein L10-like OS=Mus musculus GN=Rpl1	60S ribosomal protein L10;60S ribosomal protein L10-like	Rpl10;Rpl10l	2.36389	0.00432623	3.89247	+	21.0043	19.1141	20.9021	24.7608	23.9861	23.9511	9	9	9	47.8	47.8	47.8	23.072	0	121.78	3638700000
Q5M9J8;P41105;F6Z0X0	Q5M9J8;P41105	>tr|Q5M9J8|Q5M9J8_MOUSE 60S ribosomal protein L28 OS=Mus musculus GN=Rpl28 PE=1 SV=1;>sp|P41105|RL28_MOUSE 60S ribosomal protein L28 OS=Mus musculus GN=Rpl28 PE=1 SV=2	60S ribosomal protein L28	Rpl28	1.69156	0.0203441	3.83773	+	22.8191	20.697	19.8975	26.0597	24.2951	24.5721	13	13	13	54.7	54.7	54.7	15.733	0	133.01	6257900000
Q91VN6	Q91VN6	>sp|Q91VN6|DDX41_MOUSE Probable ATP-dependent RNA helicase DDX41 OS=Mus musculus GN=Ddx41 PE=1 SV=2	Probable ATP-dependent RNA helicase DDX41	Ddx41	2.64718	0.00225329	3.83476	+	19.6066	20.9024	21.4117	24.5768	24.2248	24.6234	26	26	26	42.3	42.3	42.3	69.819	0	192.36	2175300000
P62267	P62267	>sp|P62267|RS23_MOUSE 40S ribosomal protein S23 OS=Mus musculus GN=Rps23 PE=1 SV=3	40S ribosomal protein S23	Rps23	1.30526	0.0495153	3.82346	+	19.2329	18.9907	23.2012	24.2316	24.5725	24.091	7	7	7	49	49	49	15.807	0	108.62	2700000000
Q60737;A2ANR6;Q6NSS6	Q60737	>sp|Q60737|CSK21_MOUSE Casein kinase II subunit alpha OS=Mus musculus GN=Csnk2a1 PE=1 SV=2	Casein kinase II subunit alpha	Csnk2a1	1.81596	0.0152771	3.81148	+	18.6482	21.2478	21.4419	24.6534	24.352	23.767	9	9	9	25.8	25.8	25.8	45.133	0	323.31	2979700000
K3W4L0;B2RRE2;E9QAX2;Q9JMH9-1;Q9JMH9;Q9JMH9-6;Q9JMH9-4;E9Q405;Q9JMH9-5;Q9JMH9-7;Q9JMH9-2;E9QA74	K3W4L0;B2RRE2;E9QAX2;Q9JMH9-1;Q9JMH9;Q9JMH9-6;Q9JMH9-4;E9Q405;Q9JMH9-5;Q9JMH9-7;Q9JMH9-2;E9QA74	>tr|K3W4L0|K3W4L0_MOUSE Unconventional myosin-XVIIIa OS=Mus musculus GN=Myo18a PE=1 SV=1;>tr|B2RRE2|B2RRE2_MOUSE Myo18a protein OS=Mus musculus GN=Myo18a PE=1 SV=1;>tr|E9QAX2|E9QAX2_MOUSE Unconventional myosin-XVIIIa OS=Mus musculus GN=Myo18a PE=1 SV=1;>sp	Unconventional myosin-XVIIIa	Myo18a	4.85251	1.40439e-05	3.79562	+	20.5092	20.7893	20.4308	24.3117	24.2343	24.5702	43	43	43	25.8	25.8	25.8	230.99	0	323.31	2064500000
A4FUS1;P14131	A4FUS1;P14131	>tr|A4FUS1|A4FUS1_MOUSE 40S ribosomal protein S16 OS=Mus musculus GN=Rps16 PE=1 SV=1;>sp|P14131|RS16_MOUSE 40S ribosomal protein S16 OS=Mus musculus GN=Rps16 PE=1 SV=4	40S ribosomal protein S16	Rps16	2.22515	0.00595459	3.78565	+	19.6157	21.848	20.2452	23.8833	24.4499	24.7328	13	13	13	68.5	68.5	68.5	16.445	0	180.72	5768100000
Q497E4;P68033;Q3UJ36;P63268;P62737;P68134;D3Z2K3;D3YZY0;A0A0U1RQ96	Q497E4;P68033;Q3UJ36;P63268;P62737;P68134;D3Z2K3;D3YZY0	>tr|Q497E4|Q497E4_MOUSE Actin, alpha cardiac muscle 1 OS=Mus musculus GN=Actc1 PE=2 SV=1;>sp|P68033|ACTC_MOUSE Actin, alpha cardiac muscle 1 OS=Mus musculus GN=Actc1 PE=1 SV=1;>tr|Q3UJ36|Q3UJ36_MOUSE Actin, gamma 2, smooth muscle, enteric, isoform CRA_a OS	Actin, alpha cardiac muscle 1;Actin, gamma-enteric smooth muscle;Actin, aortic smooth muscle;Actin, alpha skeletal muscle	Actc1;Actg2;Acta2;Acta1	1.60884	0.0246129	3.78543	+	23.379	22.6004	19.9822	25.4475	26.4231	25.4473	20	3	3	45.9	10.9	10.9	42.019	0	30.388	5693500000
P14115	P14115	>sp|P14115|RL27A_MOUSE 60S ribosomal protein L27a OS=Mus musculus GN=Rpl27a PE=1 SV=5	60S ribosomal protein L27a	Rpl27a	1.88102	0.0131515	3.77982	+	18.7827	21.1209	21.3865	23.6496	24.7797	24.2002	3	3	3	22.3	22.3	22.3	16.605	0	31.962	4352400000
P47757-2;A2AMW0;P47757-4;F7CAZ6;A0A0A0MQI9;F6YHZ8	P47757-2;A2AMW0;P47757-4;F7CAZ6	>sp|P47757-2|CAPZB_MOUSE Isoform 2 of F-actin-capping protein subunit beta OS=Mus musculus GN=Capzb;>tr|A2AMW0|A2AMW0_MOUSE Capping protein (Actin filament) muscle Z-line, beta, isoform CRA_a OS=Mus musculus GN=Capzb PE=1 SV=1;>sp|P47757-4|CAPZB_MOUSE Isof	F-actin-capping protein subunit beta	Capzb	3.63452	0.000231997	3.77517	+	20.3517	20.8161	21.2995	24.7832	24.3597	24.6498	18	18	2	59.9	59.9	6.2	30.628	0	266.4	3606700000
P63242;J3QPS8;A0A0A0MQM0;Q8BGY2	P63242;J3QPS8;A0A0A0MQM0	>sp|P63242|IF5A1_MOUSE Eukaryotic translation initiation factor 5A-1 OS=Mus musculus GN=Eif5a PE=1 SV=2;>tr|J3QPS8|J3QPS8_MOUSE Eukaryotic translation initiation factor 5A-1 OS=Mus musculus GN=Eif5a PE=1 SV=1;>tr|A0A0A0MQM0|A0A0A0MQM0_MOUSE Eukaryotic tran	Eukaryotic translation initiation factor 5A-1;Eukaryotic translation initiation factor 5A	Eif5a			3.77145	+	22.4096	20.5141	21.3948	25.211	NaN	NaN	6	6	6	66.9	66.9	66.9	16.832	0	323.31	733290000
P62141;A0A0J9YUG2;A0A0J9YUU8	P62141	>sp|P62141|PP1B_MOUSE Serine/threonine-protein phosphatase PP1-beta catalytic subunit OS=Mus musculus GN=Ppp1cb PE=1 SV=3	Serine/threonine-protein phosphatase PP1-beta catalytic subunit	Ppp1cb	2.28002	0.00524778	3.74976	+	18.7733	19.9448	20.7367	22.9385	24.2141	23.5516	13	13	5	49.5	49.5	20.2	37.186	0	252.22	1542400000
Q6ZWZ6;P63323	Q6ZWZ6;P63323	>tr|Q6ZWZ6|Q6ZWZ6_MOUSE 40S ribosomal protein S12 OS=Mus musculus GN=Rps12 PE=1 SV=1;>sp|P63323|RS12_MOUSE 40S ribosomal protein S12 OS=Mus musculus GN=Rps12 PE=1 SV=2	40S ribosomal protein S12	Rps12	1.17447	0.0669154	3.74839		19.4499	20.9399	22.9522	25.1757	24.5491	NaN	7	7	7	63.6	63.6	63.6	14.515	0	193.47	3659400000
Q5FW97;P17182;Q6PHC1;B0QZL1;B1ARR7;A0A0N4SUX5;Q545V3;P17183;B1ARR6;D3Z2S4;D3Z6E4;P21550;A0A0N4SUI6;D3YVD3;Q5SX59;A0A0N4SUW8;Q5SX61;Q5SX60;J3QPZ9	Q5FW97;P17182;Q6PHC1	>tr|Q5FW97|Q5FW97_MOUSE Alpha-enolase OS=Mus musculus GN=EG433182 PE=1 SV=1;>sp|P17182|ENOA_MOUSE Alpha-enolase OS=Mus musculus GN=Eno1 PE=1 SV=3;>tr|Q6PHC1|Q6PHC1_MOUSE Alpha-enolase OS=Mus musculus GN=Eno1 PE=1 SV=1	Alpha-enolase	EG433182;Eno1	2.40779	0.00391033	3.74427	+	20.829	22.9759	21.7063	25.6464	25.481	25.6166	21	21	21	55.8	55.8	55.8	47.14	0	323.31	5310300000
P18760;F8WGL3	P18760;F8WGL3	>sp|P18760|COF1_MOUSE Cofilin-1 OS=Mus musculus GN=Cfl1 PE=1 SV=3;>tr|F8WGL3|F8WGL3_MOUSE Cofilin-1 OS=Mus musculus GN=Cfl1 PE=1 SV=1	Cofilin-1	Cfl1	1.39332	0.0404278	3.72055	+	24.9044	21.4823	20.9763	25.9166	26.1144	26.4936	15	15	12	72.9	72.9	60.8	18.559	0	316.48	8280700000
O88322	O88322	>sp|O88322|NID2_MOUSE Nidogen-2 OS=Mus musculus GN=Nid2 PE=1 SV=2	Nidogen-2	Nid2	2.07231	0.00846631	3.72035	+	19.7881	18.5963	20.7908	24.1966	23.4575	22.6822	25	25	25	25.7	25.7	25.7	153.91	0	323.31	2294200000
P97379;A0A0J9YTQ8;A0A0J9YUY8	P97379	>sp|P97379|G3BP2_MOUSE Ras GTPase-activating protein-binding protein 2 OS=Mus musculus GN=G3bp2 PE=1 SV=2	Ras GTPase-activating protein-binding protein 2	G3bp2			3.72003	+	19.3222	21.4673	20.7583	24.2359	NaN	NaN	16	16	2	32.2	32.2	5.2	54.087	0	323.31	5144300000
Q8K019-2;Q8K019;F8WI22;A0A087WRN1;A0A087WQA0;Q8K019-3	Q8K019-2;Q8K019;F8WI22;A0A087WRN1;A0A087WQA0;Q8K019-3	>sp|Q8K019-2|BCLF1_MOUSE Isoform 2 of Bcl-2-associated transcription factor 1 OS=Mus musculus GN=Bclaf1;>sp|Q8K019|BCLF1_MOUSE Bcl-2-associated transcription factor 1 OS=Mus musculus GN=Bclaf1 PE=1 SV=2;>tr|F8WI22|F8WI22_MOUSE Bcl-2-associated transcriptio	Bcl-2-associated transcription factor 1	Bclaf1	2.29374	0.00508465	3.68121	+	19.4323	19.4846	21.2543	24.2608	23.3066	23.6475	21	20	20	20.6	19.4	19.4	105.83	0	306.24	7014800000
P62983;A0A0A6YW67;E9Q9J0;Q66JP1;E9Q4P0;E9Q5F6;E9QNP0;Q5SX22;P62984;P0CG49;P0CG50;J3QK04;D3YYZ2	P62983;A0A0A6YW67;E9Q9J0;Q66JP1;E9Q4P0;E9Q5F6;E9QNP0;Q5SX22;P62984;P0CG49;P0CG50;J3QK04	>sp|P62983|RS27A_MOUSE Ubiquitin-40S ribosomal protein S27a OS=Mus musculus GN=Rps27a PE=1 SV=2;>tr|A0A0A6YW67|A0A0A6YW67_MOUSE MCG23377, isoform CRA_b OS=Mus musculus GN=Gm8797 PE=4 SV=1;>tr|E9Q9J0|E9Q9J0_MOUSE Ubiquitin-60S ribosomal protein L40 (Fragmen	Ubiquitin-40S ribosomal protein S27a;Ubiquitin;40S ribosomal protein S27a;Ubiquitin-60S ribosomal protein L40;Ubiquitin;60S ribosomal protein L40;Polyubiquitin-B;Ubiquitin;Polyubiquitin-C;Ubiquitin;Ubiquitin-related 1;Ubiquitin-related 2	Rps27a;Gm8797;Uba52;Kxd1;Ubc;Ubb;Gm7808	0.739086	0.182354	3.65431		20.9891	26.3136	18.6826	25.9185	25.7485	25.2812	6	6	6	50.6	50.6	50.6	17.951	0	191.82	14967000000
F8WHM5;Q53WR6;Q61543;F6RSH1;E9PWD8	F8WHM5;Q53WR6;Q61543	>tr|F8WHM5|F8WHM5_MOUSE Golgi apparatus protein 1 (Fragment) OS=Mus musculus GN=Glg1 PE=1 SV=1;>tr|Q53WR6|Q53WR6_MOUSE E-selectin ligand 1 OS=Mus musculus GN=Glg1 PE=1 SV=1;>sp|Q61543|GSLG1_MOUSE Golgi apparatus protein 1 OS=Mus musculus GN=Glg1 PE=1 SV=1	Golgi apparatus protein 1	Glg1	3.49237	0.000321834	3.60535	+	19.7447	20.2721	20.4087	24.2204	23.468	23.5531	29	29	29	28.6	28.6	28.6	132.35	0	316.57	3701100000
P99024	P99024	>sp|P99024|TBB5_MOUSE Tubulin beta-5 chain OS=Mus musculus GN=Tubb5 PE=1 SV=1	Tubulin beta-5 chain	Tubb5	1.0255	0.0942973	3.59831		24.3617	23.4024	19.2391	24.9515	26.3604	26.4863	25	5	4	70	19.4	16	49.67	0	171.78	11102000000
Q6ZWZ7;Q9CPR4;B2RY53	Q6ZWZ7;Q9CPR4;B2RY53	>tr|Q6ZWZ7|Q6ZWZ7_MOUSE 60S ribosomal protein L17 OS=Mus musculus GN=Rpl17 PE=1 SV=1;>sp|Q9CPR4|RL17_MOUSE 60S ribosomal protein L17 OS=Mus musculus GN=Rpl17 PE=1 SV=3;>tr|B2RY53|B2RY53_MOUSE EG620155 protein OS=Mus musculus GN=Gm6133 PE=2 SV=1	60S ribosomal protein L17	Rpl17;Gm6133	3.0632	0.000864573	3.58927	+	19.7036	20.7408	20.6761	24.3955	23.6748	23.8181	10	10	10	51.1	51.1	51.1	21.397	0	129.88	2576700000
P97855	P97855	>sp|P97855|G3BP1_MOUSE Ras GTPase-activating protein-binding protein 1 OS=Mus musculus GN=G3bp1 PE=1 SV=1	Ras GTPase-activating protein-binding protein 1	G3bp1	2.05101	0.00889178	3.5864	+	21.9991	19.5769	21.5857	24.8083	24.5184	24.5942	15	12	12	33.5	29.2	29.2	51.828	0	301.17	11228000000
Q497N1;P62855	Q497N1;P62855	>tr|Q497N1|Q497N1_MOUSE 40S ribosomal protein S26 OS=Mus musculus GN=Rps26 PE=1 SV=1;>sp|P62855|RS26_MOUSE 40S ribosomal protein S26 OS=Mus musculus GN=Rps26 PE=1 SV=3	40S ribosomal protein S26	Rps26	2.32056	0.00478018	3.57886	+	19.8769	20.8515	22.0179	24.3035	24.7313	24.4481	3	3	3	27	27	27	13.015	0	46.895	4053600000
Q91V55;P97461;D3YYM6	Q91V55;P97461;D3YYM6	>tr|Q91V55|Q91V55_MOUSE 40S ribosomal protein S5 OS=Mus musculus GN=Rps5 PE=1 SV=1;>sp|P97461|RS5_MOUSE 40S ribosomal protein S5 OS=Mus musculus GN=Rps5 PE=1 SV=3;>tr|D3YYM6|D3YYM6_MOUSE 40S ribosomal protein S5 (Fragment) OS=Mus musculus GN=Rps5 PE=1 SV=1	40S ribosomal protein S5;40S ribosomal protein S5, N-terminally processed	Rps5	2.76359	0.00172349	3.57623	+	21.6653	21.1668	22.1233	25.9962	24.9764	24.7114	14	14	14	55.9	55.9	55.9	22.876	0	234.15	5212200000
P43276	P43276	>sp|P43276|H15_MOUSE Histone H1.5 OS=Mus musculus GN=Hist1h1b PE=1 SV=2	Histone H1.5	Hist1h1b	2.57331	0.00267107	3.57199	+	19.7343	20.4094	21.2774	23.4588	24.447	24.2313	10	8	8	35.9	28.7	28.7	22.576	0	65.011	1964000000
Q5EBP8;P49312;P49312-2	Q5EBP8;P49312;P49312-2	>tr|Q5EBP8|Q5EBP8_MOUSE Heterogeneous nuclear ribonucleoprotein A1 OS=Mus musculus GN=Hnrnpa1 PE=1 SV=1;>sp|P49312|ROA1_MOUSE Heterogeneous nuclear ribonucleoprotein A1 OS=Mus musculus GN=Hnrnpa1 PE=1 SV=2;>sp|P49312-2|ROA1_MOUSE Isoform Short of Heterogen	Heterogeneous nuclear ribonucleoprotein A1;Heterogeneous nuclear ribonucleoprotein A1, N-terminally processed	Hnrnpa1	3.33994	0.000457157	3.57019	+	21.4149	21.8501	21.0943	25.5175	24.647	24.9055	16	16	16	37.3	37.3	37.3	38.833	0	323.31	4613000000
O54916;E9Q632;D3Z2E3;F6R6F1;O54916-4;O54916-3;D6RIN6;F7AB82;O54916-2;F6YT69;B1AV20;A2AFI8;B9EI38;Q80XA6	O54916;E9Q632;D3Z2E3;F6R6F1;O54916-4;O54916-3	>sp|O54916|REPS1_MOUSE RalBP1-associated Eps domain-containing protein 1 OS=Mus musculus GN=Reps1 PE=1 SV=2;>tr|E9Q632|E9Q632_MOUSE RalBP1-associated Eps domain-containing protein 1 OS=Mus musculus GN=Reps1 PE=1 SV=1;>tr|D3Z2E3|D3Z2E3_MOUSE RalBP1-associat	RalBP1-associated Eps domain-containing protein 1	Reps1	2.20808	0.00619327	3.5689	+	19.6845	21.9884	20.7291	24.3325	24.5922	24.1839	33	33	33	48.9	48.9	48.9	86.518	0	323.31	11630000000
Q4FZH7;P84089;G3UW85	Q4FZH7;P84089;G3UW85	>tr|Q4FZH7|Q4FZH7_MOUSE Enhancer of rudimentary homolog OS=Mus musculus GN=Erh PE=1 SV=1;>sp|P84089|ERH_MOUSE Enhancer of rudimentary homolog OS=Mus musculus GN=Erh PE=1 SV=1;>tr|G3UW85|G3UW85_MOUSE Enhancer of rudimentary homolog OS=Mus musculus GN=Erh PE	Enhancer of rudimentary homolog	Erh	3.98656	0.000103144	3.56845	+	21.0085	20.8972	21.4252	24.8962	24.7884	24.3517	5	5	5	49	49	49	12.259	0	182.03	5136600000
Q58EU3;P25444;D3YVC1;D3YWJ3;J3QMG5;E9Q1N8;F6YTZ4;D3Z536	Q58EU3;P25444;D3YVC1;D3YWJ3;J3QMG5;E9Q1N8;F6YTZ4	>tr|Q58EU3|Q58EU3_MOUSE 40S ribosomal protein S2 OS=Mus musculus GN=Rps2 PE=1 SV=1;>sp|P25444|RS2_MOUSE 40S ribosomal protein S2 OS=Mus musculus GN=Rps2 PE=1 SV=3;>tr|D3YVC1|D3YVC1_MOUSE 40S ribosomal protein S2 (Fragment) OS=Mus musculus GN=Rps2 PE=1 SV=1	40S ribosomal protein S2	Rps2;Gm5786;Gm18025;Gm6576	3.12021	0.000758206	3.56618	+	21.1257	21.9811	22.079	25.7631	25.1379	24.9833	19	19	19	62.1	62.1	62.1	31.231	0	265.54	10157000000
Q8BGJ5;Q922I7;Q8CB58;P17225;E9QMW9;F7DCW4;E9Q0W3;E9Q279;F7AXP1	Q8BGJ5;Q922I7;Q8CB58;P17225;E9QMW9	>tr|Q8BGJ5|Q8BGJ5_MOUSE MCG13402, isoform CRA_a OS=Mus musculus GN=Ptbp1 PE=1 SV=1;>tr|Q922I7|Q922I7_MOUSE MCG13402, isoform CRA_c OS=Mus musculus GN=Ptbp1 PE=1 SV=1;>tr|Q8CB58|Q8CB58_MOUSE MCG13402, isoform CRA_d OS=Mus musculus GN=Ptbp1 PE=1 SV=1;>sp|P17	Polypyrimidine tract-binding protein 1	Ptbp1	2.0652	0.00860607	3.48372	+	20.4196	21.7223	19.2359	24.1384	23.8674	23.8232	18	18	17	54.4	54.4	52.6	56.891	0	323.31	2925200000
Q5BLK1;P62754	Q5BLK1;P62754	>tr|Q5BLK1|Q5BLK1_MOUSE 40S ribosomal protein S6 OS=Mus musculus GN=Rps6 PE=1 SV=1;>sp|P62754|RS6_MOUSE 40S ribosomal protein S6 OS=Mus musculus GN=Rps6 PE=1 SV=1	40S ribosomal protein S6	Rps6	3.34742	0.000449343	3.48054	+	21.925	21.2684	22.1252	24.8488	25.4429	25.4685	13	13	13	41.4	41.4	41.4	28.68	0	277.54	6889700000
P62717;F6YJW4	P62717	>sp|P62717|RL18A_MOUSE 60S ribosomal protein L18a OS=Mus musculus GN=Rpl18a PE=1 SV=1	60S ribosomal protein L18a	Rpl18a	3.01255	0.000971519	3.47156	+	20.8104	20.2474	21.3485	24.7349	24.176	23.91	9	9	9	41.5	41.5	41.5	20.732	0	239.57	4238600000
Q61001	Q61001	>sp|Q61001|LAMA5_MOUSE Laminin subunit alpha-5 OS=Mus musculus GN=Lama5 PE=1 SV=4	Laminin subunit alpha-5	Lama5	2.71944	0.00190793	3.46946	+	21.4349	22.2451	20.8612	25.4814	24.856	24.6122	44	44	44	17.2	17.2	17.2	404.05	0	323.31	2748500000
P11679;CON__P05787;CON__H-INV:HIT000292931;CON__Q9H552;CON__H-INV:HIT000016045;CON__Q9DCV7;CON__Q3KNV1;CON__P08729;Q9DCV7;CON__Q9NSB2;CON__Q6ISB0;CON__REFSEQ:XP_092267	P11679;CON__P05787	>sp|P11679|K2C8_MOUSE Keratin, type II cytoskeletal 8 OS=Mus musculus GN=Krt8 PE=1 SV=4;>P05787 SWISS-PROT:P05787 Tax_Id=9606 Gene_Symbol=KRT8 Keratin, type II cytoskeletal 8	Keratin, type II cytoskeletal 8	Krt8	3.62333	0.000238053	3.46728	+	22.4433	21.6233	21.7262	25.5098	25.1903	25.4947	37	29	28	77.3	68.8	66.9	54.565	0	323.31	4816900000
Q5M8Q0;E9QAZ2;Q9CZM2;B8JKK2	Q5M8Q0;E9QAZ2;Q9CZM2;B8JKK2	>tr|Q5M8Q0|Q5M8Q0_MOUSE Ribosomal protein L15 OS=Mus musculus GN=Rpl15 PE=2 SV=1;>tr|E9QAZ2|E9QAZ2_MOUSE Ribosomal protein L15 OS=Mus musculus GN=Gm10020 PE=3 SV=1;>sp|Q9CZM2|RL15_MOUSE 60S ribosomal protein L15 OS=Mus musculus GN=Rpl15 PE=2 SV=4;>tr|B8JKK	Ribosomal protein L15;60S ribosomal protein L15	Rpl15;Gm10020	3.9283	0.000117952	3.4091	+	20.5801	20.9148	20.7269	24.5623	23.9103	23.9765	8	8	8	35.3	35.3	35.3	24.146	0	96.69	3834300000
Q9CPN8	Q9CPN8	>sp|Q9CPN8|IF2B3_MOUSE Insulin-like growth factor 2 mRNA-binding protein 3 OS=Mus musculus GN=Igf2bp3 PE=1 SV=1	Insulin-like growth factor 2 mRNA-binding protein 3	Igf2bp3	2.7452	0.00179802	3.40781	+	21.8308	20.6575	22.1197	25.1746	24.814	24.8428	21	21	19	40.2	40.2	36.3	63.574	0	310.92	8237200000
Q91VC3;A0A0N4SVP8;A2AFK7;E9PV04;A0A0N4SVM5	Q91VC3;A0A0N4SVP8;A2AFK7;E9PV04	>sp|Q91VC3|IF4A3_MOUSE Eukaryotic initiation factor 4A-III OS=Mus musculus GN=Eif4a3 PE=1 SV=3;>tr|A0A0N4SVP8|A0A0N4SVP8_MOUSE Protein Gm5580 OS=Mus musculus GN=Gm5580 PE=3 SV=1;>tr|A2AFK7|A2AFK7_MOUSE Eukaryotic initiation factor 4A-III (Fragment) OS=Mus	Eukaryotic initiation factor 4A-III;Eukaryotic initiation factor 4A-III, N-terminally processed	Eif4a3;Gm8994	1.7823	0.0165081	3.40587	+	18.661	20.5098	21.47	23.9387	23.7608	23.1589	17	17	17	45.5	45.5	45.5	46.839	0	219.04	2226600000
Q792Z1	Q792Z1	>tr|Q792Z1|Q792Z1_MOUSE MCG140784 OS=Mus musculus GN=Try10 PE=1 SV=1		Try10	3.31453	0.000484697	3.39457	+	19.7479	20.5686	20.7427	23.9426	23.7477	23.5526	2	2	2	8.1	8.1	8.1	26.221	0	18.08	4128400000
Q3U2W2;Q7TPV4	Q3U2W2;Q7TPV4	>tr|Q3U2W2|Q3U2W2_MOUSE MYB binding protein (P160) 1a, isoform CRA_b OS=Mus musculus GN=Mybbp1a PE=1 SV=1;>sp|Q7TPV4|MBB1A_MOUSE Myb-binding protein 1A OS=Mus musculus GN=Mybbp1a PE=1 SV=2	Myb-binding protein 1A	Mybbp1a	2.40478	0.00393748	3.39316	+	21.5323	19.6656	21.0206	24.3098	23.9305	24.1576	28	28	28	25.4	25.4	25.4	152.04	0	323.31	6113600000
Q6IRU2	Q6IRU2	>sp|Q6IRU2|TPM4_MOUSE Tropomyosin alpha-4 chain OS=Mus musculus GN=Tpm4 PE=1 SV=3	Tropomyosin alpha-4 chain	Tpm4	3.07599	0.000839477	3.38461	+	20.9223	22.0523	20.9767	24.619	24.6342	24.852	24	22	22	70.2	67.3	67.3	28.467	0	323.31	3331100000
Q8BZ60;E9PXP7	Q8BZ60;E9PXP7	>sp|Q8BZ60|STON2_MOUSE Stonin-2 OS=Mus musculus GN=Ston2 PE=1 SV=1;>tr|E9PXP7|E9PXP7_MOUSE Stonin-2 OS=Mus musculus GN=Ston2 PE=1 SV=1	Stonin-2	Ston2	2.71467	0.001929	3.35429	+	19.4903	20.8167	19.4194	23.4072	23.0988	23.2833	26	26	26	30.4	30.4	30.4	99.61	0	235.87	3384600000
Q60865;F6YLI0;F6YP03;A2BH47	Q60865	>sp|Q60865|CAPR1_MOUSE Caprin-1 OS=Mus musculus GN=Caprin1 PE=1 SV=2	Caprin-1	Caprin1	2.45198	0.00353196	3.34715	+	21.8016	20.44	22.1286	24.496	24.8414	25.0742	19	19	19	29.7	29.7	29.7	78.168	0	323.31	18810000000
E9QQ10;A0A0G2JFW0	E9QQ10	>tr|E9QQ10|E9QQ10_MOUSE A-kinase anchor protein 9 OS=Mus musculus GN=Akap9 PE=1 SV=1		Akap9	3.11896	0.000760388	3.34094	+	19.956	20.1391	20.9488	24.0696	23.4373	23.5598	62	62	4	20.9	20.9	1.9	434.13	0	323.31	1581900000
E9QAT0;Q6AXB7;P35922-3;P35922-2;P35922;E9QAS8;P35922-5;P35922-4;P35922-6	E9QAT0;Q6AXB7;P35922-3;P35922-2;P35922;E9QAS8;P35922-5;P35922-4;P35922-6	>tr|E9QAT0|E9QAT0_MOUSE Fragile X mental retardation protein 1 homolog OS=Mus musculus GN=Fmr1 PE=1 SV=1;>tr|Q6AXB7|Q6AXB7_MOUSE Fragile X mental retardation protein 1 homolog OS=Mus musculus GN=Fmr1 PE=1 SV=1;>sp|P35922-3|FMR1_MOUSE Isoform ISO3 of Fragil	Fragile X mental retardation protein 1 homolog	Fmr1	2.60445	0.0024863	3.33693	+	22.0537	22.9152	21.2414	25.5594	25.2249	25.4367	24	22	2	51.1	46.5	5.4	66.169	0	323.31	13132000000
Q91VR5	Q91VR5	>sp|Q91VR5|DDX1_MOUSE ATP-dependent RNA helicase DDX1 OS=Mus musculus GN=Ddx1 PE=1 SV=1	ATP-dependent RNA helicase DDX1	Ddx1	2.2284	0.00591016	3.32992	+	22.1488	20.4954	20.1596	24.1055	24.2344	24.4537	18	18	18	28.5	28.5	28.5	82.499	0	146.85	4602100000
P47753;Q5RKN9;A0A0G2JE27	P47753;Q5RKN9	>sp|P47753|CAZA1_MOUSE F-actin-capping protein subunit alpha-1 OS=Mus musculus GN=Capza1 PE=1 SV=4;>tr|Q5RKN9|Q5RKN9_MOUSE Capping protein (Actin filament) muscle Z-line, alpha 1 OS=Mus musculus GN=Capza1 PE=1 SV=1	F-actin-capping protein subunit alpha-1	Capza1	2.15999	0.00691843	3.30709	+	19.9632	21.7345	20.0052	23.3699	24.3322	23.9221	11	11	10	53.8	53.8	50.3	32.939	0	323.31	2438700000
A0A0J9YUR2;A0A0J9YTU3;Q5SXY1-3;Q5SXY1;A0A0J9YV86;A0A0J9YUG8	A0A0J9YUR2;A0A0J9YTU3;Q5SXY1-3;Q5SXY1;A0A0J9YV86	>tr|A0A0J9YUR2|A0A0J9YUR2_MOUSE Cytospin-B OS=Mus musculus GN=Specc1 PE=1 SV=1;>tr|A0A0J9YTU3|A0A0J9YTU3_MOUSE Cytospin-B OS=Mus musculus GN=Specc1 PE=1 SV=1;>sp|Q5SXY1-3|CYTSB_MOUSE Isoform 4 of Cytospin-B OS=Mus musculus GN=Specc1;>sp|Q5SXY1|CYTSB_MOUSE	Cytospin-B	Specc1	3.66406	0.000216738	3.28435	+	20.1502	20.7864	20.507	23.4077	23.9181	23.971	35	35	11	41.2	41.2	13.5	108.84	0	323.31	4749700000
Q6ZWZ4;P47964;D3YX71	Q6ZWZ4;P47964	>tr|Q6ZWZ4|Q6ZWZ4_MOUSE 60S ribosomal protein L36 OS=Mus musculus GN=Rpl36 PE=1 SV=1;>sp|P47964|RL36_MOUSE 60S ribosomal protein L36 OS=Mus musculus GN=Rpl36 PE=1 SV=2	60S ribosomal protein L36	Rpl36	2.46287	0.00344455	3.25154	+	21.1986	20.9345	19.632	23.551	23.7406	24.2282	4	4	4	29.5	29.5	29.5	12.254	0	41.937	2016200000
B2RVP5;Q3THW5;P0C0S6;Q8R029;G3UWL7;Q3UA95	B2RVP5;Q3THW5;P0C0S6;Q8R029	>tr|B2RVP5|B2RVP5_MOUSE Histone H2A OS=Mus musculus GN=H2afv PE=1 SV=1;>sp|Q3THW5|H2AV_MOUSE Histone H2A.V OS=Mus musculus GN=H2afv PE=1 SV=3;>sp|P0C0S6|H2AZ_MOUSE Histone H2A.Z OS=Mus musculus GN=H2afz PE=1 SV=2;>tr|Q8R029|Q8R029_MOUSE Histone H2A OS=Mus	Histone H2A;Histone H2A.V;Histone H2A.Z	H2afv;H2afz	1.35946	0.043706	3.24824	+	22.1127	21.5903	19.7815	24.8397	23.9798	NaN	5	3	3	43	35.9	35.9	13.509	0	323.31	1008300000
F6QL70;Q5M8M8;P47915;W4VSN7;D3Z1N9;F6YH22;F6VZG1	F6QL70;Q5M8M8;P47915;W4VSN7;D3Z1N9;F6YH22	>tr|F6QL70|F6QL70_MOUSE Protein Gm17669 OS=Mus musculus GN=Gm17669 PE=4 SV=1;>tr|Q5M8M8|Q5M8M8_MOUSE 60S ribosomal protein L29 OS=Mus musculus GN=Rpl29 PE=2 SV=1;>sp|P47915|RL29_MOUSE 60S ribosomal protein L29 OS=Mus musculus GN=Rpl29 PE=2 SV=2;>tr|W4VSN7|	60S ribosomal protein L29	Gm17669;Rpl29;Gm3550;Gm10709;Gm5218	1.33663	0.0460647	3.24363	+	18.6972	19.9473	20.9321	24.8833	22.6954	21.7288	4	4	4	25.3	25.3	25.3	16.966	0	27.419	1105300000
Q7TQH0-2;A0A0U1RPL0;Q7TQH0-3;Q7TQH0;Q3TGG2;E9Q5Q0;J3QP59	Q7TQH0-2;A0A0U1RPL0;Q7TQH0-3;Q7TQH0;Q3TGG2;E9Q5Q0	>sp|Q7TQH0-2|ATX2L_MOUSE Isoform 2 of Ataxin-2-like protein OS=Mus musculus GN=Atxn2l;>tr|A0A0U1RPL0|A0A0U1RPL0_MOUSE Ataxin-2-like protein OS=Mus musculus GN=Atxn2l PE=4 SV=1;>sp|Q7TQH0-3|ATX2L_MOUSE Isoform 3 of Ataxin-2-like protein OS=Mus musculus GN=A	Ataxin-2-like protein	Atxn2l	2.57321	0.00267169	3.23456	+	21.6257	20.5422	20.0232	24.1644	23.9825	23.748	29	29	29	34.6	34.6	34.6	113.04	0	323.31	8566000000
Q4FK36;Q9R0P5	Q4FK36;Q9R0P5	>tr|Q4FK36|Q4FK36_MOUSE Destrin OS=Mus musculus GN=Dstn PE=1 SV=1;>sp|Q9R0P5|DEST_MOUSE Destrin OS=Mus musculus GN=Dstn PE=1 SV=3	Destrin	Dstn	1.67588	0.0210921	3.21304	+	18.7717	20.6726	20.0028	NaN	22.939	23.1185	6	5	5	41.2	37	37	18.521	0	52.67	692090000
Q9D0E1-2;Q9D0E1;B8JK33;B8JK32;F6W322;F7C9U3;G3X924;Q91VC4	Q9D0E1-2;Q9D0E1;B8JK33;B8JK32	>sp|Q9D0E1-2|HNRPM_MOUSE Isoform 2 of Heterogeneous nuclear ribonucleoprotein M OS=Mus musculus GN=Hnrnpm;>sp|Q9D0E1|HNRPM_MOUSE Heterogeneous nuclear ribonucleoprotein M OS=Mus musculus GN=Hnrnpm PE=1 SV=3;>tr|B8JK33|B8JK33_MOUSE Heterogeneous nuclear rib	Heterogeneous nuclear ribonucleoprotein M	Hnrnpm	2.59978	0.00251317	3.19705	+	22.222	22.0224	23.498	25.7878	25.5933	25.9525	34	34	34	54.5	54.5	54.5	73.74	0	323.31	14264000000
E9Q634	E9Q634	>sp|E9Q634|MYO1E_MOUSE Unconventional myosin-Ie OS=Mus musculus GN=Myo1e PE=1 SV=1	Unconventional myosin-Ie	Myo1e	2.14886	0.00709809	3.18815	+	19.8963	21.7387	20.6405	23.4367	23.8423	24.561	32	32	29	29.1	29.1	25.7	126.82	0	323.31	4163100000
P48962	P48962	>sp|P48962|ADT1_MOUSE ADP/ATP translocase 1 OS=Mus musculus GN=Slc25a4 PE=1 SV=4	ADP/ATP translocase 1	Slc25a4	2.79987	0.00158537	3.17606	+	20.8994	20.3275	21.0017	23.2028	24.2194	24.3346	16	16	7	56	56	21.8	32.904	0	292.27	4831900000
P63038;P63038-2;D3Z2F2;D3Z7J9	P63038	>sp|P63038|CH60_MOUSE 60 kDa heat shock protein, mitochondrial OS=Mus musculus GN=Hspd1 PE=1 SV=1	60 kDa heat shock protein, mitochondrial	Hspd1	0.831788	0.147303	3.17012		24.7479	19.3285	20.8956	26.1509	24.6939	23.6377	30	30	30	59.5	59.5	59.5	60.955	0	323.31	4801000000
P63101;D3YXN6;D3YXF4;D3YW45	P63101	>sp|P63101|1433Z_MOUSE 14-3-3 protein zeta/delta OS=Mus musculus GN=Ywhaz PE=1 SV=1	14-3-3 protein zeta/delta	Ywhaz	3.22285	0.000598617	3.15212	+	22.1238	21.383	21.7748	25.2459	24.4505	25.0415	17	14	12	62.9	52.7	49	27.771	0	323.31	4625200000
Q9DC51	Q9DC51	>sp|Q9DC51|GNAI3_MOUSE Guanine nucleotide-binding protein G(k) subunit alpha OS=Mus musculus GN=Gnai3 PE=1 SV=3	Guanine nucleotide-binding protein G(k) subunit alpha	Gnai3	4.55573	2.78145e-05	3.14986	+	21.2749	21.2231	21.04	24.1374	24.5725	24.2778	16	9	9	52.8	33.1	33.1	40.538	0	323.31	3152000000
A2RS22;Q9WUM3;D3YUG6	A2RS22;Q9WUM3	>tr|A2RS22|A2RS22_MOUSE Coronin OS=Mus musculus GN=Coro1b PE=1 SV=1;>sp|Q9WUM3|COR1B_MOUSE Coronin-1B OS=Mus musculus GN=Coro1b PE=1 SV=1	Coronin;Coronin-1B	Coro1b	2.53093	0.00294492	3.14227	+	21.4118	20.4126	21.6007	24.6432	23.6528	24.5558	15	14	14	27.9	26	26	53.912	0	323.31	2180000000
P46460;G3UX86	P46460	>sp|P46460|NSF_MOUSE Vesicle-fusing ATPase OS=Mus musculus GN=Nsf PE=1 SV=2	Vesicle-fusing ATPase	Nsf	1.55203	0.0280523	3.12634	+	19.7652	19.2552	21.7608	24.1348	23.6525	22.373	21	21	21	33.5	33.5	33.5	82.613	0	162.73	800030000
Q6GT24;O08709;D3Z0Y2	Q6GT24;O08709;D3Z0Y2	>tr|Q6GT24|Q6GT24_MOUSE Peroxiredoxin 6 OS=Mus musculus GN=Prdx6 PE=1 SV=1;>sp|O08709|PRDX6_MOUSE Peroxiredoxin-6 OS=Mus musculus GN=Prdx6 PE=1 SV=3;>tr|D3Z0Y2|D3Z0Y2_MOUSE Peroxiredoxin-6 OS=Mus musculus GN=Prdx6 PE=1 SV=1	Peroxiredoxin-6	Prdx6			3.09148	+	21.3235	18.3687	19.8122	22.9263	NaN	NaN	3	3	3	20.1	20.1	20.1	24.826	0	142.74	122610000
G3UXG7;P67871;G3UXU2;G3UZJ5;G3UZA4;G3UZX4	G3UXG7;P67871;G3UXU2;G3UZJ5	>tr|G3UXG7|G3UXG7_MOUSE Casein kinase II subunit beta OS=Mus musculus GN=Csnk2b PE=1 SV=1;>sp|P67871|CSK2B_MOUSE Casein kinase II subunit beta OS=Mus musculus GN=Csnk2b PE=1 SV=1;>tr|G3UXU2|G3UXU2_MOUSE Casein kinase II subunit beta (Fragment) OS=Mus muscu	Casein kinase II subunit beta	Csnk2b	2.52619	0.00297723	3.08203	+	21.2529	19.9603	19.7646	23.3911	23.593	23.2399	6	6	6	46.3	46.3	46.3	18.926	0	75.448	1904200000
Q5BLJ9;P61358;A2A4Q0	Q5BLJ9;P61358	>tr|Q5BLJ9|Q5BLJ9_MOUSE 60S ribosomal protein L27 OS=Mus musculus GN=Rpl27 PE=1 SV=1;>sp|P61358|RL27_MOUSE 60S ribosomal protein L27 OS=Mus musculus GN=Rpl27 PE=1 SV=2	60S ribosomal protein L27	Rpl27	2.27686	0.00528615	3.05226	+	22.1094	21.0404	21.1121	23.6141	24.8035	25.001	3	3	3	20.6	20.6	20.6	15.798	0	22.295	3815100000
Q561N5;F6YVP7;P62270;S4R1N6	Q561N5;F6YVP7;P62270;S4R1N6	>tr|Q561N5|Q561N5_MOUSE 40S ribosomal protein S18 OS=Mus musculus GN=Rps18 PE=1 SV=1;>tr|F6YVP7|F6YVP7_MOUSE Protein Gm10260 OS=Mus musculus GN=Gm10260 PE=3 SV=2;>sp|P62270|RS18_MOUSE 40S ribosomal protein S18 OS=Mus musculus GN=Rps18 PE=1 SV=3;>tr|S4R1N6|	40S ribosomal protein S18	Rps18;Gm10260	1.19905	0.0632336	3.04594		20.8633	20.0644	23.6928	25.4919	23.9702	24.2961	13	13	13	53.3	53.3	53.3	17.718	0	129.93	4315800000
Q5SW83;P61161	Q5SW83;P61161	>tr|Q5SW83|Q5SW83_MOUSE ARP2 actin-related protein 2 homolog (Yeast) OS=Mus musculus GN=Actr2 PE=1 SV=1;>sp|P61161|ARP2_MOUSE Actin-related protein 2 OS=Mus musculus GN=Actr2 PE=1 SV=1	Actin-related protein 2	Actr2	2.12861	0.00743691	3.04424	+	21.5881	22.1729	20.4061	23.8083	24.8134	24.678	11	11	11	33	33	33	44.76	0	263.53	4055400000
P38647	P38647	>sp|P38647|GRP75_MOUSE Stress-70 protein, mitochondrial OS=Mus musculus GN=Hspa9 PE=1 SV=3	Stress-70 protein, mitochondrial	Hspa9	1.1828	0.0656445	3.04004		24.2866	23.7219	20.4232	26.029	25.8062	25.7167	34	34	34	58.8	58.8	58.8	73.46	0	323.31	8339500000
P59999;Q3TX55;E9PWA7	P59999	>sp|P59999|ARPC4_MOUSE Actin-related protein 2/3 complex subunit 4 OS=Mus musculus GN=Arpc4 PE=1 SV=3	Actin-related protein 2/3 complex subunit 4	Arpc4	1.82214	0.0150613	3.03652	+	21.2278	21.835	20.802	22.9671	25.089	24.9183	7	7	7	46.4	46.4	46.4	19.667	0	323.31	3170900000
D2KHZ9;A0A0A0MQF6;P16858;S4R1W1;S4R257;D3YYI5;V9GX06;A0A0R4J0X7;S4R2G5;Q64467;S4R1N5;V9GXA7;V9GXK0	D2KHZ9;A0A0A0MQF6;P16858;S4R1W1;S4R257;D3YYI5	>tr|D2KHZ9|D2KHZ9_MOUSE Glyceraldehyde-3-phosphate dehydrogenase OS=Mus musculus GN=GAPDH PE=1 SV=1;>tr|A0A0A0MQF6|A0A0A0MQF6_MOUSE Glyceraldehyde-3-phosphate dehydrogenase OS=Mus musculus GN=Gapdh PE=1 SV=1;>sp|P16858|G3P_MOUSE Glyceraldehyde-3-phosphate	Glyceraldehyde-3-phosphate dehydrogenase	GAPDH;Gapdh;Gm3839;Gm7293	0.933508	0.116545	2.98604		22.1768	25.3295	20.3058	25.1879	26.1669	25.4154	13	13	13	50.8	50.8	50.8	35.81	0	323.31	8274700000
Q5SS40;P62259;D6REF3;F6WA09	Q5SS40;P62259;D6REF3	>tr|Q5SS40|Q5SS40_MOUSE 14-3-3 protein epsilon OS=Mus musculus GN=Ywhae PE=1 SV=1;>sp|P62259|1433E_MOUSE 14-3-3 protein epsilon OS=Mus musculus GN=Ywhae PE=1 SV=1;>tr|D6REF3|D6REF3_MOUSE 14-3-3 protein epsilon OS=Mus musculus GN=Ywhae PE=1 SV=1	14-3-3 protein epsilon	Ywhae	3.42475	0.000376052	2.98322	+	20.9638	21.8716	21.5251	24.5216	24.3518	24.4366	21	21	18	70.2	70.2	63.1	29.174	0	256.38	5858400000
B2RXM2;J3QNY1;Q8BG05-2	B2RXM2;J3QNY1;Q8BG05-2	>tr|B2RXM2|B2RXM2_MOUSE EG627828 protein OS=Mus musculus GN=Gm6793 PE=1 SV=1;>tr|J3QNY1|J3QNY1_MOUSE Protein Gm9242 OS=Mus musculus GN=Gm9242 PE=4 SV=1;>sp|Q8BG05-2|ROA3_MOUSE Isoform 2 of Heterogeneous nuclear ribonucleoprotein A3 OS=Mus musculus GN=Hnrnp	Heterogeneous nuclear ribonucleoprotein A3	Gm6793;Gm9242;Hnrnpa3	2.23037	0.00588343	2.97594	+	20.3459	21.5191	20.4263	24.5541	23.2982	23.3668	14	14	2	42.7	42.7	4	36.609	0	174.43	3137200000
Q00PI9	Q00PI9	>sp|Q00PI9|HNRL2_MOUSE Heterogeneous nuclear ribonucleoprotein U-like protein 2 OS=Mus musculus GN=Hnrnpul2 PE=1 SV=2	Heterogeneous nuclear ribonucleoprotein U-like protein 2	Hnrnpul2	1.46105	0.0345898	2.96971	+	22.1051	20.4429	19.3748	24.6261	23.1649	23.0409	21	21	21	29.5	29.5	29.5	84.939	0	218.3	3917600000
Q3UHW9;P45591	Q3UHW9;P45591	>tr|Q3UHW9|Q3UHW9_MOUSE Cofilin-2 OS=Mus musculus GN=Cfl2 PE=1 SV=1;>sp|P45591|COF2_MOUSE Cofilin-2 OS=Mus musculus GN=Cfl2 PE=1 SV=1	Cofilin-2	Cfl2	1.69781	0.0200535	2.96833	+	22.1325	20.0645	19.5519	23.4174	23.5417	23.6948	11	8	8	65.1	49.4	49.4	18.709	0	128.92	1311700000
Q5M9M0;P19253	Q5M9M0;P19253	>tr|Q5M9M0|Q5M9M0_MOUSE 60S ribosomal protein L13a OS=Mus musculus GN=Rpl13a PE=1 SV=1;>sp|P19253|RL13A_MOUSE 60S ribosomal protein L13a OS=Mus musculus GN=Rpl13a PE=1 SV=4	60S ribosomal protein L13a	Rpl13a	2.36196	0.00434551	2.96669	+	21.8678	21.7887	23.2136	24.8581	25.3162	25.5959	10	10	10	37.9	37.9	37.9	23.464	0	168.5	8283200000
Q5M9K9;P62900;A0A0A6YX26;A0A0A6YXL3	Q5M9K9;P62900;A0A0A6YX26;A0A0A6YXL3	>tr|Q5M9K9|Q5M9K9_MOUSE 60S ribosomal protein L31 OS=Mus musculus GN=Rpl31 PE=1 SV=1;>sp|P62900|RL31_MOUSE 60S ribosomal protein L31 OS=Mus musculus GN=Rpl31 PE=1 SV=1;>tr|A0A0A6YX26|A0A0A6YX26_MOUSE 60S ribosomal protein L31 OS=Mus musculus GN=Rpl31 PE=1	60S ribosomal protein L31	Rpl31	2.06969	0.00851748	2.94804	+	21.5006	21.16	19.7228	23.2414	23.7854	24.2008	7	7	7	48	48	48	14.463	0	139.34	2750000000
Q9EPU0-2;Q9EPU0;Q6ZQJ5	Q9EPU0-2;Q9EPU0	>sp|Q9EPU0-2|RENT1_MOUSE Isoform 2 of Regulator of nonsense transcripts 1 OS=Mus musculus GN=Upf1;>sp|Q9EPU0|RENT1_MOUSE Regulator of nonsense transcripts 1 OS=Mus musculus GN=Upf1 PE=1 SV=2	Regulator of nonsense transcripts 1	Upf1	2.93712	0.0011558	2.93948	+	21.8274	20.9088	21.3386	24.6605	24.3756	23.8571	45	45	45	44.2	44.2	44.2	122.66	0	323.31	10100000000
Q5SF07	Q5SF07	>sp|Q5SF07|IF2B2_MOUSE Insulin-like growth factor 2 mRNA-binding protein 2 OS=Mus musculus GN=Igf2bp2 PE=1 SV=1	Insulin-like growth factor 2 mRNA-binding protein 2	Igf2bp2	2.13574	0.00731577	2.92932	+	22.0959	20.362	21.3732	24.6036	24.3808	23.6347	18	17	5	34.6	32.4	7.6	65.583	0	244.15	4049500000
P20029	P20029	>sp|P20029|GRP78_MOUSE 78 kDa glucose-regulated protein OS=Mus musculus GN=Hspa5 PE=1 SV=3	78 kDa glucose-regulated protein	Hspa5	2.78864	0.00162691	2.91772	+	24.7771	23.4992	24.4682	27.1658	27.1485	27.1835	32	30	30	50.1	48.4	48.4	72.421	0	323.31	24200000000
Q6A0A9;Q8C3F2-3;Q8C3F2	Q6A0A9	>sp|Q6A0A9|F120A_MOUSE Constitutive coactivator of PPAR-gamma-like protein 1 OS=Mus musculus GN=FAM120A PE=1 SV=2	Constitutive coactivator of PPAR-gamma-like protein 1	FAM120A	2.08568	0.00820957	2.9116	+	20.4821	21.9591	20.1908	24.2381	23.7105	23.4182	32	32	32	37.9	37.9	37.9	121.64	0	323.31	6076800000
Q9QYB5-2;Q9QYB5	Q9QYB5-2;Q9QYB5	>sp|Q9QYB5-2|ADDG_MOUSE Isoform 1 of Gamma-adducin OS=Mus musculus GN=Add3;>sp|Q9QYB5|ADDG_MOUSE Gamma-adducin OS=Mus musculus GN=Add3 PE=1 SV=2	Gamma-adducin	Add3	1.68822	0.020501	2.90373	+	19.7834	21.4459	19.0153	22.3856	23.1582	23.412	12	12	12	25.4	25.4	25.4	75.406	0	133.71	494970000
Q60634;Q60634-3;Q5SS83;Q60634-2	Q60634;Q60634-3;Q5SS83;Q60634-2	>sp|Q60634|FLOT2_MOUSE Flotillin-2 OS=Mus musculus GN=Flot2 PE=1 SV=2;>sp|Q60634-3|FLOT2_MOUSE Isoform 3 of Flotillin-2 OS=Mus musculus GN=Flot2;>tr|Q5SS83|Q5SS83_MOUSE Flotillin 2, isoform CRA_a OS=Mus musculus GN=Flot2 PE=1 SV=1;>sp|Q60634-2|FLOT2_MOUSE	Flotillin-2	Flot2	2.09227	0.00808594	2.89658	+	20.2757	20.8003	22.1691	23.6385	24.0519	24.2445	23	23	23	58.4	58.4	58.4	47.037	0	312.29	1305700000
P19096;A0A0U1RNJ1;A0A0U1RPP5	P19096;A0A0U1RNJ1	>sp|P19096|FAS_MOUSE Fatty acid synthase OS=Mus musculus GN=Fasn PE=1 SV=2;>tr|A0A0U1RNJ1|A0A0U1RNJ1_MOUSE Fatty acid synthase OS=Mus musculus GN=Fasn PE=4 SV=1	Fatty acid synthase;[Acyl-carrier-protein] S-acetyltransferase;[Acyl-carrier-protein] S-malonyltransferase;3-oxoacyl-[acyl-carrier-protein] synthase;3-oxoacyl-[acyl-carrier-protein] reductase;3-hydroxyacyl-[acyl-carrier-protein] dehydratase;Enoyl-[acyl-carrier-protein] reductase;Oleoyl-[acyl-carrier-protein] hydrolase	Fasn	2.30802	0.00492016	2.89406	+	21.3552	19.6309	20.2399	23.2116	23.503	23.1937	44	44	44	21.6	21.6	21.6	272.43	0	323.31	1989900000
Q8BSH3;E9Q452;E9Q454;S4R2U0	Q8BSH3;E9Q452;E9Q454	>tr|Q8BSH3|Q8BSH3_MOUSE Tropomyosin alpha-1 chain OS=Mus musculus GN=Tpm1 PE=1 SV=1;>tr|E9Q452|E9Q452_MOUSE Tropomyosin alpha-1 chain OS=Mus musculus GN=Tpm1 PE=1 SV=1;>tr|E9Q454|E9Q454_MOUSE Tropomyosin alpha-1 chain OS=Mus musculus GN=Tpm1 PE=1 SV=1		Tpm1	1.80569	0.0156428	2.87297	+	21.6138	20.3656	20.2996	NaN	23.4022	23.8631	24	14	1	64.1	41.2	5.6	32.698	0	138.46	1372700000
Q8VEK3;G3XA10	Q8VEK3;G3XA10	>sp|Q8VEK3|HNRPU_MOUSE Heterogeneous nuclear ribonucleoprotein U OS=Mus musculus GN=Hnrnpu PE=1 SV=1;>tr|G3XA10|G3XA10_MOUSE Heterogeneous nuclear ribonucleoprotein U, isoform CRA_b OS=Mus musculus GN=Gm28062 PE=4 SV=1	Heterogeneous nuclear ribonucleoprotein U	Hnrnpu;Gm28062	2.68576	0.00206179	2.8703	+	20.9779	20.8852	21.7939	24.5142	23.5564	24.1973	28	28	28	35.4	35.4	35.4	87.917	0	323.31	10463000000
H7BX95;Q6PDM2;Q6PDM2-3;Q6PDM2-2;F7AI47;F6QXN3	H7BX95;Q6PDM2;Q6PDM2-3;Q6PDM2-2	>tr|H7BX95|H7BX95_MOUSE Serine/arginine-rich-splicing factor 1 OS=Mus musculus GN=Srsf1 PE=1 SV=1;>sp|Q6PDM2|SRSF1_MOUSE Serine/arginine-rich splicing factor 1 OS=Mus musculus GN=Srsf1 PE=1 SV=3;>sp|Q6PDM2-3|SRSF1_MOUSE Isoform 3 of Serine/arginine-rich sp	Serine/arginine-rich splicing factor 1	Srsf1	1.37312	0.0423529	2.8492	+	22.0424	19.366	21.4795	22.7785	24.4831	24.1739	12	12	12	46.2	46.2	46.2	28.329	0	150.93	3176300000
P11983;P11983-2;F2Z483	P11983;P11983-2	>sp|P11983|TCPA_MOUSE T-complex protein 1 subunit alpha OS=Mus musculus GN=Tcp1 PE=1 SV=3;>sp|P11983-2|TCPA_MOUSE Isoform 2 of T-complex protein 1 subunit alpha OS=Mus musculus GN=Tcp1	T-complex protein 1 subunit alpha	Tcp1	1.45463	0.0351049	2.82858	+	22.2501	20.6185	20.5131	22.6017	24.9833	24.2825	24	24	24	56.7	56.7	56.7	60.448	0	323.31	5088000000
Q5BLK2;P60867	Q5BLK2;P60867	>tr|Q5BLK2|Q5BLK2_MOUSE 40S ribosomal protein S20 OS=Mus musculus GN=Rps20 PE=1 SV=1;>sp|P60867|RS20_MOUSE 40S ribosomal protein S20 OS=Mus musculus GN=Rps20 PE=1 SV=1	40S ribosomal protein S20	Rps20	1.84815	0.0141857	2.82466	+	21.1607	20.026	20.5556	23.7999	24.181	22.2353	5	5	5	45.4	45.4	45.4	13.373	0	158.39	2778000000
Q3U741;Q501J6;Q501J6-2	Q3U741;Q501J6;Q501J6-2	>tr|Q3U741|Q3U741_MOUSE DEAD (Asp-Glu-Ala-Asp) box polypeptide 17, isoform CRA_a OS=Mus musculus GN=Ddx17 PE=1 SV=1;>sp|Q501J6|DDX17_MOUSE Probable ATP-dependent RNA helicase DDX17 OS=Mus musculus GN=Ddx17 PE=1 SV=1;>sp|Q501J6-2|DDX17_MOUSE Isoform 2 of Pr	Probable ATP-dependent RNA helicase DDX17	Ddx17	3.01625	0.000963277	2.80749	+	19.7768	20.3707	20.804	22.9142	23.1133	23.3465	27	17	17	42	28.5	28.5	72.584	0	323.31	3002600000
Q52L97;P52293;A2A600;A2A601;A6PW68;F2Z431;A2A602	Q52L97;P52293	>tr|Q52L97|Q52L97_MOUSE Importin subunit alpha OS=Mus musculus GN=Kpna2 PE=1 SV=1;>sp|P52293|IMA1_MOUSE Importin subunit alpha-1 OS=Mus musculus GN=Kpna2 PE=1 SV=2	Importin subunit alpha;Importin subunit alpha-1	Kpna2	1.76524	0.0171695	2.8038	+	19.9404	21.7445	22.255	24.0675	24.3655	23.9183	17	17	17	42.2	42.2	42.2	57.927	0	323.31	3624300000
Q8VDP3-3;Q8VDP3;Q8VDP3-2;E9PUI4	Q8VDP3-3;Q8VDP3;Q8VDP3-2;E9PUI4	>sp|Q8VDP3-3|MICA1_MOUSE Isoform 3 of Protein-methionine sulfoxide oxidase MICAL1 OS=Mus musculus GN=Mical1;>sp|Q8VDP3|MICA1_MOUSE Protein-methionine sulfoxide oxidase MICAL1 OS=Mus musculus GN=Mical1 PE=1 SV=1;>sp|Q8VDP3-2|MICA1_MOUSE Isoform 2 of Protein	Protein-methionine sulfoxide oxidase MICAL1	Mical1	1.7821	0.0165158	2.79899	+	19.4879	21.783	20.5069	22.919	23.6334	23.6223	24	24	24	30.3	30.3	30.3	116.81	0	323.31	3170800000
B2RR83;A0A0J9YV44	B2RR83	>sp|B2RR83|YTDC2_MOUSE Probable ATP-dependent RNA helicase YTHDC2 OS=Mus musculus GN=Ythdc2 PE=1 SV=1	Probable ATP-dependent RNA helicase YTHDC2	Ythdc2	1.36875	0.0427813	2.79778	+	20.8695	21.0328	19.6978	23.5109	24.7176	21.765	35	35	35	28.9	28.9	28.9	161.09	0	323.31	11305000000
Q5BL18;Q8K310;A0A087WSU2;A0A087WQD6;A0A087WSP7;A0A087WQZ1;A0A087WNP3;A0A087WPU5;A0A087WPQ5;A0A087WNW7;A0A087WQP4;A0A087WSF8;A0A087WQ54	Q5BL18;Q8K310;A0A087WSU2	>tr|Q5BL18|Q5BL18_MOUSE Matrin 3 OS=Mus musculus GN=Matr3 PE=1 SV=1;>sp|Q8K310|MATR3_MOUSE Matrin-3 OS=Mus musculus GN=Matr3 PE=1 SV=1;>tr|A0A087WSU2|A0A087WSU2_MOUSE Matrin-3 (Fragment) OS=Mus musculus GN=Matr3 PE=1 SV=5	Matrin-3	Matr3	2.46581	0.00342126	2.78843	+	19.604	20.4124	20.7801	23.6135	22.8638	22.6845	16	16	16	25.8	25.8	25.8	94.629	0	323.31	2234000000
A0A0N4SV66;A3KPD0;B2RVF0;A2AB79;Q8CGP6;Q8R1M2;Q8CGP7;Q8CGP5;Q8BFU2;P22752;Q8CGP4;P27661	A0A0N4SV66;A3KPD0;B2RVF0;A2AB79;Q8CGP6;Q8R1M2;Q8CGP7;Q8CGP5;Q8BFU2;P22752;Q8CGP4;P27661	>tr|A0A0N4SV66|A0A0N4SV66_MOUSE Histone H2A OS=Mus musculus GN=H2afj PE=1 SV=1;>tr|A3KPD0|A3KPD0_MOUSE Histone H2A OS=Mus musculus GN=Hist1h2ah PE=2 SV=1;>tr|B2RVF0|B2RVF0_MOUSE Histone H2A OS=Mus musculus GN=Hist1h2ad PE=2 SV=1;>tr|A2AB79|A2AB79_MOUSE His	Histone H2A;Histone H2A type 1-H;Histone H2A.J;Histone H2A type 1-K;Histone H2A type 1-F;Histone H2A type 3;Histone H2A type 1;Histone H2AX	Hist1h2ah;Hist1h2ad;Hist3h2a;H2afj;Hist1h2ak;Hist1h2af;Hist1h2ab;Hist1h2aa;H2afx	1.24755	0.0565518	2.76465		21.6122	22.0493	21.0109	25.6712	24.9168	22.3785	5	5	1	56.3	56.3	23	13.66	0	281.81	3704800000
Q9JKB3-2	Q9JKB3-2	>sp|Q9JKB3-2|YBOX3_MOUSE Isoform 2 of Y-box-binding protein 3 OS=Mus musculus GN=Ybx3	Y-box-binding protein 3	Ybx3	1.30858	0.0491381	2.76343	+	22.4432	20.5217	21.4322	24.8727	NaN	23.5856	16	12	2	73.3	65.4	7.5	30.764	0	323.31	5525300000
Q4KL81;P63260;B1ATY1;G3UZ07;G3UYG0;E9Q606;F8WGM8;F6WX90;E9Q3M9	Q4KL81;P63260	>tr|Q4KL81|Q4KL81_MOUSE Actin, cytoplasmic 2 OS=Mus musculus GN=Actg1 PE=1 SV=1;>sp|P63260|ACTG_MOUSE Actin, cytoplasmic 2 OS=Mus musculus GN=Actg1 PE=1 SV=1	Actin, cytoplasmic 2;Actin, cytoplasmic 2, N-terminally processed	Actg1	2.27789	0.00527365	2.75917	+	29.6792	28.8077	27.9531	31.5868	31.4902	31.6404	33	33	2	89.9	89.9	4.8	41.792	0	323.31	582730000000
Q3U8S1;A2APM5;A2APM3;A2APM4;E9QKM8;Q80X37;A2APM1;A2APM2;P15379-2;P15379-3;P15379-6;P15379-11;P15379-5;P15379-10;P15379-9;P15379-4;P15379-8;P15379-7;P15379;P15379-12;P15379-13	Q3U8S1;A2APM5;A2APM3;A2APM4;E9QKM8;Q80X37;A2APM1;A2APM2;P15379-2;P15379-3;P15379-6;P15379-11;P15379-5;P15379-10;P15379-9;P15379-4;P15379-8;P15379-7;P15379	>tr|Q3U8S1|Q3U8S1_MOUSE CD44 antigen OS=Mus musculus GN=Cd44 PE=1 SV=1;>tr|A2APM5|A2APM5_MOUSE CD44 antigen OS=Mus musculus GN=Cd44 PE=1 SV=1;>tr|A2APM3|A2APM3_MOUSE CD44 antigen OS=Mus musculus GN=Cd44 PE=1 SV=1;>tr|A2APM4|A2APM4_MOUSE CD44 antigen OS=Mus	CD44 antigen	Cd44	1.93575	0.0115944	2.74594	+	22.1092	20.159	20.3791	23.4682	23.6568	23.7602	5	5	5	15.1	15.1	15.1	40.263	0	102.11	867140000
Q9WTY4	Q9WTY4	>sp|Q9WTY4|AQP5_MOUSE Aquaporin-5 OS=Mus musculus GN=Aqp5 PE=1 SV=1	Aquaporin-5	Aqp5	1.62064	0.023953	2.72793	+	20.9776	19.1702	21.565	23.7753	22.8356	23.2857	3	3	3	12.5	12.5	12.5	28.274	0	100.71	2128000000
Q3TU85;Q61696;P17879	Q3TU85;Q61696;P17879	>tr|Q3TU85|Q3TU85_MOUSE Heat shock 70 kDa protein 1A OS=Mus musculus GN=Hspa1b PE=1 SV=1;>sp|Q61696|HS71A_MOUSE Heat shock 70 kDa protein 1A OS=Mus musculus GN=Hspa1a PE=1 SV=2;>sp|P17879|HS71B_MOUSE Heat shock 70 kDa protein 1B OS=Mus musculus GN=Hspa1b P	Heat shock 70 kDa protein 1A;Heat shock 70 kDa protein 1B	Hspa1b;Hspa1a	1.31964	0.0479027	2.68975	+	20.6451	21.4476	20.7878	25.4516	23.0876	22.4106	18	13	8	43.8	35.3	24	70.078	0	274.17	1278600000
G3UZI2;A0A0R4J259;Q7TMK9-2;G3V018;Q7TMK9;G3UXJ6;G3UZ48;G3UWM1;G3XA76;G3UY67;G3UYK7	G3UZI2;A0A0R4J259;Q7TMK9-2;G3V018;Q7TMK9;G3UXJ6;G3UZ48	>tr|G3UZI2|G3UZI2_MOUSE Heterogeneous nuclear ribonucleoprotein Q OS=Mus musculus GN=Syncrip PE=1 SV=1;>tr|A0A0R4J259|A0A0R4J259_MOUSE Heterogeneous nuclear ribonucleoprotein Q OS=Mus musculus GN=Syncrip PE=1 SV=1;>sp|Q7TMK9-2|HNRPQ_MOUSE Isoform 2 of Hete	Heterogeneous nuclear ribonucleoprotein Q	Syncrip	1.43501	0.036727	2.68351	+	21.1298	20.7337	18.5185	23.4251	22.4303	22.5771	17	17	15	38.1	38.1	34.2	58.751	0	161.63	1901400000
Q01853	Q01853	>sp|Q01853|TERA_MOUSE Transitional endoplasmic reticulum ATPase OS=Mus musculus GN=Vcp PE=1 SV=4	Transitional endoplasmic reticulum ATPase	Vcp	1.85632	0.0139213	2.65945	+	21.8848	20.9766	19.6926	23.4824	23.5527	23.4973	38	38	38	53.1	53.1	53.1	89.321	0	323.31	7589300000
Q5FWB7;P05064;A6ZI44;A0A0U1RPN8;D3YWI1;Q9CPQ9;A6ZI46;D3Z510;A6ZI47;D3YV98;A0A0U1RPT5;P05063	Q5FWB7;P05064;A6ZI44;A0A0U1RPN8;D3YWI1;Q9CPQ9;A6ZI46	>tr|Q5FWB7|Q5FWB7_MOUSE Fructose-bisphosphate aldolase OS=Mus musculus GN=Aldoa PE=1 SV=1;>sp|P05064|ALDOA_MOUSE Fructose-bisphosphate aldolase A OS=Mus musculus GN=Aldoa PE=1 SV=2;>tr|A6ZI44|A6ZI44_MOUSE Fructose-bisphosphate aldolase OS=Mus musculus GN=A	Fructose-bisphosphate aldolase;Fructose-bisphosphate aldolase A	Aldoa;Aldoart1	1.93811	0.0115317	2.6454	+	21.1681	19.244	19.5413	22.6255	22.686	22.5782	13	13	13	53.6	53.6	53.6	39.355	0	265.63	1482100000
Q8CGC7;A0A0A6YWH3;A0A0A6YWA4	Q8CGC7	>sp|Q8CGC7|SYEP_MOUSE Bifunctional glutamate/proline--tRNA ligase OS=Mus musculus GN=Eprs PE=1 SV=4	Bifunctional glutamate/proline--tRNA ligase;Glutamate--tRNA ligase;Proline--tRNA ligase	Eprs	3.5417	0.000287277	2.63296	+	20.4565	20.5386	19.9333	22.7766	23.1627	22.888	31	31	31	26.2	26.2	26.2	170.08	0	323.31	2886500000
Q9JHU4;F6ZX84	Q9JHU4	>sp|Q9JHU4|DYHC1_MOUSE Cytoplasmic dynein 1 heavy chain 1 OS=Mus musculus GN=Dync1h1 PE=1 SV=2	Cytoplasmic dynein 1 heavy chain 1	Dync1h1	3.05884	0.000873288	2.61943	+	20.6684	20.3738	21.136	23.2249	23.0895	23.7221	43	43	43	12.6	12.6	12.6	532.04	0	323.31	952960000
B9EI85;P84228;F8WI35;E0CYN1;E0CYR7	B9EI85;P84228;F8WI35;E0CYN1;E0CYR7	>tr|B9EI85|B9EI85_MOUSE Histone H3 OS=Mus musculus GN=Hist2h3b PE=1 SV=1;>sp|P84228|H32_MOUSE Histone H3.2 OS=Mus musculus GN=Hist1h3b PE=1 SV=2;>tr|F8WI35|F8WI35_MOUSE Histone H3 OS=Mus musculus GN=H3f3a PE=3 SV=1;>tr|E0CYN1|E0CYN1_MOUSE Histone H3.3 (Fra	Histone H3;Histone H3.2	Hist2h3b;Hist1h3b;H3f3a	0.76878	0.170302	2.59219		22.8962	21.2647	21.5218	26.2124	22.7605	NaN	4	4	1	41.9	41.9	23.5	15.388	0	323.31	4718000000
P21956-2;P21956	P21956-2;P21956	>sp|P21956-2|MFGM_MOUSE Isoform 2 of Lactadherin OS=Mus musculus GN=Mfge8;>sp|P21956|MFGM_MOUSE Lactadherin OS=Mus musculus GN=Mfge8 PE=1 SV=3	Lactadherin	Mfge8	1.68307	0.0207456	2.5864	+	21.9208	19.5851	20.8298	23.2031	23.1693	23.7225	12	12	12	30	30	30	47.169	0	121.73	2127500000
P16045	P16045	>sp|P16045|LEG1_MOUSE Galectin-1 OS=Mus musculus GN=Lgals1 PE=1 SV=3	Galectin-1	Lgals1	1.69573	0.0201496	2.57868	+	19.3307	19.7795	21.4146	22.2927	23.2394	22.7287	7	7	7	64.4	64.4	64.4	14.866	0	134.31	836610000
B2RTM0;P62806	B2RTM0;P62806	>tr|B2RTM0|B2RTM0_MOUSE Histone H4 OS=Mus musculus GN=Hist2h4 PE=1 SV=1;>sp|P62806|H4_MOUSE Histone H4 OS=Mus musculus GN=Hist1h4a PE=1 SV=2	Histone H4	Hist2h4;Hist1h4a	2.04649	0.00898493	2.57555	+	21.6004	20.7458	20.9406	24.3769	23.8739	22.7628	9	9	9	55.3	55.3	55.3	11.367	0	162.83	2422700000
Q3TLX9;P58242	Q3TLX9;P58242	>tr|Q3TLX9|Q3TLX9_MOUSE Acid sphingomyelinase-like phosphodiesterase 3b OS=Mus musculus GN=Smpdl3b PE=1 SV=1;>sp|P58242|ASM3B_MOUSE Acid sphingomyelinase-like phosphodiesterase 3b OS=Mus musculus GN=Smpdl3b PE=1 SV=1	Acid sphingomyelinase-like phosphodiesterase 3b	Smpdl3b	1.88321	0.0130856	2.56436	+	20.5101	21.9632	20.6999	22.8518	23.8666	24.1479	8	8	8	26.1	26.1	26.1	51.599	0	179.74	2076500000
A0A0G2JGL8;Q99PU8-2;Q99PU8;Q99PU8-3;A0A0G2JE53;A0A0G2JGL1;A0A0G2JGY7;A0A0G2JFR1;A0A0G2JEY7;A0A0G2JGD9	A0A0G2JGL8;Q99PU8-2;Q99PU8;Q99PU8-3	>tr|A0A0G2JGL8|A0A0G2JGL8_MOUSE Putative ATP-dependent RNA helicase DHX30 OS=Mus musculus GN=Dhx30 PE=1 SV=1;>sp|Q99PU8-2|DHX30_MOUSE Isoform 2 of Putative ATP-dependent RNA helicase DHX30 OS=Mus musculus GN=Dhx30;>sp|Q99PU8|DHX30_MOUSE Putative ATP-depend	Putative ATP-dependent RNA helicase DHX30	Dhx30	2.88177	0.0013129	2.54038	+	20.3187	20.8535	20.3308	23.5407	22.9364	22.647	32	32	32	29.1	29.1	29.1	133.03	0	323.31	4445800000
Q3U7Z6;Q9DBJ1;Q5NCI4;O70250	Q3U7Z6;Q9DBJ1	>tr|Q3U7Z6|Q3U7Z6_MOUSE MCG113582 OS=Mus musculus GN=Pgam1 PE=1 SV=1;>sp|Q9DBJ1|PGAM1_MOUSE Phosphoglycerate mutase 1 OS=Mus musculus GN=Pgam1 PE=1 SV=3	Phosphoglycerate mutase 1	Pgam1			2.54001	+	22.2638	22.6833	20.8519	24.473	NaN	NaN	10	10	10	44.9	44.9	44.9	28.832	0	171.16	580010000
Q545A2;P51881;B2RTC8;Q3V132	Q545A2;P51881	>tr|Q545A2|Q545A2_MOUSE ADP/ATP translocase 2 OS=Mus musculus GN=Slc25a5 PE=1 SV=1;>sp|P51881|ADT2_MOUSE ADP/ATP translocase 2 OS=Mus musculus GN=Slc25a5 PE=1 SV=3	ADP/ATP translocase 2;ADP/ATP translocase 2, N-terminally processed	Slc25a5	2.74013	0.00181917	2.52077	+	20.1569	19.8454	20.7975	22.4982	22.6998	23.1642	16	7	7	58.7	24.5	24.5	32.931	0	47.923	1889700000
Q9CQM8;O09167	Q9CQM8;O09167	>tr|Q9CQM8|Q9CQM8_MOUSE 60S ribosomal protein L21 OS=Mus musculus GN=Rpl21 PE=1 SV=1;>sp|O09167|RL21_MOUSE 60S ribosomal protein L21 OS=Mus musculus GN=Rpl21 PE=1 SV=3	60S ribosomal protein L21	Rpl21	2.03753	0.00917204	2.46619	+	21.0688	20.457	20.4497	NaN	23.5436	22.7058	5	5	5	30	30	30	18.579	0	127.71	849890000
A0A0R4J0J8;Q2KN98	A0A0R4J0J8;Q2KN98	>tr|A0A0R4J0J8|A0A0R4J0J8_MOUSE Cytospin-A OS=Mus musculus GN=Specc1l PE=1 SV=1;>sp|Q2KN98|CYTSA_MOUSE Cytospin-A OS=Mus musculus GN=Specc1l PE=1 SV=1	Cytospin-A	Specc1l	2.32339	0.00474911	2.46345	+	21.9568	21.7887	20.6337	23.7405	24.1594	23.8697	33	33	33	32	32	32	126.55	0	323.31	3352900000
B1AXW5;B1AXW6;P35700;B1AXW4	B1AXW5;B1AXW6;P35700;B1AXW4	>tr|B1AXW5|B1AXW5_MOUSE Peroxiredoxin-1 (Fragment) OS=Mus musculus GN=Prdx1 PE=1 SV=7;>tr|B1AXW6|B1AXW6_MOUSE Peroxiredoxin-1 (Fragment) OS=Mus musculus GN=Prdx1 PE=1 SV=1;>sp|P35700|PRDX1_MOUSE Peroxiredoxin-1 OS=Mus musculus GN=Prdx1 PE=1 SV=1;>tr|B1AXW4	Peroxiredoxin-1	Prdx1	1.47627	0.0333984	2.46343	+	19.9485	20.8796	22.4457	23.0751	23.9684	23.6205	10	10	9	48.2	48.2	43.5	18.927	0	70.084	2034000000
Q3TJI7;Q04736;A0A0J9YUV2	Q3TJI7;Q04736	>tr|Q3TJI7|Q3TJI7_MOUSE Tyrosine-protein kinase OS=Mus musculus GN=Yes1 PE=1 SV=1;>sp|Q04736|YES_MOUSE Tyrosine-protein kinase Yes OS=Mus musculus GN=Yes1 PE=1 SV=3	Non-specific protein-tyrosine kinase;Tyrosine-protein kinase Yes	Yes1	1.18962	0.0646215	2.45886		19.0496	20.5798	21.6059	21.631	23.3325	23.6483	14	14	9	32.3	32.3	23.5	60.629	0	196.87	895920000
P35550	P35550	>sp|P35550|FBRL_MOUSE rRNA 2-O-methyltransferase fibrillarin OS=Mus musculus GN=Fbl PE=1 SV=2	rRNA 2-O-methyltransferase fibrillarin	Fbl	2.42966	0.0037183	2.45444	+	20.921	21.0837	20.3717	22.6663	23.8507	23.2228	12	12	11	51.4	51.4	47.1	34.306	0	116.65	1181000000
Q7TPR4;A1BN54;D3YY95	Q7TPR4;A1BN54	>sp|Q7TPR4|ACTN1_MOUSE Alpha-actinin-1 OS=Mus musculus GN=Actn1 PE=1 SV=1;>tr|A1BN54|A1BN54_MOUSE Alpha actinin 1a OS=Mus musculus GN=Actn1 PE=1 SV=1	Alpha-actinin-1	Actn1	2.35853	0.00438	2.43553	+	20.5156	20.85	21.8399	23.376	23.3644	23.7717	39	26	25	55.9	38.9	37.2	103.07	0	323.31	3906700000
Q99K48;Q99K48-2;B1AXT0	Q99K48	>sp|Q99K48|NONO_MOUSE Non-POU domain-containing octamer-binding protein OS=Mus musculus GN=Nono PE=1 SV=3	Non-POU domain-containing octamer-binding protein	Nono	1.73578	0.0183746	2.43507	+	20.7708	21.7929	21.9369	24.9424	23.6271	23.2364	26	24	23	58.8	56.7	55.2	54.54	0	323.31	4918600000
Q8BP67;F6RSK3	Q8BP67	>sp|Q8BP67|RL24_MOUSE 60S ribosomal protein L24 OS=Mus musculus GN=Rpl24 PE=1 SV=2	60S ribosomal protein L24	Rpl24	1.76522	0.0171705	2.42642	+	22.0778	22.8443	21.143	23.7057	24.9026	24.7361	8	8	8	36.3	36.3	36.3	17.779	0	53.912	3794900000
D3YWT1;D3Z3N4	D3YWT1;D3Z3N4	>tr|D3YWT1|D3YWT1_MOUSE MCG11326, isoform CRA_b OS=Mus musculus GN=Hnrnph3 PE=1 SV=1;>tr|D3Z3N4|D3Z3N4_MOUSE MCG11326, isoform CRA_a OS=Mus musculus GN=Hnrnph3 PE=1 SV=1		Hnrnph3	2.18228	0.00657227	2.42313	+	20.9772	19.9953	20.3237	22.2753	22.7547	23.5356	8	8	8	35.3	35.3	35.3	35.181	0	315.57	2640000000
Q4FZK2;Q9D8N0	Q4FZK2;Q9D8N0	>tr|Q4FZK2|Q4FZK2_MOUSE Elongation factor 1-gamma OS=Mus musculus GN=Eef1g PE=1 SV=1;>sp|Q9D8N0|EF1G_MOUSE Elongation factor 1-gamma OS=Mus musculus GN=Eef1g PE=1 SV=3	Elongation factor 1-gamma	Eef1g	1.26303	0.0545724	2.40277		21.9676	20.3738	19.744	24.2667	22.2841	22.7429	19	19	19	63.8	63.8	63.8	50.06	0	323.31	1432100000
Q6ZWX1;O55142	Q6ZWX1;O55142	>tr|Q6ZWX1|Q6ZWX1_MOUSE 60S ribosomal protein L35a OS=Mus musculus GN=Rpl35a PE=1 SV=1;>sp|O55142|RL35A_MOUSE 60S ribosomal protein L35a OS=Mus musculus GN=Rpl35a PE=1 SV=2	60S ribosomal protein L35a	Rpl35a	1.31338	0.0485979	2.39983	+	20.5461	22.6641	19.9269	23.8522	23.3554	23.1291	9	9	9	50	50	50	12.554	0	78.596	2022800000
Q3TIJ7;P80313;A0A0N4SV00;A0A0N4SUI8;A0A0N4SV22	Q3TIJ7;P80313;A0A0N4SV00	>tr|Q3TIJ7|Q3TIJ7_MOUSE Chaperonin subunit 7 (Eta), isoform CRA_a OS=Mus musculus GN=Cct7 PE=1 SV=1;>sp|P80313|TCPH_MOUSE T-complex protein 1 subunit eta OS=Mus musculus GN=Cct7 PE=1 SV=1;>tr|A0A0N4SV00|A0A0N4SV00_MOUSE T-complex protein 1 subunit eta OS=M	T-complex protein 1 subunit eta	Cct7	1.2348	0.0582376	2.39481		18.8249	21.3516	21.5363	23.4589	22.827	22.6115	24	24	24	57.7	57.7	57.7	59.652	0	323.31	2168800000
Q91Z25;Q9WV32;F6THG2;F6VVE6	Q91Z25;Q9WV32;F6THG2	>tr|Q91Z25|Q91Z25_MOUSE Actin-related protein 2/3 complex subunit 1B OS=Mus musculus GN=Arpc1b PE=1 SV=1;>sp|Q9WV32|ARC1B_MOUSE Actin-related protein 2/3 complex subunit 1B OS=Mus musculus GN=Arpc1b PE=1 SV=4;>tr|F6THG2|F6THG2_MOUSE Actin-related protein 2	Actin-related protein 2/3 complex subunit 1B	Arpc1b	2.48532	0.00327098	2.38078	+	19.7949	20.6624	20.7388	22.4828	22.6288	23.2268	8	8	8	20.2	20.2	20.2	41.498	0	117.78	1373500000
E9Q175;E9PVU0	E9Q175;E9PVU0	>tr|E9Q175|E9Q175_MOUSE Unconventional myosin-VI OS=Mus musculus GN=Myo6 PE=1 SV=1;>tr|E9PVU0|E9PVU0_MOUSE Unconventional myosin-VI OS=Mus musculus GN=Myo6 PE=1 SV=1		Myo6	1.18543	0.0652486	2.37691		20.4547	22.2303	20.1734	23.4325	23.2269	NaN	32	32	1	32.1	32.1	1.4	144.77	0	323.31	2783400000
Q5M9L7;P63276	Q5M9L7;P63276	>tr|Q5M9L7|Q5M9L7_MOUSE 40S ribosomal protein S17 OS=Mus musculus GN=Rps17 PE=1 SV=1;>sp|P63276|RS17_MOUSE 40S ribosomal protein S17 OS=Mus musculus GN=Rps17 PE=1 SV=2	40S ribosomal protein S17	Rps17	1.60793	0.0246644	2.373	+	22.3049	21.8665	21.1701	22.9855	24.8798	24.5953	7	7	7	64.4	64.4	64.4	15.524	0	256.48	2597700000
E9QAI5;B2RQC6;G3UWN2;B2RQC6-2;E9QAT6;F6S3Z3	E9QAI5;B2RQC6;G3UWN2;B2RQC6-2	>tr|E9QAI5|E9QAI5_MOUSE CAD protein OS=Mus musculus GN=Cad PE=1 SV=1;>sp|B2RQC6|PYR1_MOUSE CAD protein OS=Mus musculus GN=Cad PE=1 SV=1;>tr|G3UWN2|G3UWN2_MOUSE CAD protein OS=Mus musculus GN=Cad PE=1 SV=1;>sp|B2RQC6-2|PYR1_MOUSE Isoform 2 of CAD protein OS	CAD protein;Glutamine-dependent carbamoyl-phosphate synthase;Aspartate carbamoyltransferase;Dihydroorotase	Cad	2.1386	0.00726775	2.37089	+	21.2107	20.0608	21.335	22.826	23.2436	23.6496	38	38	38	23.7	23.7	23.7	236.25	0	323.31	1375700000
Q6ZWV7;F6XS56;G3UWD7	Q6ZWV7	>sp|Q6ZWV7|RL35_MOUSE 60S ribosomal protein L35 OS=Mus musculus GN=Rpl35 PE=1 SV=1	60S ribosomal protein L35	Rpl35			2.3671	+	21.2497	21.8373	21.0752	23.7545	NaN	NaN	3	3	3	17.1	17.1	17.1	14.552	0	68.976	2162500000
Q544Z3;Q80XR6;Q20BD0;Q99020	Q544Z3;Q80XR6;Q20BD0;Q99020	>tr|Q544Z3|Q544Z3_MOUSE Heterogeneous nuclear ribonucleoprotein A/B OS=Mus musculus GN=Hnrnpab PE=1 SV=1;>tr|Q80XR6|Q80XR6_MOUSE Heterogeneous nuclear ribonucleoprotein A/B OS=Mus musculus GN=Hnrnpab PE=1 SV=1;>tr|Q20BD0|Q20BD0_MOUSE Heterogeneous nuclear	Heterogeneous nuclear ribonucleoprotein A/B	Hnrnpab	2.28596	0.00517656	2.33373	+	21.7645	20.9271	21.0953	24.2069	23.0552	23.5259	6	6	6	28.4	28.4	28.4	30.831	0	58.292	2584900000
E9Q070	E9Q070	>tr|E9Q070|E9Q070_MOUSE 60S acidic ribosomal protein P0 OS=Mus musculus GN=Gm8730 PE=1 SV=1		Gm8730	2.13265	0.00736795	2.32941	+	21.0876	20.9529	20.7926	22.8703	24.1834	22.7675	14	1	1	57.1	5.4	5.4	34.216	0	48.084	1141000000
P56480	P56480	>sp|P56480|ATPB_MOUSE ATP synthase subunit beta, mitochondrial OS=Mus musculus GN=Atp5b PE=1 SV=2	ATP synthase subunit beta, mitochondrial	Atp5b	0.687622	0.205295	2.32521		24.4487	23.8779	19.663	24.4271	25.4553	25.0829	25	25	25	66.7	66.7	66.7	56.3	0	323.31	7486200000
Q5M9P1;P83882;A0A0A6YW33	Q5M9P1;P83882	>tr|Q5M9P1|Q5M9P1_MOUSE 60S ribosomal protein L36a OS=Mus musculus GN=Rpl36a PE=1 SV=1;>sp|P83882|RL36A_MOUSE 60S ribosomal protein L36a OS=Mus musculus GN=Rpl36a PE=1 SV=2	60S ribosomal protein L36a	Rpl36a	2.35343	0.00443174	2.32349	+	21.1891	20.8006	20.5356	23.7139	22.5038	23.2781	3	3	3	25.5	25.5	25.5	12.441	0	49.05	975380000
P43274;I7HFT9;Q07133	P43274	>sp|P43274|H14_MOUSE Histone H1.4 OS=Mus musculus GN=Hist1h1e PE=1 SV=2	Histone H1.4	Hist1h1e	1.90223	0.0125246	2.3132	+	22.4435	22.326	22.9931	25.054	23.9762	25.6719	12	5	4	34.7	18.3	15.1	21.977	0	87.42	4647100000
B2M1R6;P61979-3;P61979;P61979-2;H3BLL4;H3BKD0;D3Z5X4;D3YWG1;H3BK96;H3BKI8;H3BJS9;Q8BT23;H3BLP7;H3BJ43	B2M1R6;P61979-3;P61979;P61979-2;H3BLL4;H3BKD0;D3Z5X4;D3YWG1;H3BK96;H3BKI8	>tr|B2M1R6|B2M1R6_MOUSE Heterogeneous nuclear ribonucleoprotein K OS=Mus musculus GN=Hnrnpk PE=1 SV=1;>sp|P61979-3|HNRPK_MOUSE Isoform 3 of Heterogeneous nuclear ribonucleoprotein K OS=Mus musculus GN=Hnrnpk;>sp|P61979|HNRPK_MOUSE Heterogeneous nuclear rib	Heterogeneous nuclear ribonucleoprotein K	Hnrnpk;Gm7964	1.89914	0.0126142	2.30715	+	20.9365	22.6599	21.6202	24.4065	23.7569	23.9746	18	18	18	44.5	44.5	44.5	48.562	0	254.19	3288200000
P62843;D3YTQ9	P62843;D3YTQ9	>sp|P62843|RS15_MOUSE 40S ribosomal protein S15 OS=Mus musculus GN=Rps15 PE=1 SV=2;>tr|D3YTQ9|D3YTQ9_MOUSE 40S ribosomal protein S15 OS=Mus musculus GN=Rps15 PE=1 SV=1	40S ribosomal protein S15	Rps15	1.73365	0.0184651	2.28253	+	20.5743	21.979	21.7146	24.5145	23.1923	23.4087	7	7	7	67.6	67.6	67.6	17.04	0	121.48	2764800000
F8VQJ3;P02468;F6TLW1;F6SFQ3	F8VQJ3;P02468	>tr|F8VQJ3|F8VQJ3_MOUSE Laminin subunit gamma-1 OS=Mus musculus GN=Lamc1 PE=1 SV=1;>sp|P02468|LAMC1_MOUSE Laminin subunit gamma-1 OS=Mus musculus GN=Lamc1 PE=1 SV=2	Laminin subunit gamma-1	Lamc1	2.1466	0.00713512	2.25114	+	20.6868	21.0365	22.0357	23.8436	23.211	23.4579	23	23	23	19.1	19.1	19.1	177.19	0	202.74	1031500000
Q3U9V4;P62880;D3Z1M1;E9QKR0;D3Z1T4;D3YZX3;P29387;E9PWM7;A0A0A6YVN9;V9GWY1;Q54AE3;Q61011	Q3U9V4;P62880;D3Z1M1;E9QKR0;D3Z1T4;D3YZX3	>tr|Q3U9V4|Q3U9V4_MOUSE Guanine nucleotide binding protein, beta 2, isoform CRA_a OS=Mus musculus GN=Gnb2 PE=1 SV=1;>sp|P62880|GBB2_MOUSE Guanine nucleotide-binding protein G(I)/G(S)/G(T) subunit beta-2 OS=Mus musculus GN=Gnb2 PE=1 SV=3;>tr|D3Z1M1|D3Z1M1_M	Guanine nucleotide-binding protein G(I)/G(S)/G(T) subunit beta-2	Gnb2	1.45242	0.0352845	2.2455	+	21.9569	21.6887	20.0194	22.7885	23.4912	24.1219	11	6	6	35.3	17.4	17.4	37.331	0	286.67	2527600000
Q569Z6;Q8BZN7;F6YSQ2;F6YH92	Q569Z6;Q8BZN7	>sp|Q569Z6|TR150_MOUSE Thyroid hormone receptor-associated protein 3 OS=Mus musculus GN=Thrap3 PE=1 SV=1;>tr|Q8BZN7|Q8BZN7_MOUSE Thyroid hormone receptor-associated protein 3 OS=Mus musculus GN=Thrap3 PE=1 SV=1	Thyroid hormone receptor-associated protein 3	Thrap3	2.23222	0.00585843	2.24391	+	21.2888	22.3782	21.295	24.1452	23.479	24.0694	31	31	30	24.7	24.7	24.7	108.18	0	323.31	7667200000
Q542D9;Q62351;Q8C872	Q542D9;Q62351;Q8C872	>tr|Q542D9|Q542D9_MOUSE Transferrin receptor protein 1 OS=Mus musculus GN=Tfrc PE=1 SV=1;>sp|Q62351|TFR1_MOUSE Transferrin receptor protein 1 OS=Mus musculus GN=Tfrc PE=1 SV=1;>tr|Q8C872|Q8C872_MOUSE Transferrin receptor protein 1 OS=Mus musculus GN=Tfrc P	Transferrin receptor protein 1	Tfrc	1.82815	0.0148541	2.24302	+	22.2595	21.8951	20.584	23.6125	23.6304	24.2247	24	24	24	36.2	36.2	36.2	85.73	0	323.31	6292700000
Q8VH51-2;Q8VH51;E9Q8F0;Q8VH51-3;F7AA45;B7ZD61;B7ZD63	Q8VH51-2;Q8VH51;E9Q8F0;Q8VH51-3;F7AA45	>sp|Q8VH51-2|RBM39_MOUSE Isoform 2 of RNA-binding protein 39 OS=Mus musculus GN=Rbm39;>sp|Q8VH51|RBM39_MOUSE RNA-binding protein 39 OS=Mus musculus GN=Rbm39 PE=1 SV=2;>tr|E9Q8F0|E9Q8F0_MOUSE RNA-binding protein 39 OS=Mus musculus GN=Rbm39 PE=1 SV=1;>sp|Q8V	RNA-binding protein 39	Rbm39	2.23089	0.00587634	2.23426	+	19.3358	20.4195	19.9187	22.6581	21.9855	21.7332	10	10	10	22.7	22.7	22.7	58.683	0	69.878	772380000
P70372	P70372	>sp|P70372|ELAV1_MOUSE ELAV-like protein 1 OS=Mus musculus GN=Elavl1 PE=1 SV=2	ELAV-like protein 1	Elavl1	2.40934	0.00389633	2.20197	+	21.3144	20.4161	20.5706	23.3588	22.5287	23.0195	8	8	8	25.2	25.2	25.2	36.169	0	65.896	1869100000
Q9JJ28	Q9JJ28	>sp|Q9JJ28|FLII_MOUSE Protein flightless-1 homolog OS=Mus musculus GN=Flii PE=1 SV=1	Protein flightless-1 homolog	Flii	1.18266	0.0656658	2.2015		22.615	20.0576	19.9976	22.8193	23.3254	23.1301	23	23	23	23	23	23	144.8	0	316.62	1977700000
Q80WC3;D3YV17;Q80WC3-2;A0A0G2JFH8	Q80WC3;D3YV17;Q80WC3-2	>sp|Q80WC3|TNC18_MOUSE Trinucleotide repeat-containing gene 18 protein OS=Mus musculus GN=Tnrc18 PE=1 SV=2;>tr|D3YV17|D3YV17_MOUSE Trinucleotide repeat-containing gene 18 protein OS=Mus musculus GN=Tnrc18 PE=1 SV=2;>sp|Q80WC3-2|TNC18_MOUSE Isoform 2 of Tri	Trinucleotide repeat-containing gene 18 protein	Tnrc18	2.9747	0.00105999	2.19585	+	21.4692	21.9705	21.8314	24.3748	23.7161	23.7678	36	36	2	18.6	18.6	0.8	307.63	0	323.31	1363300000
O88477	O88477	>sp|O88477|IF2B1_MOUSE Insulin-like growth factor 2 mRNA-binding protein 1 OS=Mus musculus GN=Igf2bp1 PE=1 SV=1	Insulin-like growth factor 2 mRNA-binding protein 1	Igf2bp1	1.92758	0.0118145	2.19301	+	21.2993	20.8717	19.8895	23.2362	23.0651	22.3383	11	10	10	23.6	21.8	21.8	63.45	0	94.697	1134000000
P17751;H7BXC3	P17751;H7BXC3	>sp|P17751|TPIS_MOUSE Triosephosphate isomerase OS=Mus musculus GN=Tpi1 PE=1 SV=4;>tr|H7BXC3|H7BXC3_MOUSE Triosephosphate isomerase OS=Mus musculus GN=Tpi1 PE=1 SV=1	Triosephosphate isomerase	Tpi1	1.24557	0.0568102	2.18148		22.04	21.5713	22.0119	25.6283	22.9456	23.5938	11	11	11	45.5	45.5	45.5	32.191	0	200.96	1732900000
Q8BH44;G3UW48;G3UWZ2;G3V005;G3UYG8	Q8BH44	>sp|Q8BH44|COR2B_MOUSE Coronin-2B OS=Mus musculus GN=Coro2b PE=1 SV=2	Coronin-2B	Coro2b	0.99922	0.10018	2.17963		20.4624	19.57	22.0486	24.3087	22.0157	22.2955	14	14	14	28.5	28.5	28.5	54.936	0	119.93	724800000
Q3UL22;P42932;H3BL49;H3BJB6;H3BLL1;H3BKG2;H3BKR8	Q3UL22;P42932;H3BL49	>tr|Q3UL22|Q3UL22_MOUSE Chaperonin subunit 8 (Theta), isoform CRA_a OS=Mus musculus GN=Cct8 PE=1 SV=1;>sp|P42932|TCPQ_MOUSE T-complex protein 1 subunit theta OS=Mus musculus GN=Cct8 PE=1 SV=3;>tr|H3BL49|H3BL49_MOUSE T-complex protein 1 subunit theta OS=Mus	T-complex protein 1 subunit theta	Cct8	2.30522	0.00495196	2.15078	+	20.7709	20.9137	21.8038	22.9028	23.4922	23.5458	26	26	26	49.6	49.6	49.6	59.555	0	258.14	3596800000
Q99KP6;Q99KP6-2;Q99KP6-3	Q99KP6;Q99KP6-2;Q99KP6-3	>sp|Q99KP6|PRP19_MOUSE Pre-mRNA-processing factor 19 OS=Mus musculus GN=Prpf19 PE=1 SV=1;>sp|Q99KP6-2|PRP19_MOUSE Isoform 2 of Pre-mRNA-processing factor 19 OS=Mus musculus GN=Prpf19;>sp|Q99KP6-3|PRP19_MOUSE Isoform 3 of Pre-mRNA-processing factor 19 OS=Mu	Pre-mRNA-processing factor 19	Prpf19	1.75181	0.0177088	2.14919	+	20.3999	20.6005	21.8543	22.4939	23.2667	23.5416	12	12	12	38.3	38.3	38.3	55.238	0	233.18	1392100000
Q7TMC8	Q7TMC8	>tr|Q7TMC8|Q7TMC8_MOUSE L-fucose kinase OS=Mus musculus GN=Fuk PE=1 SV=1		Fuk	2.2251	0.00595522	2.11005	+	21.2203	21.4115	20.8238	23.3385	22.6108	23.8363	20	20	20	22.9	22.9	22.9	119.27	0	285.36	3803300000
Q91VM5;Q9WV02;A2AFI3;Q9WV02-2;A2AFI4;S4R1F6;Q9DAE2	Q91VM5;Q9WV02;A2AFI3;Q9WV02-2;A2AFI4	>sp|Q91VM5|RMXL1_MOUSE RNA binding motif protein, X-linked-like-1 OS=Mus musculus GN=Rbmxl1 PE=2 SV=1;>sp|Q9WV02|RBMX_MOUSE RNA-binding motif protein, X chromosome OS=Mus musculus GN=Rbmx PE=1 SV=1;>tr|A2AFI3|A2AFI3_MOUSE RNA binding motif protein, X chrom	RNA binding motif protein, X-linked-like-1;RNA-binding motif protein, X chromosome;RNA-binding motif protein, X chromosome, N-terminally processed	Rbmxl1;Rbmx	1.36145	0.0435063	2.09662	+	19.6335	21.9732	20.4336	22.9884	22.3464	22.9954	12	12	12	27.3	27.3	27.3	42.161	0	106.48	1932800000
Q9CZX8;D3YUT3;D3Z5R8;D3Z722;D3YUG3;S4R223	Q9CZX8;D3YUT3;D3Z5R8;D3Z722;D3YUG3;S4R223	>sp|Q9CZX8|RS19_MOUSE 40S ribosomal protein S19 OS=Mus musculus GN=Rps19 PE=1 SV=3;>tr|D3YUT3|D3YUT3_MOUSE 40S ribosomal protein S19 (Fragment) OS=Mus musculus GN=Rps19 PE=1 SV=2;>tr|D3Z5R8|D3Z5R8_MOUSE 40S ribosomal protein S19 (Fragment) OS=Mus musculus	40S ribosomal protein S19	Rps19	1.32143	0.0477062	2.09215	+	22.4571	21.6151	23.2555	25.5332	23.5584	24.5126	8	8	8	46.2	46.2	46.2	16.085	0	65.301	4948500000
Q8BGS1;Q8BGS1-3;Q8BGS1-2;A0A087WP93	Q8BGS1;Q8BGS1-3;Q8BGS1-2	>sp|Q8BGS1|E41L5_MOUSE Band 4.1-like protein 5 OS=Mus musculus GN=Epb41l5 PE=1 SV=1;>sp|Q8BGS1-3|E41L5_MOUSE Isoform 3 of Band 4.1-like protein 5 OS=Mus musculus GN=Epb41l5;>sp|Q8BGS1-2|E41L5_MOUSE Isoform 2 of Band 4.1-like protein 5 OS=Mus musculus GN=Ep	Band 4.1-like protein 5	Epb41l5	1.68598	0.0206071	2.08744	+	21.875	20.3353	21.8735	23.9072	23.1829	23.2561	12	12	12	26.7	26.7	26.7	81.635	0	157.51	1977800000
E9Q557;E9PZW0	E9Q557;E9PZW0	>sp|E9Q557|DESP_MOUSE Desmoplakin OS=Mus musculus GN=Dsp PE=1 SV=1;>tr|E9PZW0|E9PZW0_MOUSE Desmoplakin OS=Mus musculus GN=Dsp PE=1 SV=1	Desmoplakin	Dsp			2.068	+	22.2387	20.1425	19.8792	NaN	NaN	22.8214	20	20	20	6.5	6.5	6.5	332.91	0	127.15	520870000
Q540I4;O08917;G3UYU4;G3UZZ5;G3UWW8;G3XA73	Q540I4;O08917;G3UYU4	>tr|Q540I4|Q540I4_MOUSE Flotillin 1 OS=Mus musculus GN=Flot1 PE=1 SV=1;>sp|O08917|FLOT1_MOUSE Flotillin-1 OS=Mus musculus GN=Flot1 PE=1 SV=1;>tr|G3UYU4|G3UYU4_MOUSE Flotillin-1 OS=Mus musculus GN=Flot1 PE=1 SV=1	Flotillin-1	Flot1	2.64635	0.00225764	2.06447	+	21.0035	20.8209	21.3197	22.6186	23.2237	23.4952	16	16	16	45.6	45.6	45.6	47.513	0	244.96	1510000000
Q9JM76;H7BWZ3;A0A0G2JFK7;D3Z2F7;D3Z2F8	Q9JM76;H7BWZ3;A0A0G2JFK7;D3Z2F7;D3Z2F8	>sp|Q9JM76|ARPC3_MOUSE Actin-related protein 2/3 complex subunit 3 OS=Mus musculus GN=Arpc3 PE=1 SV=3;>tr|H7BWZ3|H7BWZ3_MOUSE Actin-related protein 2/3 complex subunit 3 OS=Mus musculus GN=Arpc3 PE=1 SV=1;>tr|A0A0G2JFK7|A0A0G2JFK7_MOUSE Actin-related prote	Actin-related protein 2/3 complex subunit 3	Arpc3	1.80061	0.0158269	2.06446	+	21.7314	20.1302	20.7499	22.524	23.248	23.0328	5	5	5	30.9	30.9	30.9	20.524	0	45.785	678030000
P26041	P26041	>sp|P26041|MOES_MOUSE Moesin OS=Mus musculus GN=Msn PE=1 SV=3	Moesin	Msn	1.92367	0.0119215	2.06336	+	20.7854	22.3104	21.365	23.3746	23.4111	23.8651	22	22	14	38.8	38.8	26.2	67.766	0	221.77	1720700000
Q52KC3;P49718	Q52KC3;P49718	>tr|Q52KC3|Q52KC3_MOUSE DNA helicase OS=Mus musculus GN=Mcm5 PE=1 SV=1;>sp|P49718|MCM5_MOUSE DNA replication licensing factor MCM5 OS=Mus musculus GN=Mcm5 PE=1 SV=1	DNA helicase;DNA replication licensing factor MCM5	Mcm5	2.63085	0.00233964	2.05506	+	19.9755	19.993	20.0203	21.4551	22.3242	22.3746	16	16	16	27.1	27.1	27.1	82.406	0	104.96	256140000
P62911;P17932	P62911	>sp|P62911|RL32_MOUSE 60S ribosomal protein L32 OS=Mus musculus GN=Rpl32 PE=1 SV=2	60S ribosomal protein L32	Rpl32	0.918742	0.120575	2.05196		21.3325	20.4526	19.2953	20.7096	23.4795	23.0471	7	7	7	46.7	46.7	46.7	15.86	0	79.555	1740600000
Q3U4U6;P80318;Q3U0I3;E9Q133;F6Q609;F6ZVG8	Q3U4U6;P80318;Q3U0I3;E9Q133;F6Q609	>tr|Q3U4U6|Q3U4U6_MOUSE T-complex protein 1 subunit gamma OS=Mus musculus GN=Cct3 PE=1 SV=1;>sp|P80318|TCPG_MOUSE T-complex protein 1 subunit gamma OS=Mus musculus GN=Cct3 PE=1 SV=1;>tr|Q3U0I3|Q3U0I3_MOUSE T-complex protein 1 subunit gamma OS=Mus musculus	T-complex protein 1 subunit gamma	Cct3	1.24289	0.0571621	2.05093		20.0752	20.3101	22.423	22.7169	23.3948	22.8495	22	22	22	47	47	47	60.629	0	259.71	2822500000
I7HIK9;P02340;Q80ZA1;Q549C9	I7HIK9;P02340;Q80ZA1;Q549C9	>tr|I7HIK9|I7HIK9_MOUSE Cellular tumor antigen p53 OS=Mus musculus GN=Trp53 PE=1 SV=1;>sp|P02340|P53_MOUSE Cellular tumor antigen p53 OS=Mus musculus GN=Tp53 PE=1 SV=3;>tr|Q80ZA1|Q80ZA1_MOUSE Cellular tumor antigen p53 OS=Mus musculus GN=Trp53 PE=1 SV=1;>t	Cellular tumor antigen p53	Trp53;Tp53	2.07964	0.00832458	2.05061	+	20.7225	21.4507	20.0381	23.0043	22.7187	22.6403	14	14	14	55	55	55	42.15	0	181.61	899890000
P97822-2;P97822;E9Q5H2;E9Q2G1;E9PZF5;E9Q0X5	P97822-2;P97822;E9Q5H2;E9Q2G1;E9PZF5;E9Q0X5	>sp|P97822-2|AN32E_MOUSE Isoform 2 of Acidic leucine-rich nuclear phosphoprotein 32 family member E OS=Mus musculus GN=Anp32e;>sp|P97822|AN32E_MOUSE Acidic leucine-rich nuclear phosphoprotein 32 family member E OS=Mus musculus GN=Anp32e PE=1 SV=2;>tr|E9Q5H	Acidic leucine-rich nuclear phosphoprotein 32 family member E	Anp32e			2.05017	+	19.8213	21.6107	18.2516	21.9447	NaN	NaN	2	2	2	14.1	14.1	14.1	28.245	0	203.06	66973000
A0A087WPL5;E9QNN1;O70133;O70133-2;O70133-3;Q3UR42;A0A0R4J2C3;A0A087WRT3	A0A087WPL5;E9QNN1;O70133;O70133-2;O70133-3;Q3UR42	>tr|A0A087WPL5|A0A087WPL5_MOUSE ATP-dependent RNA helicase A OS=Mus musculus GN=Dhx9 PE=1 SV=1;>tr|E9QNN1|E9QNN1_MOUSE ATP-dependent RNA helicase A OS=Mus musculus GN=Dhx9 PE=1 SV=1;>sp|O70133|DHX9_MOUSE ATP-dependent RNA helicase A OS=Mus musculus GN=Dhx9	ATP-dependent RNA helicase A	Dhx9	2.34588	0.0045094	2.04076	+	21.4744	21.4174	21.7195	24.2162	23.4717	23.0457	38	38	38	32	32	32	149.62	0	323.31	5404500000
P63017;Q504P4;D3Z5E2;D3YW43	P63017;Q504P4	>sp|P63017|HSP7C_MOUSE Heat shock cognate 71 kDa protein OS=Mus musculus GN=Hspa8 PE=1 SV=1;>tr|Q504P4|Q504P4_MOUSE Heat shock cognate 71 kDa protein OS=Mus musculus GN=Hspa8 PE=1 SV=1	Heat shock cognate 71 kDa protein	Hspa8	3.81908	0.000151677	2.03323	+	26.998	27.4056	27.3861	29.4143	29.2495	29.2256	37	37	24	62.7	62.7	43.2	70.87	0	323.31	105090000000
F8WJG3;P62996	F8WJG3;P62996	>tr|F8WJG3|F8WJG3_MOUSE Transformer-2 protein homolog beta OS=Mus musculus GN=Tra2b PE=1 SV=1;>sp|P62996|TRA2B_MOUSE Transformer-2 protein homolog beta OS=Mus musculus GN=Tra2b PE=1 SV=1	Transformer-2 protein homolog beta	Tra2b	1.62253	0.0238489	2.02267	+	20.8493	19.8384	21.0589	22.5798	23.3582	21.8767	4	4	4	32.4	32.4	32.4	21.935	0	114.01	872070000
A0A0N4SW94;Q0VE46;O35682	A0A0N4SW94;Q0VE46;O35682	>tr|A0A0N4SW94|A0A0N4SW94_MOUSE Myeloid-associated differentiation marker (Fragment) OS=Mus musculus GN=Myadm PE=1 SV=1;>tr|Q0VE46|Q0VE46_MOUSE Myadm protein OS=Mus musculus GN=Myadm PE=1 SV=1;>sp|O35682|MYADM_MOUSE Myeloid-associated differentiation marke	Myeloid-associated differentiation marker	Myadm	1.99648	0.0100813	2.02032	+	21.2534	21.9907	20.5123	23.4851	23.171	23.1613	2	2	2	33.3	33.3	33.3	8.6402	0	28.998	1813700000
Q9D0T1;E9PZS4	Q9D0T1;E9PZS4	>sp|Q9D0T1|NH2L1_MOUSE NHP2-like protein 1 OS=Mus musculus GN=Snu13 PE=1 SV=4;>tr|E9PZS4|E9PZS4_MOUSE NHP2-like protein 1 OS=Mus musculus GN=Nhp2l1 PE=1 SV=1	NHP2-like protein 1;NHP2-like protein 1, N-terminally processed	Nhp2l1	1.05796	0.0875057	2.01747		19.3886	21.5957	18.9687	21.3612	22.6533	21.991	6	6	6	46.9	46.9	46.9	14.173	0	62.083	528320000
Q3UW53;E9PYV4;D3Z233;D3YYZ9	Q3UW53;E9PYV4	>sp|Q3UW53|NIBAN_MOUSE Protein Niban OS=Mus musculus GN=Fam129a PE=1 SV=2;>tr|E9PYV4|E9PYV4_MOUSE Protein Niban OS=Mus musculus GN=Fam129a PE=1 SV=1	Protein Niban	Fam129a	1.57973	0.0263193	2.01612	+	20.5586	21.1851	19.2942	22.0266	22.3923	22.6673	16	16	16	18.3	18.3	18.3	102.65	0	141.61	1413800000
Q8K2J0;F7AAE0	Q8K2J0;F7AAE0	>sp|Q8K2J0|PLCD3_MOUSE 1-phosphatidylinositol 4,5-bisphosphate phosphodiesterase delta-3 OS=Mus musculus GN=Plcd3 PE=1 SV=2;>tr|F7AAE0|F7AAE0_MOUSE Phosphoinositide phospholipase C (Fragment) OS=Mus musculus GN=Plcd3 PE=1 SV=1	1-phosphatidylinositol 4,5-bisphosphate phosphodiesterase delta-3;Phosphoinositide phospholipase C	Plcd3	3.14252	0.000720244	2.0098	+	20.4882	20.9742	20.4134	22.3966	22.705	22.8036	12	12	12	22.3	22.3	22.3	88.606	0	205.9	605100000
Q9ESX5;B7ZCL7;F6S1S5;A2AN81;F6YUI5	Q9ESX5;B7ZCL7	>sp|Q9ESX5|DKC1_MOUSE H/ACA ribonucleoprotein complex subunit 4 OS=Mus musculus GN=Dkc1 PE=1 SV=4;>tr|B7ZCL7|B7ZCL7_MOUSE H/ACA ribonucleoprotein complex subunit 4 (Fragment) OS=Mus musculus GN=Dkc1 PE=1 SV=1	H/ACA ribonucleoprotein complex subunit 4	Dkc1	1.85343	0.0140143	1.98823	+	20.1975	20.9721	21.2169	22.3578	23.5088	22.4845	15	15	15	34.8	34.8	34.8	57.401	0	313.55	977120000
P12787	P12787	>sp|P12787|COX5A_MOUSE Cytochrome c oxidase subunit 5A, mitochondrial OS=Mus musculus GN=Cox5a PE=1 SV=2	Cytochrome c oxidase subunit 5A, mitochondrial	Cox5a			1.98491	+	20.9618	20.4496	21.0185	22.7949	NaN	NaN	2	2	2	30.8	30.8	30.8	16.101	0	84.211	262460000
Q3UI57;P25206	Q3UI57;P25206	>tr|Q3UI57|Q3UI57_MOUSE DNA helicase OS=Mus musculus GN=Mcm3 PE=1 SV=1;>sp|P25206|MCM3_MOUSE DNA replication licensing factor MCM3 OS=Mus musculus GN=Mcm3 PE=1 SV=2	DNA helicase;DNA replication licensing factor MCM3	Mcm3	1.42937	0.0372078	1.9771	+	18.7076	19.1739	20.7572	21.2022	21.5801	21.7878	15	15	15	22	22	22	91.545	0	123.14	1037300000
Q05793	Q05793	>sp|Q05793|PGBM_MOUSE Basement membrane-specific heparan sulfate proteoglycan core protein OS=Mus musculus GN=Hspg2 PE=1 SV=1	Basement membrane-specific heparan sulfate proteoglycan core protein;Endorepellin;LG3 peptide	Hspg2	1.91665	0.0121158	1.96745	+	20.8649	21.5943	20.0611	22.91	22.6281	22.8846	87	3	3	33.3	1.3	1.3	398.29	0	60.111	814110000
Q564E2;P06151;G5E8N5;D3Z736;D3YZQ9;D3YVR7;D3YZE4;Q548Z6;P00342	Q564E2;P06151;G5E8N5;D3Z736;D3YZQ9	>tr|Q564E2|Q564E2_MOUSE L-lactate dehydrogenase OS=Mus musculus GN=Ldha PE=1 SV=1;>sp|P06151|LDHA_MOUSE L-lactate dehydrogenase A chain OS=Mus musculus GN=Ldha PE=1 SV=3;>tr|G5E8N5|G5E8N5_MOUSE L-lactate dehydrogenase OS=Mus musculus GN=Ldha PE=1 SV=1;>tr|	L-lactate dehydrogenase;L-lactate dehydrogenase A chain	Ldha	0.740708	0.181674	1.96469		22.6469	19.0563	22.4606	24.0228	22.8809	23.1541	15	15	14	55.4	55.4	51.8	36.498	0	317.27	1773700000
P62315	P62315	>sp|P62315|SMD1_MOUSE Small nuclear ribonucleoprotein Sm D1 OS=Mus musculus GN=Snrpd1 PE=1 SV=1	Small nuclear ribonucleoprotein Sm D1	Snrpd1	1.032	0.0928956	1.95407		20.9397	19.5109	19.2164	21.2869	22.3992	NaN	3	3	3	35.3	35.3	35.3	13.281	0	34.946	190690000
Q5SX50;P62962;Q5SX49;J3QMC2	Q5SX50;P62962;Q5SX49	>tr|Q5SX50|Q5SX50_MOUSE Profilin OS=Mus musculus GN=Pfn1 PE=1 SV=1;>sp|P62962|PROF1_MOUSE Profilin-1 OS=Mus musculus GN=Pfn1 PE=1 SV=2;>tr|Q5SX49|Q5SX49_MOUSE Profilin OS=Mus musculus GN=Pfn1 PE=1 SV=1	Profilin;Profilin-1	Pfn1	0.776626	0.167253	1.94212		21.5123	19.0135	21.4856	NaN	22.5573	22.6679	7	7	3	75.7	75.7	41.4	14.957	0	58.082	557660000
Q3TLR3;Q8CH72;A2AGS0;A2AGS1	Q3TLR3;Q8CH72	>tr|Q3TLR3|Q3TLR3_MOUSE E3 ubiquitin-protein ligase TRIM32 OS=Mus musculus GN=Trim32 PE=1 SV=1;>sp|Q8CH72|TRI32_MOUSE E3 ubiquitin-protein ligase TRIM32 OS=Mus musculus GN=Trim32 PE=1 SV=2	E3 ubiquitin-protein ligase TRIM32	Trim32	1.26445	0.0543945	1.926		21.0528	20.6898	19.4566	NaN	22.4066	22.245	11	11	11	25.3	25.3	25.3	72.057	0	190.04	828820000
F6ZV59;G5E8G0;G3X9W0;Q60668-4;Q60668-3;Q60668-2;Q60668;F6SHF3;E9Q5B6;F7A465	F6ZV59;G5E8G0;G3X9W0;Q60668-4;Q60668-3;Q60668-2;Q60668;F6SHF3;E9Q5B6	>tr|F6ZV59|F6ZV59_MOUSE Heterogeneous nuclear ribonucleoprotein D0 (Fragment) OS=Mus musculus GN=Hnrnpd PE=1 SV=1;>tr|G5E8G0|G5E8G0_MOUSE Heterogeneous nuclear ribonucleoprotein D, isoform CRA_b OS=Mus musculus GN=Hnrnpd PE=1 SV=1;>tr|G3X9W0|G3X9W0_MOUSE H	Heterogeneous nuclear ribonucleoprotein D0	Hnrnpd	1.31137	0.0488236	1.92594	+	20.405	22.0863	22.1933	24.2031	22.9579	23.3014	4	4	4	23.6	23.6	23.6	24.611	0	69.276	2712400000
E9QN31;Q922K7;A0A0N4SW16	E9QN31;Q922K7	>tr|E9QN31|E9QN31_MOUSE Probable 28S rRNA (cytosine-C(5))-methyltransferase OS=Mus musculus GN=Nop2 PE=1 SV=1;>sp|Q922K7|NOP2_MOUSE Probable 28S rRNA (cytosine-C(5))-methyltransferase OS=Mus musculus GN=Nop2 PE=1 SV=1	Probable 28S rRNA (cytosine-C(5))-methyltransferase	Nop2	1.73598	0.0183662	1.92505	+	21.6601	20.5364	21.0443	23.6409	23.051	22.3241	26	26	26	37.5	37.5	37.5	86.906	0	323.31	7183700000
J3KMM5;O55143;O55143-2;Q8R429;B1ATS4;B1ATS5;E9Q559;Q64518-2;Q64518-3;Q64518	J3KMM5;O55143;O55143-2	>tr|J3KMM5|J3KMM5_MOUSE Calcium-transporting ATPase OS=Mus musculus GN=Atp2a2 PE=1 SV=2;>sp|O55143|AT2A2_MOUSE Sarcoplasmic/endoplasmic reticulum calcium ATPase 2 OS=Mus musculus GN=Atp2a2 PE=1 SV=2;>sp|O55143-2|AT2A2_MOUSE Isoform 2 of Sarcoplasmic/endopl	Calcium-transporting ATPase;Sarcoplasmic/endoplasmic reticulum calcium ATPase 2	Atp2a2	2.01882	0.009576	1.92129	+	19.5498	19.9599	18.6274	21.5144	21.0962	21.2905	22	22	22	25.1	25.1	25.1	114.86	0	203.15	975410000
Q8C845;Q9D8Y0;Q9D4J1	Q8C845;Q9D8Y0	>tr|Q8C845|Q8C845_MOUSE EF-hand domain-containing protein D2 OS=Mus musculus GN=Efhd2 PE=1 SV=1;>sp|Q9D8Y0|EFHD2_MOUSE EF-hand domain-containing protein D2 OS=Mus musculus GN=Efhd2 PE=1 SV=1	EF-hand domain-containing protein D2	Efhd2	1.06814	0.0854799	1.91486		21.0038	19.7537	21.9331	21.7047	23.4863	23.2443	10	10	10	44.2	44.2	44.2	26.8	0	104.28	1189600000
O54724	O54724	>sp|O54724|PTRF_MOUSE Polymerase I and transcript release factor OS=Mus musculus GN=Ptrf PE=1 SV=1	Polymerase I and transcript release factor	Ptrf	1.31307	0.0486325	1.90743	+	20.433	21.8951	21.4707	23.4381	23.9193	22.1638	13	13	13	35.7	35.7	35.7	43.953	0	323.31	1147700000
E9QLA5;Q0GNC1-3;Q0GNC1	E9QLA5;Q0GNC1-3;Q0GNC1	>tr|E9QLA5|E9QLA5_MOUSE Inverted formin-2 OS=Mus musculus GN=Inf2 PE=1 SV=1;>sp|Q0GNC1-3|INF2_MOUSE Isoform 2 of Inverted formin-2 OS=Mus musculus GN=Inf2;>sp|Q0GNC1|INF2_MOUSE Inverted formin-2 OS=Mus musculus GN=Inf2 PE=1 SV=1	Inverted formin-2	Inf2	1.0063	0.0985598	1.90283		19.1755	21.9237	19.6124	21.6686	22.2588	22.4926	16	16	16	14.2	14.2	14.2	138.36	0	267.85	1099000000
P62849-2;P62849-3;P62849	P62849-2;P62849-3;P62849	>sp|P62849-2|RS24_MOUSE Isoform 2 of 40S ribosomal protein S24 OS=Mus musculus GN=Rps24;>sp|P62849-3|RS24_MOUSE Isoform 3 of 40S ribosomal protein S24 OS=Mus musculus GN=Rps24;>sp|P62849|RS24_MOUSE 40S ribosomal protein S24 OS=Mus musculus GN=Rps24 PE=1 SV	40S ribosomal protein S24	Rps24	2.30763	0.00492458	1.90211	+	21.9025	21.2443	21.6033	24.0448	23.2235	23.1882	4	4	4	35.4	35.4	35.4	15.069	0	37.187	1706000000
P60766;P60766-1;G3UZM2;D3Z3L1;F2Z463;D3YX61;Q3UDZ1;P84096;Q9ER71-2;Q8R527;Q9ER71	P60766;P60766-1	>sp|P60766|CDC42_MOUSE Cell division control protein 42 homolog OS=Mus musculus GN=Cdc42 PE=1 SV=2;>sp|P60766-1|CDC42_MOUSE Isoform 1 of Cell division control protein 42 homolog OS=Mus musculus GN=Cdc42	Cell division control protein 42 homolog	Cdc42	0.968695	0.107475	1.89697		18.083	20.3408	20.8988	22.2868	21.2328	21.4938	6	6	5	42.4	42.4	36.6	21.258	0	47.311	341230000
Q01320	Q01320	>sp|Q01320|TOP2A_MOUSE DNA topoisomerase 2-alpha OS=Mus musculus GN=Top2a PE=1 SV=2	DNA topoisomerase 2-alpha	Top2a	1.54939	0.0282237	1.89623	+	21.1229	19.7828	19.2333	21.9556	22.0304	21.8417	24	24	17	17.5	17.5	12.3	172.79	0	255.46	1445200000
Q3TML6;Q9Z0N1;A2AAW9;Q9Z0N2	Q3TML6;Q9Z0N1;A2AAW9;Q9Z0N2	>tr|Q3TML6|Q3TML6_MOUSE Eukaryotic translation initiation factor 2 subunit 3, X-linked OS=Mus musculus GN=Eif2s3x PE=1 SV=1;>sp|Q9Z0N1|IF2G_MOUSE Eukaryotic translation initiation factor 2 subunit 3, X-linked OS=Mus musculus GN=Eif2s3x PE=1 SV=2;>tr|A2AAW9	Eukaryotic translation initiation factor 2 subunit 3, X-linked;Eukaryotic translation initiation factor 2 subunit 3, Y-linked	Eif2s3x;Eif2s3y	2.71007	0.00194953	1.89178	+	21.2863	21.1093	20.5813	22.8897	23.1483	22.6143	16	16	16	40.9	40.9	40.9	51.065	0	234.16	947310000
Q921K2;A0A0A6YVX0	Q921K2	>tr|Q921K2|Q921K2_MOUSE Poly [ADP-ribose] polymerase OS=Mus musculus GN=Parp1 PE=1 SV=1		Parp1	1.24779	0.0565215	1.87938		20.034	19.0201	21.2257	22.4278	22.0998	21.3903	15	15	4	22.4	22.4	6.2	112.72	0	223.99	568950000
Q4VAF2;P61514	Q4VAF2;P61514	>tr|Q4VAF2|Q4VAF2_MOUSE 60S ribosomal protein L37a OS=Mus musculus GN=Rpl37a PE=1 SV=1;>sp|P61514|RL37A_MOUSE 60S ribosomal protein L37a OS=Mus musculus GN=Rpl37a PE=1 SV=2	60S ribosomal protein L37a	Rpl37a	1.11283	0.0771198	1.87845		19.4013	18.7952	21.2707	21.3424	21.521	22.2392	5	5	5	45.7	45.7	45.7	10.275	0	107.02	473150000
Z4YKV1;P63094-2;P63094;Q6R0H7-4;Q6R0H7;P63094-3;A2A610;A2AE31;Q66L47;Q8CGK7	Z4YKV1;P63094-2;P63094;Q6R0H7-4;Q6R0H7;P63094-3	>tr|Z4YKV1|Z4YKV1_MOUSE Guanine nucleotide-binding protein G(s) subunit alpha isoforms short OS=Mus musculus GN=Gnas PE=1 SV=1;>sp|P63094-2|GNAS2_MOUSE Isoform Gnas-2 of Guanine nucleotide-binding protein G(s) subunit alpha isoforms short OS=Mus musculus G	Guanine nucleotide-binding protein G(s) subunit alpha isoforms short;Guanine nucleotide-binding protein G(s) subunit alpha isoforms XLas	Gnas	1.69791	0.0200491	1.8677	+	20.7653	22.1032	20.6171	22.7811	22.9802	23.3274	8	7	7	27.7	24.8	24.8	44.178	0	117.18	1543800000
Q91YR1;D3Z2H0	Q91YR1	>sp|Q91YR1|TWF1_MOUSE Twinfilin-1 OS=Mus musculus GN=Twf1 PE=1 SV=2	Twinfilin-1	Twf1	1.26411	0.0544361	1.86728		22.7668	20.7068	20.9746	23.6322	22.8525	23.5653	12	12	10	36.3	36.3	32.3	40.079	0	323.31	1387400000
Q62318;Q62318-2	Q62318;Q62318-2	>sp|Q62318|TIF1B_MOUSE Transcription intermediary factor 1-beta OS=Mus musculus GN=Trim28 PE=1 SV=3;>sp|Q62318-2|TIF1B_MOUSE Isoform 2 of Transcription intermediary factor 1-beta OS=Mus musculus GN=Trim28	Transcription intermediary factor 1-beta	Trim28	2.45824	0.00348142	1.8567	+	21.3053	21.201	20.6839	23.3406	22.8755	22.5443	17	17	17	32.5	32.5	32.5	88.846	0	323.31	3476300000
E9QN08;Q80T06;P57776;Q91VK2;A0A0R4J1E2;P57776-3;D3YUQ9;D3YZT9;D3YY68	E9QN08;Q80T06;P57776;Q91VK2;A0A0R4J1E2;P57776-3;D3YUQ9;D3YZT9;D3YY68	>tr|E9QN08|E9QN08_MOUSE Elongation factor 1-delta (Fragment) OS=Mus musculus GN=Eef1d PE=1 SV=1;>tr|Q80T06|Q80T06_MOUSE Elongation factor 1-delta OS=Mus musculus GN=Eef1d PE=1 SV=1;>sp|P57776|EF1D_MOUSE Elongation factor 1-delta OS=Mus musculus GN=Eef1d PE	Elongation factor 1-delta	Eef1d	1.73199	0.0185359	1.85234	+	20.9141	21.9397	21.535	NaN	23.1877	23.4428	8	8	1	43.3	43.3	9.8	27.217	0	263.33	1781600000
Q9CVB6;D3YXG6;A0A087WRT2	Q9CVB6;D3YXG6	>sp|Q9CVB6|ARPC2_MOUSE Actin-related protein 2/3 complex subunit 2 OS=Mus musculus GN=Arpc2 PE=1 SV=3;>tr|D3YXG6|D3YXG6_MOUSE Actin-related protein 2/3 complex subunit 2 OS=Mus musculus GN=Arpc2 PE=1 SV=1	Actin-related protein 2/3 complex subunit 2	Arpc2	1.14208	0.0720973	1.82954		22.7908	20.4709	21.709	22.8196	23.6727	23.967	11	11	11	33.3	33.3	33.3	34.357	0	86.208	1948000000
A2A547;Q5I0T8;P84099	A2A547;Q5I0T8;P84099	>tr|A2A547|A2A547_MOUSE Ribosomal protein L19 OS=Mus musculus GN=Rpl19 PE=1 SV=1;>tr|Q5I0T8|Q5I0T8_MOUSE Ribosomal protein L19 OS=Mus musculus GN=Rpl19 PE=1 SV=1;>sp|P84099|RL19_MOUSE 60S ribosomal protein L19 OS=Mus musculus GN=Rpl19 PE=1 SV=1	Ribosomal protein L19;60S ribosomal protein L19	Rpl19	0.852641	0.140397	1.8279		23.4749	20.5489	20.5471	23.7511	23.1871	23.1163	8	8	8	31.4	31.4	31.4	23.247	0	100.5	2218100000
Q80U72;Q80U72-4;Q80U72-2;Q80U72-3;F6RIN9;D3YU97	Q80U72;Q80U72-4;Q80U72-2;Q80U72-3;F6RIN9	>sp|Q80U72|SCRIB_MOUSE Protein scribble homolog OS=Mus musculus GN=Scrib PE=1 SV=2;>sp|Q80U72-4|SCRIB_MOUSE Isoform 4 of Protein scribble homolog OS=Mus musculus GN=Scrib;>sp|Q80U72-2|SCRIB_MOUSE Isoform 2 of Protein scribble homolog OS=Mus musculus GN=Scr	Protein scribble homolog	Scrib	1.33926	0.0457864	1.82748	+	21.3992	20.9994	19.7726	21.9711	22.34	23.3426	11	11	11	10.3	10.3	10.3	174.06	0	83.568	794090000
Q60520;Q60520-1;E9PXF9	Q60520;Q60520-1	>sp|Q60520|SIN3A_MOUSE Paired amphipathic helix protein Sin3a OS=Mus musculus GN=Sin3a PE=1 SV=3;>sp|Q60520-1|SIN3A_MOUSE Isoform 2 of Paired amphipathic helix protein Sin3a OS=Mus musculus GN=Sin3a	Paired amphipathic helix protein Sin3a	Sin3a	2.36885	0.00427713	1.79186	+	21.1056	20.9993	20.6751	22.2416	22.7095	23.2044	28	28	28	24.9	24.9	24.9	145.09	0	275.09	1855300000
Q9JIK5	Q9JIK5	>sp|Q9JIK5|DDX21_MOUSE Nucleolar RNA helicase 2 OS=Mus musculus GN=Ddx21 PE=1 SV=3	Nucleolar RNA helicase 2	Ddx21	1.16895	0.0677722	1.78829		21.6894	22.9322	20.6532	24.1069	23.3882	23.1446	40	40	40	45.5	45.5	45.5	93.55	0	323.31	7557300000
Q3UHU8;Q9ESZ8-5;Q9ESZ8-4;Q9ESZ8-3;Q9ESZ8-6;Q9ESZ8-2;Q9ESZ8;G3UYD0;G3UYJ6;G3UWV2;G3UYD7;G3UZU4;G3UX27;Q99NI3	Q3UHU8;Q9ESZ8-5;Q9ESZ8-4;Q9ESZ8-3;Q9ESZ8-6;Q9ESZ8-2;Q9ESZ8;G3UYD0;G3UYJ6	>tr|Q3UHU8|Q3UHU8_MOUSE General transcription factor II-I OS=Mus musculus GN=Gtf2i PE=1 SV=1;>sp|Q9ESZ8-5|GTF2I_MOUSE Isoform 5 of General transcription factor II-I OS=Mus musculus GN=Gtf2i;>sp|Q9ESZ8-4|GTF2I_MOUSE Isoform 4 of General transcription factor	General transcription factor II-I	Gtf2i	2.54319	0.00286289	1.78432	+	21.2225	21.1742	21.6118	23.4386	23.2639	22.659	24	24	24	33.5	33.5	33.5	108.35	0	221.54	2043500000
Q71LX8;P11499;E9Q3D6;E9PX27;D3Z1R1;E9Q0C3	Q71LX8;P11499	>tr|Q71LX8|Q71LX8_MOUSE Heat shock protein 84b OS=Mus musculus GN=Hsp90ab1 PE=1 SV=1;>sp|P11499|HS90B_MOUSE Heat shock protein HSP 90-beta OS=Mus musculus GN=Hsp90ab1 PE=1 SV=3	Heat shock protein HSP 90-beta	Hsp90ab1	2.67518	0.00211261	1.78223	+	25.1197	24.7709	24.366	26.3213	26.5211	26.7608	36	36	23	54.3	54.3	37.8	83.28	0	323.31	17822000000
Q3U2G2;Q61316;A0A0N4SVU2	Q3U2G2;Q61316	>tr|Q3U2G2|Q3U2G2_MOUSE Heat shock 70 kDa protein 4 OS=Mus musculus GN=Hspa4 PE=1 SV=1;>sp|Q61316|HSP74_MOUSE Heat shock 70 kDa protein 4 OS=Mus musculus GN=Hspa4 PE=1 SV=1	Heat shock 70 kDa protein 4	Hspa4	1.46109	0.0345864	1.77219	+	19.6663	21.3987	21.3054	22.5789	22.5893	22.5187	32	32	28	49.3	49.3	43.7	94.208	0	323.31	3844500000
Q642K5;P62862	Q642K5;P62862	>tr|Q642K5|Q642K5_MOUSE 40S ribosomal protein S30 OS=Mus musculus GN=Fau PE=1 SV=1;>sp|P62862|RS30_MOUSE 40S ribosomal protein S30 OS=Mus musculus GN=Fau PE=1 SV=1	40S ribosomal protein S30	Fau			1.75677	+	19.5797	22.4441	22.1197	NaN	23.1379	NaN	2	2	2	8.3	8.3	8.3	14.416	0.00066269	14.654	1060700000
E9Q238;E9Q944	E9Q238;E9Q944	>tr|E9Q238|E9Q238_MOUSE Protein Kank1 OS=Mus musculus GN=Kank1 PE=1 SV=1;>tr|E9Q944|E9Q944_MOUSE Protein Kank1 (Fragment) OS=Mus musculus GN=Kank1 PE=1 SV=1		Kank1	2.56288	0.00273601	1.74785	+	22.2104	22.702	22.2659	24.5696	23.9175	23.9347	31	31	30	34.3	34.3	33	148.25	0	323.31	3447900000
Q8C788;Q91ZR2	Q8C788;Q91ZR2	>tr|Q8C788|Q8C788_MOUSE Sorting nexin OS=Mus musculus GN=Snx18 PE=1 SV=1;>sp|Q91ZR2|SNX18_MOUSE Sorting nexin-18 OS=Mus musculus GN=Snx18 PE=1 SV=1	Sorting nexin;Sorting nexin-18	Snx18	1.69006	0.0204145	1.74521	+	20.4781	19.7062	20.9021	21.5534	22.1368	22.6319	9	9	9	18.5	18.5	18.5	67.789	0	129.49	1285000000
B2RSN3;Q9CWF2;Q7TMM9;G3UZR1	B2RSN3;Q9CWF2;Q7TMM9	>tr|B2RSN3|B2RSN3_MOUSE MCG1395 OS=Mus musculus GN=Tubb2b PE=1 SV=1;>sp|Q9CWF2|TBB2B_MOUSE Tubulin beta-2B chain OS=Mus musculus GN=Tubb2b PE=1 SV=1;>sp|Q7TMM9|TBB2A_MOUSE Tubulin beta-2A chain OS=Mus musculus GN=Tubb2a PE=1 SV=1	Tubulin beta-2B chain;Tubulin beta-2A chain	Tubb2b;Tubb2a	0.895735	0.127135	1.74411		20.8955	20.5522	20.5328	NaN	23.5023	21.3063	21	2	1	51.9	6.1	3.4	49.953	0.00068776	16.515	716000000
Q564F4;P80315;G5E839;G3UYW5;G3UXF3;G3UXG2	Q564F4;P80315;G5E839	>tr|Q564F4|Q564F4_MOUSE T-complex protein 1 subunit delta OS=Mus musculus GN=Cct4 PE=1 SV=1;>sp|P80315|TCPD_MOUSE T-complex protein 1 subunit delta OS=Mus musculus GN=Cct4 PE=1 SV=3;>tr|G5E839|G5E839_MOUSE T-complex protein 1 subunit delta OS=Mus musculus	T-complex protein 1 subunit delta	Cct4	1.04758	0.0896226	1.74165		19.9366	22.2132	22.2567	23.0524	23.5133	23.0658	29	29	29	60.5	60.5	60.5	58.066	0	323.31	2510500000
Q543F1;A2AH85;O08810;G3UZ34;G3UXK8;G3UZ25	Q543F1;A2AH85;O08810;G3UZ34	>tr|Q543F1|Q543F1_MOUSE 116 kDa U5 small nuclear ribonucleoprotein component OS=Mus musculus GN=Eftud2 PE=1 SV=1;>tr|A2AH85|A2AH85_MOUSE 116 kDa U5 small nuclear ribonucleoprotein component OS=Mus musculus GN=Eftud2 PE=1 SV=1;>sp|O08810|U5S1_MOUSE 116 kDa	116 kDa U5 small nuclear ribonucleoprotein component	Eftud2	2.48942	0.00324025	1.73471	+	20.2265	20.6936	20.3042	22.4137	22.3385	21.6763	19	18	18	25.7	24.7	24.7	109.36	0	180.03	1196600000
Q542G9;P07356;B0V2N8;B0V2N7;B0V2N5	Q542G9;P07356;B0V2N8;B0V2N7;B0V2N5	>tr|Q542G9|Q542G9_MOUSE Annexin OS=Mus musculus GN=Anxa2 PE=1 SV=1;>sp|P07356|ANXA2_MOUSE Annexin A2 OS=Mus musculus GN=Anxa2 PE=1 SV=2;>tr|B0V2N8|B0V2N8_MOUSE Annexin (Fragment) OS=Mus musculus GN=Anxa2 PE=1 SV=1;>tr|B0V2N7|B0V2N7_MOUSE Annexin (Fragment)	Annexin;Annexin A2	Anxa2	2.60881	0.00246143	1.73143	+	21.1186	20.9696	20.5347	22.3455	22.507	22.9649	12	12	12	34.5	34.5	34.5	38.676	0	175.69	1111000000
O08583;O08583-2;Q9JJW6-2;G3X9I4;Q9JJW6	O08583;O08583-2;Q9JJW6-2;G3X9I4;Q9JJW6	>sp|O08583|THOC4_MOUSE THO complex subunit 4 OS=Mus musculus GN=Alyref PE=1 SV=3;>sp|O08583-2|THOC4_MOUSE Isoform 2 of THO complex subunit 4 OS=Mus musculus GN=Alyref;>sp|Q9JJW6-2|ALRF2_MOUSE Isoform 2 of Aly/REF export factor 2 OS=Mus musculus GN=Alyref2;	THO complex subunit 4;Aly/REF export factor 2	Alyref;Alyref2	2.07076	0.00849648	1.72726	+	21.3224	21.9298	21.9064	22.8535	23.6969	23.79	8	8	8	48.6	48.6	48.6	26.94	0	199.54	2453400000
Q52KP0;Q9JJI8	Q52KP0;Q9JJI8	>tr|Q52KP0|Q52KP0_MOUSE 60S ribosomal protein L38 OS=Mus musculus GN=Rpl38 PE=1 SV=1;>sp|Q9JJI8|RL38_MOUSE 60S ribosomal protein L38 OS=Mus musculus GN=Rpl38 PE=1 SV=3	60S ribosomal protein L38	Rpl38			1.72148	+	20.7896	20.1461	20.9294	NaN	22.3432	NaN	2	2	2	31.4	31.4	31.4	8.2038	0.00062854	13.005	424030000
Q8BX10-2;Q8BX10;A0A0G2JG95	Q8BX10-2;Q8BX10;A0A0G2JG95	>sp|Q8BX10-2|PGAM5_MOUSE Isoform 2 of Serine/threonine-protein phosphatase PGAM5, mitochondrial OS=Mus musculus GN=Pgam5;>sp|Q8BX10|PGAM5_MOUSE Serine/threonine-protein phosphatase PGAM5, mitochondrial OS=Mus musculus GN=Pgam5 PE=1 SV=1;>tr|A0A0G2JG95|A0A0	Serine/threonine-protein phosphatase PGAM5, mitochondrial	Pgam5	1.56227	0.0273987	1.71547	+	21.4944	20.5019	22.2114	23.2826	22.9427	23.1287	8	8	8	25.8	25.8	25.8	31.866	0	60.675	1323200000
Q60598;Q921L6	Q60598;Q921L6	>sp|Q60598|SRC8_MOUSE Src substrate cortactin OS=Mus musculus GN=Cttn PE=1 SV=2;>tr|Q921L6|Q921L6_MOUSE Cortactin, isoform CRA_a OS=Mus musculus GN=Cttn PE=1 SV=1	Src substrate cortactin	Cttn	1.90707	0.012386	1.71239	+	20.3582	21.4165	21.3815	22.4648	22.7111	23.1174	12	12	12	21.4	21.4	21.4	61.249	0	207.51	434860000
Q3TIV6;Q99MN1	Q3TIV6;Q99MN1	>tr|Q3TIV6|Q3TIV6_MOUSE Lysine--tRNA ligase OS=Mus musculus GN=Kars PE=1 SV=1;>sp|Q99MN1|SYK_MOUSE Lysine--tRNA ligase OS=Mus musculus GN=Kars PE=1 SV=1	Lysine--tRNA ligase	Kars	1.71755	0.0191625	1.69987	+	20.6753	20.1718	21.6243	22.4549	22.3258	22.7904	21	21	2	32.8	32.8	2.5	67.839	0	162.96	927230000
Q8K1N2;Q8K1N2-2;D3Z069;F6QU68;D3Z1R8;D3Z231	Q8K1N2;Q8K1N2-2;D3Z069	>sp|Q8K1N2|PHLB2_MOUSE Pleckstrin homology-like domain family B member 2 OS=Mus musculus GN=Phldb2 PE=1 SV=2;>sp|Q8K1N2-2|PHLB2_MOUSE Isoform 2 of Pleckstrin homology-like domain family B member 2 OS=Mus musculus GN=Phldb2;>tr|D3Z069|D3Z069_MOUSE Pleckstri	Pleckstrin homology-like domain family B member 2	Phldb2	1.28203	0.0522357	1.69321		21.4866	20.4274	20.5139	21.4738	23.1225	22.9113	24	24	24	23.9	23.9	23.9	141.48	0	226.34	1693300000
Q3U1J4	Q3U1J4	>sp|Q3U1J4|DDB1_MOUSE DNA damage-binding protein 1 OS=Mus musculus GN=Ddb1 PE=1 SV=2	DNA damage-binding protein 1	Ddb1	1.096	0.080167	1.68963		21.5575	21.069	19.2471	22.5011	22.4803	21.961	24	24	24	26.1	26.1	26.1	126.85	0	306.52	1890700000
Q9CPW4;Q3UA72;E9Q2K4	Q9CPW4;Q3UA72	>sp|Q9CPW4|ARPC5_MOUSE Actin-related protein 2/3 complex subunit 5 OS=Mus musculus GN=Arpc5 PE=1 SV=3;>tr|Q3UA72|Q3UA72_MOUSE Actin-related protein 2/3 complex subunit 5 OS=Mus musculus GN=Arpc5 PE=1 SV=1	Actin-related protein 2/3 complex subunit 5	Arpc5	1.46956	0.0339191	1.67844	+	20.6708	21.235	20.7618	21.664	22.6481	23.3907	3	3	3	21.9	21.9	21.9	16.288	0	24.714	900530000
A3KFU5;Q6PHQ9;Q91YZ8;D3Z5M2;A3KFU8;V9GXG3;A0A0A6YWT2;G5E8X2	A3KFU5;Q6PHQ9;Q91YZ8;D3Z5M2;A3KFU8	>tr|A3KFU5|A3KFU5_MOUSE Polyadenylate-binding protein OS=Mus musculus GN=Pabpc4 PE=1 SV=1;>tr|Q6PHQ9|Q6PHQ9_MOUSE Polyadenylate-binding protein OS=Mus musculus GN=Pabpc4 PE=1 SV=1;>tr|Q91YZ8|Q91YZ8_MOUSE Polyadenylate-binding protein OS=Mus musculus GN=Pab	Polyadenylate-binding protein	Pabpc4;Gm10110	0.550716	0.281374	1.66858		18.5778	21.2008	23.1673	22.9973	22.4132	22.5411	19	12	11	29.2	16.2	16.2	69.43	0	79.128	1521500000
Q9DBY8	Q9DBY8	>sp|Q9DBY8|NVL_MOUSE Nuclear valosin-containing protein-like OS=Mus musculus GN=Nvl PE=1 SV=1	Nuclear valosin-containing protein-like	Nvl	1.41592	0.0383781	1.65041	+	20.9061	20.619	21.4564	23.5989	22.3055	22.0282	22	22	22	31.2	31.2	31.2	94.475	0	240.83	11117000000
P62071	P62071	>sp|P62071|RRAS2_MOUSE Ras-related protein R-Ras2 OS=Mus musculus GN=Rras2 PE=1 SV=1	Ras-related protein R-Ras2	Rras2	0.839823	0.144603	1.64082		19.8892	20.1331	22.3339	23.0797	21.5226	22.6763	6	6	4	34.3	34.3	21.1	23.399	0	130.31	759140000
A2AFI9;A2AFJ1;Q60973;F6ZLC6	A2AFI9;A2AFJ1;Q60973;F6ZLC6	>tr|A2AFI9|A2AFI9_MOUSE Histone-binding protein RBBP7 OS=Mus musculus GN=Rbbp7 PE=1 SV=1;>tr|A2AFJ1|A2AFJ1_MOUSE Histone-binding protein RBBP7 OS=Mus musculus GN=Rbbp7 PE=1 SV=1;>sp|Q60973|RBBP7_MOUSE Histone-binding protein RBBP7 OS=Mus musculus GN=Rbbp7	Histone-binding protein RBBP7	Rbbp7	1.93375	0.0116481	1.63771	+	19.9635	19.9176	19.5877	22.0301	20.8161	21.5358	7	4	4	25.4	17.9	17.9	43.595	0	257.8	216490000
P26369;Q3KQM4	P26369;Q3KQM4	>sp|P26369|U2AF2_MOUSE Splicing factor U2AF 65 kDa subunit OS=Mus musculus GN=U2af2 PE=1 SV=3;>tr|Q3KQM4|Q3KQM4_MOUSE Splicing factor U2AF 65 kDa subunit OS=Mus musculus GN=U2af2 PE=1 SV=1	Splicing factor U2AF 65 kDa subunit	U2af2	0.925834	0.118622	1.6338		21.4132	18.8204	20.8779	22.4436	21.9313	21.6381	7	7	7	28	28	28	53.516	0	117.11	529190000
A0A0R4J0G4;Q6VN19	A0A0R4J0G4;Q6VN19	>tr|A0A0R4J0G4|A0A0R4J0G4_MOUSE Ran-binding protein 10 OS=Mus musculus GN=Ranbp10 PE=1 SV=1;>sp|Q6VN19|RBP10_MOUSE Ran-binding protein 10 OS=Mus musculus GN=Ranbp10 PE=1 SV=2	Ran-binding protein 10	Ranbp10	1.53641	0.0290796	1.63008	+	21.9001	20.4684	20.9766	23.2494	22.462	22.524	6	6	6	12.5	12.5	12.5	70.087	0	50.401	506880000
A0A0G2JDW7;Q6ZWU9;A0A0G2JG29	A0A0G2JDW7;Q6ZWU9;A0A0G2JG29	>tr|A0A0G2JDW7|A0A0G2JDW7_MOUSE 40S ribosomal protein S27 (Fragment) OS=Mus musculus GN=Rps27 PE=1 SV=1;>sp|Q6ZWU9|RS27_MOUSE 40S ribosomal protein S27 OS=Mus musculus GN=Rps27 PE=1 SV=3;>tr|A0A0G2JG29|A0A0G2JG29_MOUSE 40S ribosomal protein S27 OS=Mus musc	40S ribosomal protein S27	Rps27	0.725095	0.188324	1.62138		21.5759	19.0985	20.6723	21.802	22.3386	NaN	3	3	1	39	39	13.4	9.2327	0	24.203	1107300000
Q91ZW3;Q6PGB8;Q6PGB8-2;F6Z6F4	Q91ZW3	>sp|Q91ZW3|SMCA5_MOUSE SWI/SNF-related matrix-associated actin-dependent regulator of chromatin subfamily A member 5 OS=Mus musculus GN=Smarca5 PE=1 SV=1	SWI/SNF-related matrix-associated actin-dependent regulator of chromatin subfamily A member 5	Smarca5	2.68823	0.0020501	1.60598	+	21.084	20.9764	20.6127	22.3251	22.3199	22.8461	15	15	15	13.9	13.9	13.9	121.63	0	232.09	1333500000
A2AVJ7;Q99PL5;Q99PL5-12;Q99PL5-11;Q99PL5-10;Q99PL5-9;Q99PL5-8;Q99PL5-7;Q99PL5-6;Q99PL5-5;Q99PL5-4;Q99PL5-3;Q99PL5-2	A2AVJ7;Q99PL5	>tr|A2AVJ7|A2AVJ7_MOUSE Ribosome-binding protein 1 OS=Mus musculus GN=Rrbp1 PE=1 SV=1;>sp|Q99PL5|RRBP1_MOUSE Ribosome-binding protein 1 OS=Mus musculus GN=Rrbp1 PE=1 SV=2	Ribosome-binding protein 1	Rrbp1	1.93742	0.01155	1.60325	+	22.0373	21.7445	20.9342	22.9052	23.4297	23.1909	37	37	37	27.5	27.5	27.5	158.39	0	323.31	4763300000
F8WIX8;Q149V4;B2RWH3;Q64523;Q6GSS7;Q64522	F8WIX8;Q149V4;B2RWH3;Q64523;Q6GSS7	>tr|F8WIX8|F8WIX8_MOUSE Histone H2A OS=Mus musculus GN=Hist1h2al PE=3 SV=1;>tr|Q149V4|Q149V4_MOUSE Histone H2A OS=Mus musculus GN=Hist2h2ac PE=2 SV=1;>tr|B2RWH3|B2RWH3_MOUSE Histone H2A OS=Mus musculus GN=Hist2h2aa1 PE=2 SV=1;>sp|Q64523|H2A2C_MOUSE Histone	Histone H2A;Histone H2A type 2-C;Histone H2A type 2-A	Hist1h2al;Hist2h2ac;Hist2h2aa1	0.854809	0.139698	1.60226		19.6443	21.4209	20.643	22.7761	21.5672	NaN	5	1	1	56.8	23.2	23.2	13.607	0	112.39	561370000
Q5M9K7;P63325;Q3UW83	Q5M9K7;P63325;Q3UW83	>tr|Q5M9K7|Q5M9K7_MOUSE 40S ribosomal protein S10 OS=Mus musculus GN=Rps10 PE=1 SV=1;>sp|P63325|RS10_MOUSE 40S ribosomal protein S10 OS=Mus musculus GN=Rps10 PE=1 SV=1;>tr|Q3UW83|Q3UW83_MOUSE 40S ribosomal protein S10 OS=Mus musculus GN=Rps10 PE=1 SV=1	40S ribosomal protein S10	Rps10	1.69709	0.0200866	1.59883	+	21.5227	21.7863	21.3152	22.3346	23.615	23.471	8	8	7	39.4	39.4	35.2	18.916	0	136.11	2029000000
B9EHN0;Q02053;P31254	B9EHN0;Q02053	>tr|B9EHN0|B9EHN0_MOUSE Ubiquitin-activating enzyme E1, Chr X OS=Mus musculus GN=Uba1 PE=1 SV=1;>sp|Q02053|UBA1_MOUSE Ubiquitin-like modifier-activating enzyme 1 OS=Mus musculus GN=Uba1 PE=1 SV=1	Ubiquitin-like modifier-activating enzyme 1	Uba1	1.05053	0.0890165	1.59073		20.2619	21.8949	22.1245	23.7338	22.9801	22.3397	18	18	18	26.7	26.7	26.7	117.81	0	312.44	1011700000
O54734	O54734	>sp|O54734|OST48_MOUSE Dolichyl-diphosphooligosaccharide--protein glycosyltransferase 48 kDa subunit OS=Mus musculus GN=Ddost PE=1 SV=2	Dolichyl-diphosphooligosaccharide--protein glycosyltransferase 48 kDa subunit	Ddost	2.48627	0.00326388	1.58608	+	19.788	19.5843	20.364	21.5822	21.6042	21.3081	8	8	8	22	22	22	49.027	0	63.209	631540000
Q3TJ39;Q8C266;P35278;A2A5F6;A2A5F5	Q3TJ39;Q8C266;P35278	>tr|Q3TJ39|Q3TJ39_MOUSE RAB5C, member RAS oncogene family, isoform CRA_a OS=Mus musculus GN=Rab5c PE=1 SV=1;>tr|Q8C266|Q8C266_MOUSE Ras-related protein Rab-5C OS=Mus musculus GN=Rab5c PE=1 SV=1;>sp|P35278|RAB5C_MOUSE Ras-related protein Rab-5C OS=Mus muscu	Ras-related protein Rab-5C	Rab5c	2.45982	0.00346884	1.57587	+	19.9661	20.7652	20.2253	21.7621	21.8376	22.0845	6	6	5	38	38	32.9	23.412	0	67.804	897910000
Q64727	Q64727	>sp|Q64727|VINC_MOUSE Vinculin OS=Mus musculus GN=Vcl PE=1 SV=4	Vinculin	Vcl	1.81427	0.0153365	1.57467	+	21.0188	20.3968	21.525	22.2938	22.9693	22.4015	34	34	34	37	37	37	116.72	0	292.95	1639200000
F8VQ40;P19137	F8VQ40;P19137	>tr|F8VQ40|F8VQ40_MOUSE Laminin subunit alpha-1 OS=Mus musculus GN=Lama1 PE=1 SV=1;>sp|P19137|LAMA1_MOUSE Laminin subunit alpha-1 OS=Mus musculus GN=Lama1 PE=1 SV=1	Laminin subunit alpha-1	Lama1			1.56469	+	20.4927	21.7898	18.2328	NaN	21.7365	NaN	2	2	2	0.6	0.6	0.6	338.14	0.0012143	12.453	93339000
Q3TKV1;Q8VDM4;J3KMQ2;E9Q2S8	Q3TKV1;Q8VDM4	>tr|Q3TKV1|Q3TKV1_MOUSE 26S proteasome non-ATPase regulatory subunit 2 OS=Mus musculus GN=Psmd2 PE=1 SV=1;>sp|Q8VDM4|PSMD2_MOUSE 26S proteasome non-ATPase regulatory subunit 2 OS=Mus musculus GN=Psmd2 PE=1 SV=1	26S proteasome non-ATPase regulatory subunit 2	Psmd2	0.822525	0.150479	1.55947		22.1065	19.3872	19.9559	21.4967	22.1318	22.4994	19	19	19	25.3	25.3	25.3	100.2	0	323.31	1715300000
B1AQR8;G3X9T7;O08573-3;O08573-2;O08573	B1AQR8;G3X9T7;O08573-3;O08573-2;O08573	>tr|B1AQR8|B1AQR8_MOUSE Galectin OS=Mus musculus GN=Lgals9 PE=1 SV=1;>tr|G3X9T7|G3X9T7_MOUSE Galectin OS=Mus musculus GN=Lgals9 PE=1 SV=1;>sp|O08573-3|LEG9_MOUSE Isoform 3 of Galectin-9 OS=Mus musculus GN=Lgals9;>sp|O08573-2|LEG9_MOUSE Isoform 2 of Galecti	Galectin;Galectin-9	Lgals9	1.75941	0.0174015	1.54977	+	20.6136	19.6326	20.8969	21.7509	21.9373	22.1042	6	6	6	21.6	21.6	21.6	39.907	0	93.17	692150000
P09103;E9Q8G8	P09103	>sp|P09103|PDIA1_MOUSE Protein disulfide-isomerase OS=Mus musculus GN=P4hb PE=1 SV=2	Protein disulfide-isomerase	P4hb	1.42064	0.0379631	1.53974	+	20.978	20.9958	20.9187	22.7841	23.2024	21.5253	16	16	16	35.6	35.6	35.6	57.058	0	287.1	728210000
A0A0N4SW28;Q9DAS9;A0A0N4SVT3	A0A0N4SW28;Q9DAS9;A0A0N4SVT3	>tr|A0A0N4SW28|A0A0N4SW28_MOUSE Guanine nucleotide-binding protein subunit gamma OS=Mus musculus GN=Gng12 PE=1 SV=1;>sp|Q9DAS9|GBG12_MOUSE Guanine nucleotide-binding protein G(I)/G(S)/G(O) subunit gamma-12 OS=Mus musculus GN=Gng12 PE=1 SV=3;>tr|A0A0N4SVT3|	Guanine nucleotide-binding protein G(I)/G(S)/G(O) subunit gamma-12	Gng12	0.369621	0.426952	1.53963		21.3769	23.1367	20.1115	NaN	21.4168	24.7458	5	5	5	60.2	60.2	60.2	9.1815	0	74.613	1635400000
Q7TNC4-2;Q7TNC4-3;Q7TNC4-4;Q7TNC4;E9Q715;Q05CX5	Q7TNC4-2;Q7TNC4-3;Q7TNC4-4;Q7TNC4;E9Q715;Q05CX5	>sp|Q7TNC4-2|LC7L2_MOUSE Isoform 2 of Putative RNA-binding protein Luc7-like 2 OS=Mus musculus GN=Luc7l2;>sp|Q7TNC4-3|LC7L2_MOUSE Isoform 3 of Putative RNA-binding protein Luc7-like 2 OS=Mus musculus GN=Luc7l2;>sp|Q7TNC4-4|LC7L2_MOUSE Isoform 4 of Putative	Putative RNA-binding protein Luc7-like 2	Luc7l2	1.0567	0.0877602	1.53006		20.3386	18.7004	20.7685	21.8824	20.9972	21.5181	8	8	4	26.5	26.5	15.1	38.611	0	115.64	1173300000
Q9Z110;Q9Z110-2;D3Z0B4;H3BKJ8;H3BLE8;H3BKK0	Q9Z110;Q9Z110-2	>sp|Q9Z110|P5CS_MOUSE Delta-1-pyrroline-5-carboxylate synthase OS=Mus musculus GN=Aldh18a1 PE=1 SV=2;>sp|Q9Z110-2|P5CS_MOUSE Isoform Short of Delta-1-pyrroline-5-carboxylate synthase OS=Mus musculus GN=Aldh18a1	Delta-1-pyrroline-5-carboxylate synthase;Glutamate 5-kinase;Gamma-glutamyl phosphate reductase	Aldh18a1	0.895378	0.127239	1.51296		20.5335	22.6477	22.8226	24.0483	23.0891	23.4052	19	19	19	31.9	31.9	31.9	87.265	0	149.71	956760000
Q8QZT1	Q8QZT1	>sp|Q8QZT1|THIL_MOUSE Acetyl-CoA acetyltransferase, mitochondrial OS=Mus musculus GN=Acat1 PE=1 SV=1	Acetyl-CoA acetyltransferase, mitochondrial	Acat1	1.46346	0.0343984	1.50232	+	20.4737	19.6099	21.2063	21.8653	22.1632	21.7685	9	9	9	30.9	30.9	30.9	44.816	0	323.31	562380000
Q5SUC3;P35564	Q5SUC3;P35564	>tr|Q5SUC3|Q5SUC3_MOUSE Calnexin OS=Mus musculus GN=Canx PE=1 SV=1;>sp|P35564|CALX_MOUSE Calnexin OS=Mus musculus GN=Canx PE=1 SV=1	Calnexin	Canx	1.07442	0.0842523	1.49811		19.8239	21.8387	19.9821	21.838	22.12	22.1809	6	6	6	12	12	12	67.277	0	42.613	534050000
Q99L04	Q99L04	>sp|Q99L04|DHRS1_MOUSE Dehydrogenase/reductase SDR family member 1 OS=Mus musculus GN=Dhrs1 PE=1 SV=1	Dehydrogenase/reductase SDR family member 1	Dhrs1			1.49515	+	20.8225	19.6533	21.8849	22.282	NaN	NaN	2	2	2	6.1	6.1	6.1	34.005	0.0017452	11.674	691990000
Q3U5S6;O35988	Q3U5S6;O35988	>tr|Q3U5S6|Q3U5S6_MOUSE Syndecan OS=Mus musculus GN=Sdc4 PE=1 SV=1;>sp|O35988|SDC4_MOUSE Syndecan-4 OS=Mus musculus GN=Sdc4 PE=1 SV=1	Syndecan;Syndecan-4	Sdc4	2.51336	0.00306648	1.48052	+	21.6111	22.0821	21.3695	23.1219	23.0245	23.3578	10	10	10	39.4	39.4	39.4	21.482	0	153.98	2977100000
Q9CXY6	Q9CXY6	>sp|Q9CXY6|ILF2_MOUSE Interleukin enhancer-binding factor 2 OS=Mus musculus GN=Ilf2 PE=1 SV=1	Interleukin enhancer-binding factor 2	Ilf2	1.18304	0.0656078	1.47502		20.8741	20.1324	21.7706	23.0308	22.3307	21.8407	10	10	10	41.3	41.3	41.3	43.062	0	137.81	995400000
P68372	P68372	>sp|P68372|TBB4B_MOUSE Tubulin beta-4B chain OS=Mus musculus GN=Tubb4b PE=1 SV=1	Tubulin beta-4B chain	Tubb4b	0.294997	0.506995	1.47001		26.6682	27.0479	22.5054	26.1433	NaN	27.611	25	25	1	67.6	67.6	2.7	49.83	0	323.31	27337000000
Q5DQJ3;P47754;A0A0N4SVM0;D6RCW7	Q5DQJ3;P47754;A0A0N4SVM0;D6RCW7	>tr|Q5DQJ3|Q5DQJ3_MOUSE Capping protein (Actin filament) muscle Z-line, alpha 2, isoform CRA_c OS=Mus musculus GN=Capza2 PE=1 SV=1;>sp|P47754|CAZA2_MOUSE F-actin-capping protein subunit alpha-2 OS=Mus musculus GN=Capza2 PE=1 SV=3;>tr|A0A0N4SVM0|A0A0N4SVM0_	F-actin-capping protein subunit alpha-2	Capza2	1.04997	0.0891309	1.4614		22.1317	21.1675	22.7779	22.7242	23.4333	24.3039	8	7	7	38.1	34.6	34.6	32.967	0	323.31	2098700000
G5E896;A0A0R4J1Q0;Q3UJB9;Q3UJB9-2;D6RE33;F6ZJ27;F6V5I7	G5E896;A0A0R4J1Q0;Q3UJB9;Q3UJB9-2;D6RE33	>tr|G5E896|G5E896_MOUSE Enhancer of mRNA decapping 4, isoform CRA_b OS=Mus musculus GN=Edc4 PE=1 SV=1;>tr|A0A0R4J1Q0|A0A0R4J1Q0_MOUSE Enhancer of mRNA-decapping protein 4 OS=Mus musculus GN=Edc4 PE=1 SV=1;>sp|Q3UJB9|EDC4_MOUSE Enhancer of mRNA-decapping pr	Enhancer of mRNA-decapping protein 4	Edc4	1.59258	0.0255516	1.45942	+	21.756	21.4957	22.003	23.8112	23.3533	22.4685	24	24	24	23.8	23.8	23.8	152.48	0	250.41	1978800000
Q6DFW4;A0A0A0MQ76;A0A087WQ46;A0A087WP00;A0A087WSL8;A0A087WSU5	Q6DFW4;A0A0A0MQ76;A0A087WQ46	>sp|Q6DFW4|NOP58_MOUSE Nucleolar protein 58 OS=Mus musculus GN=Nop58 PE=1 SV=1;>tr|A0A0A0MQ76|A0A0A0MQ76_MOUSE Nucleolar protein 58 OS=Mus musculus GN=Nop58 PE=1 SV=1;>tr|A0A087WQ46|A0A087WQ46_MOUSE Nucleolar protein 58 (Fragment) OS=Mus musculus GN=Nop58	Nucleolar protein 58	Nop58	0.740175	0.181897	1.4518		22.4475	21.0371	19.399	22.2048	22.2562	22.778	13	13	13	35.4	35.4	35.4	60.342	0	207.9	877570000
A8IP69;P61982	A8IP69;P61982	>tr|A8IP69|A8IP69_MOUSE 14-3-3 protein gamma OS=Mus musculus GN=Ywhag PE=1 SV=1;>sp|P61982|1433G_MOUSE 14-3-3 protein gamma OS=Mus musculus GN=Ywhag PE=1 SV=2	14-3-3 protein gamma;14-3-3 protein gamma, N-terminally processed	Ywhag	0.759622	0.173931	1.44958		22.3143	20.6249	19.8502	23.268	21.5734	22.2967	15	10	9	47.4	33.6	29.6	28.302	0	268.62	1595900000
Q4VAE6;Q9QUI0;A0A0A6YXF6;Q9CR99;Q62159;A0A0A6YWJ1;A0A0G2JEP8;H3BL56;Q4FJM5;P62746	Q4VAE6;Q9QUI0;A0A0A6YXF6;Q9CR99;Q62159	>tr|Q4VAE6|Q4VAE6_MOUSE Ras family member A OS=Mus musculus GN=Rhoa PE=1 SV=1;>sp|Q9QUI0|RHOA_MOUSE Transforming protein RhoA OS=Mus musculus GN=Rhoa PE=1 SV=1;>tr|A0A0A6YXF6|A0A0A6YXF6_MOUSE Transforming protein RhoA (Fragment) OS=Mus musculus GN=Rhoa PE=	Transforming protein RhoA;Rho-related GTP-binding protein RhoC	Rhoa;4930544G11Rik;Rhoc	0.850422	0.141117	1.43982		21.3431	20.0774	19.1471	22.3803	21.7198	20.787	6	6	6	43.5	43.5	43.5	21.782	0	75.201	295350000
Q4KML7;P26040	Q4KML7;P26040	>tr|Q4KML7|Q4KML7_MOUSE Ezrin OS=Mus musculus GN=Ezr PE=1 SV=1;>sp|P26040|EZRI_MOUSE Ezrin OS=Mus musculus GN=Ezr PE=1 SV=3	Ezrin	Ezr	0.585034	0.259996	1.43025		22.5048	22.3827	19.3791	22.2675	22.7225	23.5674	19	12	12	34.6	23.5	23.5	69.406	0	159.08	490700000
Q4FJV4;P10107;E9QAQ7;A2BH40-4;A2BH40-2;A2BH40-3;A2BH40	Q4FJV4;P10107	>tr|Q4FJV4|Q4FJV4_MOUSE Annexin OS=Mus musculus GN=Anxa1 PE=1 SV=1;>sp|P10107|ANXA1_MOUSE Annexin A1 OS=Mus musculus GN=Anxa1 PE=1 SV=2	Annexin;Annexin A1	Anxa1	1.38298	0.0414022	1.42908	+	22.0149	21.7236	20.8869	22.3069	23.4578	23.148	14	14	14	47.7	47.7	47.7	38.734	0	258.71	1025100000
Q3UKJ6;O35286;Q497W9;A0A0G2JG10;A0A0G2JGQ5	Q3UKJ6;O35286;Q497W9;A0A0G2JG10	>tr|Q3UKJ6|Q3UKJ6_MOUSE DEAH (Asp-Glu-Ala-His) box polypeptide 15, isoform CRA_a OS=Mus musculus GN=Dhx15 PE=1 SV=1;>sp|O35286|DHX15_MOUSE Pre-mRNA-splicing factor ATP-dependent RNA helicase DHX15 OS=Mus musculus GN=Dhx15 PE=1 SV=2;>tr|Q497W9|Q497W9_MOUSE	Pre-mRNA-splicing factor ATP-dependent RNA helicase DHX15	Dhx15	2.08572	0.0082088	1.42565	+	20.9515	21.1177	21.6645	22.9086	22.2769	22.8251	19	18	18	28.2	27	27	91.006	0	130.41	1653700000
O55029	O55029	>sp|O55029|COPB2_MOUSE Coatomer subunit beta OS=Mus musculus GN=Copb2 PE=1 SV=2	Coatomer subunit beta	Copb2	0.870443	0.134759	1.41869		20.8809	19.8258	21.6839	NaN	22.1331	22.298	12	12	12	15.9	15.9	15.9	102.45	0	294.25	1769500000
A2AKH4;Q9D3L3;O09044;B0R029;E9Q8A1;B0R030;P60879	A2AKH4;Q9D3L3;O09044;B0R029;E9Q8A1;B0R030	>tr|A2AKH4|A2AKH4_MOUSE Synaptosomal-associated protein OS=Mus musculus GN=Snap23 PE=1 SV=1;>tr|Q9D3L3|Q9D3L3_MOUSE Synaptosomal-associated protein OS=Mus musculus GN=Snap23 PE=1 SV=1;>sp|O09044|SNP23_MOUSE Synaptosomal-associated protein 23 OS=Mus musculu	Synaptosomal-associated protein;Synaptosomal-associated protein 23	Snap23	1.71935	0.0190831	1.41419	+	21.3529	20.5239	20.6423	21.8705	22.1232	22.768	8	8	8	51.4	51.4	51.4	23.261	0	108.39	760870000
Q9D8S5;O35326	Q9D8S5;O35326	>tr|Q9D8S5|Q9D8S5_MOUSE MCG7614, isoform CRA_c OS=Mus musculus GN=Srsf5 PE=1 SV=1;>sp|O35326|SRSF5_MOUSE Serine/arginine-rich splicing factor 5 OS=Mus musculus GN=Srsf5 PE=1 SV=2	Serine/arginine-rich splicing factor 5	Srsf5			1.41271	+	21.3706	20.0276	19.769	NaN	21.8018	NaN	4	3	3	16.7	13.3	13.3	30.978	0	19.707	432040000
Q4FJQ0;P51150;A0A0N4SVG9;A0A0N4SVR6	Q4FJQ0;P51150;A0A0N4SVG9;A0A0N4SVR6	>tr|Q4FJQ0|Q4FJQ0_MOUSE MCG130610 OS=Mus musculus GN=Rab7 PE=1 SV=1;>sp|P51150|RAB7A_MOUSE Ras-related protein Rab-7a OS=Mus musculus GN=Rab7a PE=1 SV=2;>tr|A0A0N4SVG9|A0A0N4SVG9_MOUSE Ras-related protein Rab-7a (Fragment) OS=Mus musculus GN=Rab7 PE=1 SV=2	Ras-related protein Rab-7a	Rab7;Rab7a	0.822262	0.15057	1.41238		21.0975	21.244	19.395	20.9311	22.5356	22.5069	9	9	9	53.6	53.6	53.6	23.489	0	199.55	975420000
Q922D8	Q922D8	>sp|Q922D8|C1TC_MOUSE C-1-tetrahydrofolate synthase, cytoplasmic OS=Mus musculus GN=Mthfd1 PE=1 SV=4	C-1-tetrahydrofolate synthase, cytoplasmic;Methylenetetrahydrofolate dehydrogenase;Methenyltetrahydrofolate cyclohydrolase;Formyltetrahydrofolate synthetase;C-1-tetrahydrofolate synthase, cytoplasmic, N-terminally processed	Mthfd1	0.993751	0.101449	1.40715		21.7277	19.452	20.3578	21.84	21.8852	22.0337	20	20	19	22.2	22.2	21.5	101.2	0	140.87	840040000
P80317;Q497N0;Q61390;B1AT05	P80317	>sp|P80317|TCPZ_MOUSE T-complex protein 1 subunit zeta OS=Mus musculus GN=Cct6a PE=1 SV=3	T-complex protein 1 subunit zeta	Cct6a	0.69501	0.201832	1.38912		22.296	22.2649	19.5542	22.7484	22.8666	22.6674	18	18	18	41.1	41.1	41.1	58.004	0	290.59	1852100000
E9Q8L9;Q9D620	E9Q8L9;Q9D620	>tr|E9Q8L9|E9Q8L9_MOUSE Rab11 family-interacting protein 1 OS=Mus musculus GN=Rab11fip1 PE=1 SV=1;>sp|Q9D620|RFIP1_MOUSE Rab11 family-interacting protein 1 OS=Mus musculus GN=Rab11fip1 PE=1 SV=2	Rab11 family-interacting protein 1	Rab11fip1			1.38118	+	18.9181	20.1493	21.8526	NaN	NaN	21.6878	2	2	2	1.5	1.5	1.5	125.02	0.0017391	11.617	1001700000
Q04447	Q04447	>sp|Q04447|KCRB_MOUSE Creatine kinase B-type OS=Mus musculus GN=Ckb PE=1 SV=1	Creatine kinase B-type	Ckb			1.37291	+	21.0593	22.1391	20.8401	22.7191	NaN	NaN	7	7	7	31	31	31	42.713	0	214.94	310640000
E9Q286	E9Q286	>sp|E9Q286|ICE1_MOUSE Little elongation complex subunit 1 OS=Mus musculus GN=Ice1 PE=1 SV=1	Little elongation complex subunit 1	Ice1	0.693847	0.202373	1.35141		19.8334	21.8178	19.137	22.2642	21.6203	20.9579	28	28	28	17.3	17.3	17.3	242.25	0	266.36	739760000
Q5F2A7;P60843	Q5F2A7;P60843	>tr|Q5F2A7|Q5F2A7_MOUSE Eukaryotic initiation factor 4A-I OS=Mus musculus GN=Eif4a1 PE=1 SV=1;>sp|P60843|IF4A1_MOUSE Eukaryotic initiation factor 4A-I OS=Mus musculus GN=Eif4a1 PE=1 SV=1	Eukaryotic initiation factor 4A-I	Eif4a1	0.743517	0.180502	1.34863		20.2475	21.7272	22.5602	23.7702	22.1128	22.6977	17	17	11	53.9	53.9	36.5	46.153	0	323.31	1740200000
Q922Q8	Q922Q8	>sp|Q922Q8|LRC59_MOUSE Leucine-rich repeat-containing protein 59 OS=Mus musculus GN=Lrrc59 PE=1 SV=1	Leucine-rich repeat-containing protein 59	Lrrc59	1.53034	0.0294893	1.34563	+	20.3967	20.6209	20.9674	21.2712	22.4459	22.3048	5	5	5	20.2	20.2	20.2	34.877	0	55.774	670170000
Q61990-2;Q61990;Q61990-3;E9Q7D8;P57722-2;P57722;G3UYM5	Q61990-2;Q61990;Q61990-3	>sp|Q61990-2|PCBP2_MOUSE Isoform 2 of Poly(rC)-binding protein 2 OS=Mus musculus GN=Pcbp2;>sp|Q61990|PCBP2_MOUSE Poly(rC)-binding protein 2 OS=Mus musculus GN=Pcbp2 PE=1 SV=1;>sp|Q61990-3|PCBP2_MOUSE Isoform 3 of Poly(rC)-binding protein 2 OS=Mus musculus	Poly(rC)-binding protein 2	Pcbp2	0.811398	0.154384	1.34288		21.5382	21.638	19.5429	22.9443	21.9213	21.8821	12	9	9	61	49.2	49.2	34.917	0	157.31	1086700000
Q63918	Q63918	>sp|Q63918|SDPR_MOUSE Serum deprivation-response protein OS=Mus musculus GN=Sdpr PE=1 SV=3	Serum deprivation-response protein	Sdpr	1.85574	0.0139398	1.33349	+	20.8857	21.0077	20.4964	21.7486	22.6745	21.9671	11	11	11	35.9	35.9	35.9	46.763	0	156.14	388220000
Q6R891;Q6R891-2	Q6R891;Q6R891-2	>sp|Q6R891|NEB2_MOUSE Neurabin-2 OS=Mus musculus GN=Ppp1r9b PE=1 SV=1;>sp|Q6R891-2|NEB2_MOUSE Isoform 2 of Neurabin-2 OS=Mus musculus GN=Ppp1r9b	Neurabin-2	Ppp1r9b	1.05142	0.0888332	1.32989		21.3788	21.1038	20.302	21.4567	22.1442	23.1733	20	20	19	30.2	30.2	29	89.519	0	323.31	1745100000
Q9D6Z1;E0CXZ0;F6USW7;F7CHQ7;F7CHP9;F6U250;F6V095;A2APD7	Q9D6Z1;E0CXZ0	>sp|Q9D6Z1|NOP56_MOUSE Nucleolar protein 56 OS=Mus musculus GN=Nop56 PE=1 SV=2;>tr|E0CXZ0|E0CXZ0_MOUSE Nucleolar protein 56 OS=Mus musculus GN=Nop56 PE=1 SV=1	Nucleolar protein 56	Nop56	1.05013	0.0890981	1.32716		22.4139	23.148	22.1692	23.1532	24.8923	23.6672	14	14	14	28.8	28.8	28.8	64.464	0	279.84	1426900000
Q6P4T2	Q6P4T2	>sp|Q6P4T2|U520_MOUSE U5 small nuclear ribonucleoprotein 200 kDa helicase OS=Mus musculus GN=Snrnp200 PE=1 SV=1	U5 small nuclear ribonucleoprotein 200 kDa helicase	Snrnp200	1.00633	0.0985519	1.32063		22.274	20.8934	22.8246	23.6974	23.3272	22.9293	34	34	34	21.9	21.9	21.9	244.54	0	323.31	1273200000
Q8BMK4	Q8BMK4	>sp|Q8BMK4|CKAP4_MOUSE Cytoskeleton-associated protein 4 OS=Mus musculus GN=Ckap4 PE=1 SV=2	Cytoskeleton-associated protein 4	Ckap4	0.624305	0.237517	1.30986		22.1259	19.7445	19.1719	22.1714	21.2576	21.5429	18	18	18	38.1	38.1	38.1	63.691	0	157.83	715440000
H3BKG0;P49817;D3Z148;D3Z0J2;P49817-2;P51637	H3BKG0;P49817;D3Z148	>tr|H3BKG0|H3BKG0_MOUSE Caveolin-1 OS=Mus musculus GN=Cav1 PE=1 SV=1;>sp|P49817|CAV1_MOUSE Caveolin-1 OS=Mus musculus GN=Cav1 PE=1 SV=1;>tr|D3Z148|D3Z148_MOUSE Caveolin (Fragment) OS=Mus musculus GN=Cav1 PE=1 SV=2	Caveolin-1;Caveolin	Cav1	0.68338	0.20731	1.30101		20.5201	20.0372	22.563	22.9308	22.4819	21.6105	5	5	5	55.9	55.9	55.9	10.391	0	32.619	436900000
P51863	P51863	>sp|P51863|VA0D1_MOUSE V-type proton ATPase subunit d 1 OS=Mus musculus GN=Atp6v0d1 PE=1 SV=2	V-type proton ATPase subunit d 1	Atp6v0d1			1.2825	+	21.5916	20.796	18.2144	NaN	21.4832	NaN	2	2	2	6.8	6.8	6.8	40.301	0.00064226	13.521	152900000
F8VPV0;P48725;P48725-3;P48725-2	F8VPV0;P48725;P48725-3;P48725-2	>tr|F8VPV0|F8VPV0_MOUSE Pericentrin OS=Mus musculus GN=Pcnt PE=1 SV=1;>sp|P48725|PCNT_MOUSE Pericentrin OS=Mus musculus GN=Pcnt PE=1 SV=2;>sp|P48725-3|PCNT_MOUSE Isoform 3 of Pericentrin OS=Mus musculus GN=Pcnt;>sp|P48725-2|PCNT_MOUSE Isoform 2 of Pericent	Pericentrin	Pcnt	1.06568	0.0859656	1.2787		22.9679	21.0694	21.8109	23.4462	23.0654	23.1728	46	46	46	20.4	20.4	20.4	331.33	0	323.31	1019500000
Q8BWT1	Q8BWT1	>sp|Q8BWT1|THIM_MOUSE 3-ketoacyl-CoA thiolase, mitochondrial OS=Mus musculus GN=Acaa2 PE=1 SV=3	3-ketoacyl-CoA thiolase, mitochondrial	Acaa2	0.298494	0.502928	1.27597		18.5107	22.1247	18.1232	NaN	20.3999	21.3245	8	8	8	34	34	34	41.829	0	125.31	350540000
Q80X90	Q80X90	>sp|Q80X90|FLNB_MOUSE Filamin-B OS=Mus musculus GN=Flnb PE=1 SV=3	Filamin-B	Flnb	0.495604	0.319445	1.2576		20.5438	24.0045	21.1555	23.1709	22.637	23.6686	34	33	31	20.4	20.1	18.8	277.82	0	313.32	985520000
Q8C119	Q8C119	>sp|Q8C119|NDNF_MOUSE Protein NDNF OS=Mus musculus GN=Ndnf PE=1 SV=2	Protein NDNF	Ndnf	1.50028	0.0316024	1.25066	+	20.5704	21.3266	20.1942	22.2635	21.5924	21.9872	13	13	13	23.2	23.2	23.2	65.027	0	107.82	1254000000
Q58E49;O09106;D3YYI8;Q8BQ10;A0A0R4J008;P70288;Q3UM33;O88895	Q58E49;O09106;D3YYI8	>tr|Q58E49|Q58E49_MOUSE Histone deacetylase OS=Mus musculus GN=Hdac1 PE=1 SV=1;>sp|O09106|HDAC1_MOUSE Histone deacetylase 1 OS=Mus musculus GN=Hdac1 PE=1 SV=1;>tr|D3YYI8|D3YYI8_MOUSE Histone deacetylase OS=Mus musculus GN=Gm10093 PE=3 SV=1	Histone deacetylase;Histone deacetylase 1	Hdac1;Gm10093	0.913157	0.122136	1.2425		21.884	19.8838	20.1874	21.6579	21.9296	22.0952	8	8	8	24.3	24.3	24.3	55.074	0	86.56	310250000
Q545R0;P26231;A0A0N4SUZ7	Q545R0;P26231	>tr|Q545R0|Q545R0_MOUSE Catenin (Cadherin associated protein), alpha 1 OS=Mus musculus GN=Ctnna1 PE=1 SV=1;>sp|P26231|CTNA1_MOUSE Catenin alpha-1 OS=Mus musculus GN=Ctnna1 PE=1 SV=1	Catenin alpha-1	Ctnna1	0.786833	0.163368	1.24198		21.0674	21.8538	22.3949	22.2479	22.5569	24.2372	26	26	22	35.1	35.1	30.6	100.11	0	323.31	3415500000
Q9QZQ1-2;E9Q852;E9Q9C3;Q9QZQ1;E9PYX7;F7C3I9;D3Z7L2;D3YUD2	Q9QZQ1-2;E9Q852;E9Q9C3;Q9QZQ1;E9PYX7	>sp|Q9QZQ1-2|AFAD_MOUSE Isoform 1 of Afadin OS=Mus musculus GN=Mllt4;>tr|E9Q852|E9Q852_MOUSE Afadin OS=Mus musculus GN=Mllt4 PE=1 SV=2;>tr|E9Q9C3|E9Q9C3_MOUSE Afadin OS=Mus musculus GN=Mllt4 PE=1 SV=1;>sp|Q9QZQ1|AFAD_MOUSE Afadin OS=Mus musculus GN=Mllt4 P	Afadin	Mllt4	1.041	0.0909913	1.23606		19.9479	21.1541	21.8384	22.105	22.1839	22.3595	21	21	21	16	16	16	204.55	0	188.31	539380000
Q8CHP5	Q8CHP5	>sp|Q8CHP5|PYM1_MOUSE Partner of Y14 and mago OS=Mus musculus GN=Pym1 PE=1 SV=2	Partner of Y14 and mago	Wibg			1.23395	+	22.148	19.4945	19.3175	21.5539	NaN	NaN	4	4	1	33.5	33.5	6.9	22.689	0	25.98	39927000
P32883-2;P32883;C0H5X4;A0A0G2JE25;A0A0G2JGP4;Q9D091;P08556;B2KGV5;E9Q8V2;E9PVD5;A0A0G2JGM2;A0A0N4SVY1	P32883-2;P32883;C0H5X4;A0A0G2JE25;A0A0G2JGP4;Q9D091;P08556	>sp|P32883-2|RASK_MOUSE Isoform 2B of GTPase KRas OS=Mus musculus GN=Kras;>sp|P32883|RASK_MOUSE GTPase KRas OS=Mus musculus GN=Kras PE=1 SV=1;>tr|C0H5X4|C0H5X4_MOUSE GTPase HRas OS=Mus musculus GN=Hras PE=2 SV=1;>tr|A0A0G2JE25|A0A0G2JE25_MOUSE GTPase NRas	GTPase KRas;GTPase KRas, N-terminally processed;GTPase NRas	Kras;Hras;Nras	1.36507	0.0431446	1.23351	+	20.1053	19.9685	20.6999	NaN	21.1935	21.7893	4	4	2	28.2	28.2	14.4	21.482	0	36.945	244900000
Q3TWW8;A0A0A6YXX6	Q3TWW8	>sp|Q3TWW8|SRSF6_MOUSE Serine/arginine-rich splicing factor 6 OS=Mus musculus GN=Srsf6 PE=1 SV=1	Serine/arginine-rich splicing factor 6	Srsf6	1.53583	0.0291186	1.23103	+	22.1883	21.8938	21.4007	22.9272	NaN	23.1901	7	7	4	17.1	17.1	12.4	39.025	0	66.74	1870300000
E9PZB3	E9PZB3	>tr|E9PZB3|E9PZB3_MOUSE Protein Gm5093 OS=Mus musculus GN=Gm5093 PE=1 SV=1		Gm5093			1.22941	+	19.6548	21.5298	19.9768	21.6166	NaN	NaN	8	1	1	41.4	12.6	12.6	19.876	0	55.24	48380000
A5GZX3;Q9CPU0	A5GZX3;Q9CPU0	>tr|A5GZX3|A5GZX3_MOUSE Lactoylglutathione lyase OS=Mus musculus GN=Glo1 PE=1 SV=1;>sp|Q9CPU0|LGUL_MOUSE Lactoylglutathione lyase OS=Mus musculus GN=Glo1 PE=1 SV=3	Lactoylglutathione lyase	Glo1			1.19527	+	20.6045	20.2536	20.5067	21.6502	NaN	NaN	2	2	2	16.8	16.8	16.8	20.809	0	21.151	48488000
P61164	P61164	>sp|P61164|ACTZ_MOUSE Alpha-centractin OS=Mus musculus GN=Actr1a PE=1 SV=1	Alpha-centractin	Actr1a	0.876404	0.132922	1.18218		18.8162	20.3326	19.6015	NaN	20.6099	20.9213	4	4	4	17.6	17.6	17.6	42.613	0	29.499	159070000
P08249;A0A0G2JF23;A0A0G2JGY4	P08249	>sp|P08249|MDHM_MOUSE Malate dehydrogenase, mitochondrial OS=Mus musculus GN=Mdh2 PE=1 SV=3	Malate dehydrogenase, mitochondrial	Mdh2	1.60217	0.0249938	1.1771	+	21.3374	20.5474	21.2901	22.6676	21.958	22.0806	13	13	13	50	50	50	35.611	0	108.73	682190000
E9Q7Q3;D3Z6I8;A0A0R4J1P2;P21107;D3YVR0	E9Q7Q3;D3Z6I8;A0A0R4J1P2;P21107	>tr|E9Q7Q3|E9Q7Q3_MOUSE Tropomyosin alpha-3 chain OS=Mus musculus GN=Tpm3 PE=1 SV=1;>tr|D3Z6I8|D3Z6I8_MOUSE Tropomyosin alpha-3 chain OS=Mus musculus GN=Tpm3 PE=1 SV=1;>tr|A0A0R4J1P2|A0A0R4J1P2_MOUSE Tropomyosin alpha-3 chain OS=Mus musculus GN=Tpm3 PE=1 S	Tropomyosin alpha-3 chain	Tpm3	0.852673	0.140387	1.1749		20.2945	22.4021	21.5304	22.3151	22.4862	22.9505	25	3	2	69.8	14.9	11.7	28.734	0	22.783	763240000
Q9CPP0	Q9CPP0	>sp|Q9CPP0|NPM3_MOUSE Nucleoplasmin-3 OS=Mus musculus GN=Npm3 PE=1 SV=3	Nucleoplasmin-3	Npm3	1.30601	0.0494301	1.16228	+	22.35	21.7929	22.5624	NaN	23.68	23.1147	2	2	2	17.7	17.7	17.7	19.023	0	169.76	2166900000
Q3U344;P84078;P61205;Q8BSL7;D3YV25;E9Q2C2;A2A6T9	Q3U344;P84078;P61205;Q8BSL7	>tr|Q3U344|Q3U344_MOUSE ADP-ribosylation factor 3 OS=Mus musculus GN=Arf3 PE=1 SV=1;>sp|P84078|ARF1_MOUSE ADP-ribosylation factor 1 OS=Mus musculus GN=Arf1 PE=1 SV=2;>sp|P61205|ARF3_MOUSE ADP-ribosylation factor 3 OS=Mus musculus GN=Arf3 PE=2 SV=2;>sp|Q8BS	ADP-ribosylation factor 1;ADP-ribosylation factor 3;ADP-ribosylation factor 2	Arf3;Arf1;Arf2	0.790608	0.161954	1.15523		22.5745	20.4328	20.887	22.2721	22.2852	22.8027	7	7	4	43.6	43.6	26	20.601	0	83.683	876680000
Q9D1R9;A0A0G2JGY8;A0A0G2JEY6;D3YWC0	Q9D1R9;A0A0G2JGY8;A0A0G2JEY6	>sp|Q9D1R9|RL34_MOUSE 60S ribosomal protein L34 OS=Mus musculus GN=Rpl34 PE=1 SV=2;>tr|A0A0G2JGY8|A0A0G2JGY8_MOUSE 60S ribosomal protein L34 (Fragment) OS=Mus musculus GN=Rpl34 PE=1 SV=3;>tr|A0A0G2JEY6|A0A0G2JEY6_MOUSE 60S ribosomal protein L34 OS=Mus musc	60S ribosomal protein L34	Rpl34	1.84584	0.0142614	1.15412	+	21.4334	21.8889	22.2672	22.8891	22.8682	23.2945	5	5	5	29.1	29.1	29.1	13.293	0	33.589	2267300000
Q8VDN2;D3YYN7;Q3UHK5;A0A0G2JGX4;Q8VCE0;Q6PIC6;Q6PIE5;Q9WV27;Q91WH7;E9QNX7;Q64436	Q8VDN2	>sp|Q8VDN2|AT1A1_MOUSE Sodium/potassium-transporting ATPase subunit alpha-1 OS=Mus musculus GN=Atp1a1 PE=1 SV=1	Sodium/potassium-transporting ATPase subunit alpha-1	Atp1a1	0.858602	0.138483	1.1369		20.8556	20.9297	19.3605	20.8984	22.0826	21.5755	22	22	20	26.9	26.9	24.7	112.98	0	216.22	1749100000
P48678;P48678-2;P48678-3;D3YUF7	P48678;P48678-2;P48678-3	>sp|P48678|LMNA_MOUSE Prelamin-A/C OS=Mus musculus GN=Lmna PE=1 SV=2;>sp|P48678-2|LMNA_MOUSE Isoform C of Prelamin-A/C OS=Mus musculus GN=Lmna;>sp|P48678-3|LMNA_MOUSE Isoform C2 of Prelamin-A/C OS=Mus musculus GN=Lmna	Prelamin-A/C;Lamin-A/C	Lmna	1.12241	0.0754375	1.1359		20.7686	21.0536	20.0105	NaN	21.9317	21.5618	12	12	12	23.9	23.9	23.9	74.237	0	92.96	237770000
A2AW05;Q08943;Q08943-2	A2AW05;Q08943;Q08943-2	>tr|A2AW05|A2AW05_MOUSE FACT complex subunit SSRP1 (Fragment) OS=Mus musculus GN=Ssrp1 PE=1 SV=1;>sp|Q08943|SSRP1_MOUSE FACT complex subunit SSRP1 OS=Mus musculus GN=Ssrp1 PE=1 SV=2;>sp|Q08943-2|SSRP1_MOUSE Isoform 2 of FACT complex subunit SSRP1 OS=Mus mu	FACT complex subunit SSRP1	Ssrp1	1.38879	0.0408519	1.13007	+	20.9927	22.171	21.2301	22.3532	22.7044	22.7264	10	10	10	20.4	20.4	20.4	71.527	0	109.63	991400000
Q91YQ5;A0A0N4SUJ8	Q91YQ5	>sp|Q91YQ5|RPN1_MOUSE Dolichyl-diphosphooligosaccharide--protein glycosyltransferase subunit 1 OS=Mus musculus GN=Rpn1 PE=1 SV=1	Dolichyl-diphosphooligosaccharide--protein glycosyltransferase subunit 1	Rpn1	0.927766	0.118096	1.1281		21.0842	22.3142	20.9936	22.0205	23.3016	22.4542	16	16	16	27.1	27.1	27.1	68.527	0	129.1	1336500000
Q99PT1	Q99PT1	>sp|Q99PT1|GDIR1_MOUSE Rho GDP-dissociation inhibitor 1 OS=Mus musculus GN=Arhgdia PE=1 SV=3	Rho GDP-dissociation inhibitor 1	Arhgdia	1.21115	0.0614958	1.12241		20.6422	21.6152	21.1247	NaN	22.0787	22.4209	4	4	4	38.7	38.7	38.7	23.407	0	86.044	525750000
P05202	P05202	>sp|P05202|AATM_MOUSE Aspartate aminotransferase, mitochondrial OS=Mus musculus GN=Got2 PE=1 SV=1	Aspartate aminotransferase, mitochondrial	Got2	0.404135	0.394335	1.10908		22.1956	20.2092	18.2558	20.8451	21.5214	21.6213	7	7	7	21.4	21.4	21.4	47.411	0	63.569	471810000
E9Q284;Q5SU73	E9Q284;Q5SU73	>tr|E9Q284|E9Q284_MOUSE Coilin OS=Mus musculus GN=Coil PE=1 SV=1;>sp|Q5SU73|COIL_MOUSE Coilin OS=Mus musculus GN=Coil PE=1 SV=1	Coilin	Coil	1.46802	0.0340394	1.09829	+	21.0602	21.742	22.1334	22.8438	22.936	22.4506	9	9	9	19.4	19.4	19.4	62.262	0	93.332	480480000
Q62172	Q62172	>sp|Q62172|RBP1_MOUSE RalA-binding protein 1 OS=Mus musculus GN=Ralbp1 PE=1 SV=4	RalA-binding protein 1	Ralbp1	0.400208	0.397916	1.09778		19.7146	19.0663	22.1973	20.1032	22.1497	22.0187	16	16	16	27	27	27	75.042	0	169.74	1131700000
A2ARV4;A2ARV5	A2ARV4	>sp|A2ARV4|LRP2_MOUSE Low-density lipoprotein receptor-related protein 2 OS=Mus musculus GN=Lrp2 PE=1 SV=1	Low-density lipoprotein receptor-related protein 2	Lrp2	2.53919	0.00288941	1.08191	+	20.9249	20.6029	20.7584	22.0685	21.5926	21.8709	17	17	17	5.5	5.5	5.5	519.2	0	128.78	324180000
Q9Z204-2;Q9Z204;Q9Z204-4;Q9Z204-3;Q9Z204-5	Q9Z204-2;Q9Z204;Q9Z204-4;Q9Z204-3;Q9Z204-5	>sp|Q9Z204-2|HNRPC_MOUSE Isoform C1 of Heterogeneous nuclear ribonucleoproteins C1/C2 OS=Mus musculus GN=Hnrnpc;>sp|Q9Z204|HNRPC_MOUSE Heterogeneous nuclear ribonucleoproteins C1/C2 OS=Mus musculus GN=Hnrnpc PE=1 SV=1;>sp|Q9Z204-4|HNRPC_MOUSE Isoform 4 of	Heterogeneous nuclear ribonucleoproteins C1/C2	Hnrnpc			1.07535	+	21.2159	22.284	20.9902	22.572	NaN	NaN	7	7	7	26.3	26.3	26.3	33.056	0	45.778	644690000
S4R294;S4R2J9;A0A0A0MQ79;Q3TLH4-5;Q3TLH4;S4R209;S4R2L9;S4R2E2;S4R298	S4R294;S4R2J9;A0A0A0MQ79;Q3TLH4-5;Q3TLH4	>tr|S4R294|S4R294_MOUSE Protein PRRC2C OS=Mus musculus GN=Prrc2c PE=1 SV=1;>tr|S4R2J9|S4R2J9_MOUSE Protein PRRC2C OS=Mus musculus GN=Prrc2c PE=1 SV=1;>tr|A0A0A0MQ79|A0A0A0MQ79_MOUSE Protein PRRC2C OS=Mus musculus GN=Prrc2c PE=1 SV=1;>sp|Q3TLH4-5|PRC2C_MOUS	Protein PRRC2C	Prrc2c	0.54396	0.285785	1.06448		20.8364	20.9423	20.4271	23.2886	20.3432	21.7675	32	32	31	13.9	13.9	13.6	298.11	0	239.27	981250000
Q5NTY0;P63037;B1AXY1;B1AXX9;B1AXY0	Q5NTY0;P63037;B1AXY1	>tr|Q5NTY0|Q5NTY0_MOUSE DnaJ (Hsp40) homolog, subfamily A, member 1 OS=Mus musculus GN=Dnaja1 PE=1 SV=1;>sp|P63037|DNJA1_MOUSE DnaJ homolog subfamily A member 1 OS=Mus musculus GN=Dnaja1 PE=1 SV=1;>tr|B1AXY1|B1AXY1_MOUSE DnaJ homolog subfamily A member 1 (	DnaJ homolog subfamily A member 1	Dnaja1	0.625636	0.236791	1.05899		22.0542	20.1211	19.6484	21.332	22.0125	21.6561	4	4	4	11.6	11.6	11.6	44.868	0	50.876	422130000
P54823	P54823	>sp|P54823|DDX6_MOUSE Probable ATP-dependent RNA helicase DDX6 OS=Mus musculus GN=Ddx6 PE=1 SV=1	Probable ATP-dependent RNA helicase DDX6	Ddx6	1.60413	0.0248814	1.058	+	21.0838	21.4557	20.6194	22.446	22.0628	21.824	14	14	14	37.1	37.1	37.1	54.191	0	128.96	807760000
P68040	P68040	>sp|P68040|GBLP_MOUSE Guanine nucleotide-binding protein subunit beta-2-like 1 OS=Mus musculus GN=Gnb2l1 PE=1 SV=3	Guanine nucleotide-binding protein subunit beta-2-like 1;Guanine nucleotide-binding protein subunit beta-2-like 1, N-terminally processed	Gnb2l1	1.51527	0.03053	1.05758	+	21.0092	20.379	20.168	21.2792	21.958	21.4917	10	10	10	42.6	42.6	42.6	35.076	0	145	607430000
P40201;Q8C7Q2;G3V014;E9PZM4;G3UWS6;A3KFM8;F7AL76;Q09XV5;A3KFM7-2;A3KFM7;Q8BYH8-2;Q8BYH8;A2AJK6-3;A2AJK6	P40201;Q8C7Q2	>sp|P40201|CHD1_MOUSE Chromodomain-helicase-DNA-binding protein 1 OS=Mus musculus GN=Chd1 PE=1 SV=3;>tr|Q8C7Q2|Q8C7Q2_MOUSE Chromodomain-helicase-DNA-binding protein 1 OS=Mus musculus GN=Chd1 PE=1 SV=1	Chromodomain-helicase-DNA-binding protein 1	Chd1	0.905524	0.124301	1.05184		21.8714	20.9261	20.1583	21.7342	21.9124	22.4648	23	23	23	18.3	18.3	18.3	196.38	0	202.77	891390000
Q62093	Q62093	>sp|Q62093|SRSF2_MOUSE Serine/arginine-rich splicing factor 2 OS=Mus musculus GN=Srsf2 PE=1 SV=4	Serine/arginine-rich splicing factor 2	Srsf2	0.916766	0.121125	1.04618		19.78	19.9608	21.4144	21.6205	21.1871	21.4862	4	4	4	17.6	17.6	17.6	25.476	0	27.274	420060000
Q9EPK2;Q9EPK2-4;Q9EPK2-3;Q9EPK2-2	Q9EPK2;Q9EPK2-4;Q9EPK2-3;Q9EPK2-2	>sp|Q9EPK2|XRP2_MOUSE Protein XRP2 OS=Mus musculus GN=Rp2 PE=1 SV=3;>sp|Q9EPK2-4|XRP2_MOUSE Isoform 4 of Protein XRP2 OS=Mus musculus GN=Rp2;>sp|Q9EPK2-3|XRP2_MOUSE Isoform 3 of Protein XRP2 OS=Mus musculus GN=Rp2;>sp|Q9EPK2-2|XRP2_MOUSE Isoform 2 of Prote	Protein XRP2	Rp2	0.889556	0.128957	1.03461		20.6139	19.5875	21.2785	21.9589	21.4407	21.1842	6	6	6	20.5	20.5	20.5	39.376	0	50.889	232430000
Q3UC73;P30412	Q3UC73;P30412	>tr|Q3UC73|Q3UC73_MOUSE Peptidyl-prolyl cis-trans isomerase OS=Mus musculus GN=Ppic PE=1 SV=1;>sp|P30412|PPIC_MOUSE Peptidyl-prolyl cis-trans isomerase C OS=Mus musculus GN=Ppic PE=1 SV=1	Peptidyl-prolyl cis-trans isomerase;Peptidyl-prolyl cis-trans isomerase C	Ppic	0.519057	0.302652	1.03446		20.2451	20.7795	21.1667	20.7472	NaN	22.7825	5	5	5	31.1	31.1	31.1	22.794	0	50.365	774600000
G3X8X0;Q05BH3;G3UXT5	G3X8X0;Q05BH3	>tr|G3X8X0|G3X8X0_MOUSE DEAH (Asp-Glu-Ala-His) box polypeptide 16, isoform CRA_a OS=Mus musculus GN=Dhx16 PE=1 SV=1;>tr|Q05BH3|Q05BH3_MOUSE Dhx16 protein OS=Mus musculus GN=Dhx16 PE=1 SV=1		Dhx16	0.455354	0.350466	1.01748		20.8758	22.7286	19.5883	21.5187	22.5967	22.1297	21	21	20	21.7	21.7	20.9	119.07	0	162.54	1713500000
P26645	P26645	>sp|P26645|MARCS_MOUSE Myristoylated alanine-rich C-kinase substrate OS=Mus musculus GN=Marcks PE=1 SV=2	Myristoylated alanine-rich C-kinase substrate	Marcks	1.55418	0.0279138	1.01088	+	20.097	20.6662	20.6671	21.5682	NaN	21.407	7	7	7	37.2	37.2	37.2	29.661	0	99.41	344040000
Q7JCZ1;P00405	Q7JCZ1;P00405	>tr|Q7JCZ1|Q7JCZ1_MOUSE Cytochrome c oxidase subunit 2 OS=Mus musculus GN=mt-Co2 PE=1 SV=1;>sp|P00405|COX2_MOUSE Cytochrome c oxidase subunit 2 OS=Mus musculus GN=Mtco2 PE=1 SV=1	Cytochrome c oxidase subunit 2	mt-Co2;Mtco2	0.867147	0.135785	1.01005		21.1691	20.235	19.8762	NaN	21.3969	21.4768	2	2	2	11.5	11.5	11.5	25.976	0.00068213	15.776	419460000
P09055;P09055-2	P09055;P09055-2	>sp|P09055|ITB1_MOUSE Integrin beta-1 OS=Mus musculus GN=Itgb1 PE=1 SV=1;>sp|P09055-2|ITB1_MOUSE Isoform 2 of Integrin beta-1 OS=Mus musculus GN=Itgb1	Integrin beta-1	Itgb1	2.18508	0.00653006	0.998889		20.6009	20.1074	19.9874	21.1916	21.1873	21.3133	13	13	13	16.4	16.4	16.4	88.231	0	100.45	1093000000
Q80Y52;P07901;B7ZC50;A2A6A2;B7ZC49	Q80Y52;P07901	>tr|Q80Y52|Q80Y52_MOUSE Heat shock protein 90, alpha (Cytosolic), class A member 1 OS=Mus musculus GN=Hsp90aa1 PE=1 SV=2;>sp|P07901|HS90A_MOUSE Heat shock protein HSP 90-alpha OS=Mus musculus GN=Hsp90aa1 PE=1 SV=4	Heat shock protein HSP 90-alpha	Hsp90aa1	0.927661	0.118124	0.996411		20.8875	21.6268	22.1539	22.6461	21.9186	23.0927	31	20	20	49.7	35.3	35.3	84.787	0	323.31	2270500000
Q60790;D6RFE0;P58069	Q60790	>sp|Q60790|RASA3_MOUSE Ras GTPase-activating protein 3 OS=Mus musculus GN=Rasa3 PE=1 SV=2	Ras GTPase-activating protein 3	Rasa3	0.61194	0.244377	0.993834		19.2576	21.2331	21.5121	21.8641	21.332	21.7882	16	16	16	21.9	21.9	21.9	95.986	0	120.29	792390000
P10852;P10852-2;A0A0U1RP98;A0A0U1RPK4;A0A0U1RPL8;A0A0U1RPG5;A0A0U1RP32	P10852;P10852-2;A0A0U1RP98;A0A0U1RPK4	>sp|P10852|4F2_MOUSE 4F2 cell-surface antigen heavy chain OS=Mus musculus GN=Slc3a2 PE=1 SV=1;>sp|P10852-2|4F2_MOUSE Isoform 2 of 4F2 cell-surface antigen heavy chain OS=Mus musculus GN=Slc3a2;>tr|A0A0U1RP98|A0A0U1RP98_MOUSE 4F2 cell-surface antigen heavy	4F2 cell-surface antigen heavy chain	Slc3a2	1.53914	0.0288974	0.989037		21.2626	20.355	21.1701	21.8289	22.0525	21.8735	6	6	6	13.9	13.9	13.9	58.336	0	47.594	502790000
A2AUY4;F6R4Y5	A2AUY4	>tr|A2AUY4|A2AUY4_MOUSE Protein Baz2b OS=Mus musculus GN=Baz2b PE=1 SV=1		Baz2b	0.423804	0.376874	0.985658		22.8375	20.625	19.7237	22.7636	21.6301	21.7494	18	18	18	14.4	14.4	14.4	234	0	155.72	338680000
B9EHJ3;P39447;A0A0U1RPW2;A0A0U1RPB2	B9EHJ3;P39447;A0A0U1RPW2	>tr|B9EHJ3|B9EHJ3_MOUSE Tight junction protein ZO-1 OS=Mus musculus GN=Tjp1 PE=1 SV=1;>sp|P39447|ZO1_MOUSE Tight junction protein ZO-1 OS=Mus musculus GN=Tjp1 PE=1 SV=2;>tr|A0A0U1RPW2|A0A0U1RPW2_MOUSE Tight junction protein ZO-1 OS=Mus musculus GN=Tjp1 PE=	Tight junction protein ZO-1	Tjp1	0.401684	0.396566	0.98524		19.2204	22.6281	21.3709	21.521	22.1022	22.5518	18	18	18	14.7	14.7	14.7	188.85	0	160.51	506120000
P50544;B1AR28	P50544;B1AR28	>sp|P50544|ACADV_MOUSE Very long-chain specific acyl-CoA dehydrogenase, mitochondrial OS=Mus musculus GN=Acadvl PE=1 SV=3;>tr|B1AR28|B1AR28_MOUSE Very long-chain-specific acyl-CoA dehydrogenase, mitochondrial OS=Mus musculus GN=Acadvl PE=1 SV=1	Very long-chain specific acyl-CoA dehydrogenase, mitochondrial	Acadvl	1.67184	0.0212895	0.981048		20.1541	20.318	19.8308	NaN	21.245	20.919	4	4	4	9.3	9.3	9.3	70.875	0	27.967	167730000
P80316;E0CZA1	P80316	>sp|P80316|TCPE_MOUSE T-complex protein 1 subunit epsilon OS=Mus musculus GN=Cct5 PE=1 SV=1	T-complex protein 1 subunit epsilon	Cct5	0.642034	0.228017	0.968394		21.3182	21.8447	20.3397	23.0631	22.0759	21.2689	22	22	22	51	51	51	59.623	0	261.22	1405100000
Q60932-2;Q60932;F2Z471	Q60932-2;Q60932;F2Z471	>sp|Q60932-2|VDAC1_MOUSE Isoform Mt-VDAC1 of Voltage-dependent anion-selective channel protein 1 OS=Mus musculus GN=Vdac1;>sp|Q60932|VDAC1_MOUSE Voltage-dependent anion-selective channel protein 1 OS=Mus musculus GN=Vdac1 PE=1 SV=3;>tr|F2Z471|F2Z471_MOUSE	Voltage-dependent anion-selective channel protein 1	Vdac1	0.715117	0.192701	0.965516		20.3584	20.8529	18.8155	21.0682	21.0072	20.848	12	12	12	53.7	53.7	53.7	30.755	0	131.9	461740000
Q9JKF1;A0A0U1RNG5;A0A0U1RPU3;Q3UQ44	Q9JKF1	>sp|Q9JKF1|IQGA1_MOUSE Ras GTPase-activating-like protein IQGAP1 OS=Mus musculus GN=Iqgap1 PE=1 SV=2	Ras GTPase-activating-like protein IQGAP1	Iqgap1	0.94874	0.112528	0.962396		22.1054	22.084	20.9502	22.6398	22.2054	23.1816	32	32	31	27.4	27.4	26.9	188.74	0	323.31	1329800000
E9Q390;Q69ZN7;Q69ZN7-4;Q69ZN7-2;Q69ZN7-3;E9QL12;E9PXU9;A0A0N4SUJ2;E9Q423;A0A0N4SWH3;A0A0N4SWG7;A0A0N4SUN3;A0A0N4SVX9;A0A0N4SV63;Q9ESD7-3;Q9ESD7;Q9ESD7-2	E9Q390;Q69ZN7;Q69ZN7-4	>tr|E9Q390|E9Q390_MOUSE Myoferlin OS=Mus musculus GN=Myof PE=1 SV=2;>sp|Q69ZN7|MYOF_MOUSE Myoferlin OS=Mus musculus GN=Myof PE=1 SV=2;>sp|Q69ZN7-4|MYOF_MOUSE Isoform 4 of Myoferlin OS=Mus musculus GN=Myof	Myoferlin	Myof	0.914488	0.121762	0.960182		20.5676	21.969	22.0109	22.3641	22.3398	22.7242	30	30	30	18.6	18.6	18.6	233.32	0	204.84	708490000
E9PZF0;Q5NC82;Q01768	E9PZF0;Q5NC82;Q01768	>tr|E9PZF0|E9PZF0_MOUSE Nucleoside diphosphate kinase OS=Mus musculus GN=Gm20390 PE=3 SV=1;>tr|Q5NC82|Q5NC82_MOUSE Nucleoside diphosphate kinase OS=Mus musculus GN=Nme2 PE=1 SV=1;>sp|Q01768|NDKB_MOUSE Nucleoside diphosphate kinase B OS=Mus musculus GN=Nme2	Nucleoside diphosphate kinase;Nucleoside diphosphate kinase B	Gm20390;Nme2	0.735882	0.183704	0.953476		21.0312	21.4459	20.5976	21.3681	NaN	22.5887	6	6	1	44.6	44.6	5.2	30.2	0	45.884	647250000
Q921M3;Q921M3-2	Q921M3;Q921M3-2	>sp|Q921M3|SF3B3_MOUSE Splicing factor 3B subunit 3 OS=Mus musculus GN=Sf3b3 PE=1 SV=1;>sp|Q921M3-2|SF3B3_MOUSE Isoform 2 of Splicing factor 3B subunit 3 OS=Mus musculus GN=Sf3b3	Splicing factor 3B subunit 3	Sf3b3	0.64347	0.227263	0.945121		22.4074	20.9177	20.3155	22.1964	22.5383	21.7412	22	22	22	22.2	22.2	22.2	135.55	0	201.51	1624600000
Q9WTQ5-2;Q9WTQ5	Q9WTQ5-2;Q9WTQ5	>sp|Q9WTQ5-2|AKA12_MOUSE Isoform 2 of A-kinase anchor protein 12 OS=Mus musculus GN=Akap12;>sp|Q9WTQ5|AKA12_MOUSE A-kinase anchor protein 12 OS=Mus musculus GN=Akap12 PE=1 SV=1	A-kinase anchor protein 12	Akap12	0.519585	0.302284	0.942336		18.5934	21.1557	20.0322	20.9072	20.3481	21.353	8	8	8	7.4	7.4	7.4	169.74	0	63.572	188490000
P18828-2;P18828;E0CYT6	P18828-2;P18828	>sp|P18828-2|SDC1_MOUSE Isoform 2 of Syndecan-1 OS=Mus musculus GN=Sdc1;>sp|P18828|SDC1_MOUSE Syndecan-1 OS=Mus musculus GN=Sdc1 PE=1 SV=1	Syndecan-1	Sdc1	0.928211	0.117975	0.93484		21.4022	20.9801	21.1749	22.7277	22.4032	21.2309	6	6	6	16.1	16.1	16.1	28.235	0	74.796	828510000
P09411;S4R2M7;P09041	P09411	>sp|P09411|PGK1_MOUSE Phosphoglycerate kinase 1 OS=Mus musculus GN=Pgk1 PE=1 SV=4	Phosphoglycerate kinase 1	Pgk1	0.743705	0.180424	0.928033		21.2142	20.1615	21.8276	21.5391	22.5666	21.8817	15	15	15	50.1	50.1	50.1	44.55	0	213.15	619580000
Q545V8;O54833	Q545V8;O54833	>tr|Q545V8|Q545V8_MOUSE Casein kinase II subunit alpha OS=Mus musculus GN=Csnk2a2 PE=1 SV=1;>sp|O54833|CSK22_MOUSE Casein kinase II subunit alpha OS=Mus musculus GN=Csnk2a2 PE=1 SV=1	Casein kinase II subunit alpha	Csnk2a2	1.58134	0.0262219	0.923379		21.3595	21.0254	21.4799	22.3908	22.4912	21.7529	9	9	9	33.1	33.1	33.1	41.215	0	206.06	1079600000
Q9QUM9;E0CXB1	Q9QUM9;E0CXB1	>sp|Q9QUM9|PSA6_MOUSE Proteasome subunit alpha type-6 OS=Mus musculus GN=Psma6 PE=1 SV=1;>tr|E0CXB1|E0CXB1_MOUSE Proteasome subunit alpha type-6 OS=Mus musculus GN=Psma6 PE=1 SV=1	Proteasome subunit alpha type-6	Psma6			0.908022		20.1532	20.0511	19.3405	20.7563	NaN	NaN	6	6	6	31.7	31.7	31.7	27.372	0	47.572	137660000
Q14C24;Q9D883;G3UW94;E9PWX6;E9PWM2;E9Q809;F8WH71;E9Q5Y2;E9PUZ3;E9Q1I7;E9Q5J3;Q8BGJ9-4;Q8BGJ9-2;Q8BGJ9;Q8BGJ9-3	Q14C24;Q9D883;G3UW94	>tr|Q14C24|Q14C24_MOUSE MCG14259, isoform CRA_a OS=Mus musculus GN=U2af1 PE=1 SV=1;>sp|Q9D883|U2AF1_MOUSE Splicing factor U2AF 35 kDa subunit OS=Mus musculus GN=U2af1 PE=1 SV=4;>tr|G3UW94|G3UW94_MOUSE MCG14259, isoform CRA_b OS=Mus musculus GN=U2af1 PE=1 S	Splicing factor U2AF 35 kDa subunit	U2af1	0.703113	0.198101	0.896574		20.4469	19.6964	19.1152	21.4323	19.9267	20.5893	3	3	3	13.8	13.8	13.8	27.815	0	48.941	220780000
Q9D3N8-2;Q9D3N8;Q9D3N8-3;Q9D3N8-4	Q9D3N8-2;Q9D3N8;Q9D3N8-3;Q9D3N8-4	>sp|Q9D3N8-2|GRTP1_MOUSE Isoform 2 of Growth hormone-regulated TBC protein 1 OS=Mus musculus GN=Grtp1;>sp|Q9D3N8|GRTP1_MOUSE Growth hormone-regulated TBC protein 1 OS=Mus musculus GN=Grtp1 PE=1 SV=1;>sp|Q9D3N8-3|GRTP1_MOUSE Isoform 3 of Growth hormone-regu	Growth hormone-regulated TBC protein 1	Grtp1	0.298691	0.5027	0.885012		20.7881	20.0963	20.6405	19.0269	22.4857	22.6673	7	7	7	25.7	25.7	25.7	38.98	0	57.732	766860000
Q3TGW2	Q3TGW2	>sp|Q3TGW2|EEPD1_MOUSE Endonuclease/exonuclease/phosphatase family domain-containing protein 1 OS=Mus musculus GN=Eepd1 PE=1 SV=1	Endonuclease/exonuclease/phosphatase family domain-containing protein 1	Eepd1	1.41792	0.0382015	0.8826		20.1744	20.1251	20.5053	NaN	21.4131	20.8886	10	10	10	23.7	23.7	23.7	62.953	0	96.511	120100000
A0A0G2JGC1;P63087;P63087-2;A0A0G2JFF1	A0A0G2JGC1;P63087;P63087-2;A0A0G2JFF1	>tr|A0A0G2JGC1|A0A0G2JGC1_MOUSE Serine/threonine-protein phosphatase OS=Mus musculus GN=Ppp1cc PE=1 SV=1;>sp|P63087|PP1G_MOUSE Serine/threonine-protein phosphatase PP1-gamma catalytic subunit OS=Mus musculus GN=Ppp1cc PE=1 SV=1;>sp|P63087-2|PP1G_MOUSE Isof	Serine/threonine-protein phosphatase PP1-gamma catalytic subunit	Ppp1cc	0.416661	0.383123	0.881431		21.7995	20.0291	19.0501	20.8558	20.6894	21.9779	11	2	2	48.7	8.8	8.8	31.367	0	30.6	343120000
Q6ZWX6	Q6ZWX6	>sp|Q6ZWX6|IF2A_MOUSE Eukaryotic translation initiation factor 2 subunit 1 OS=Mus musculus GN=Eif2s1 PE=1 SV=3	Eukaryotic translation initiation factor 2 subunit 1	Eif2s1	0.612732	0.243932	0.880825		20.4919	20.5945	22.3245	22.502	21.6632	21.8881	11	11	11	38.4	38.4	38.4	36.108	0	118.37	1034600000
P50580;P50580-2;D3YVH7	P50580;P50580-2;D3YVH7	>sp|P50580|PA2G4_MOUSE Proliferation-associated protein 2G4 OS=Mus musculus GN=Pa2g4 PE=1 SV=3;>sp|P50580-2|PA2G4_MOUSE Isoform 2 of Proliferation-associated protein 2G4 OS=Mus musculus GN=Pa2g4;>tr|D3YVH7|D3YVH7_MOUSE Proliferation-associated protein 2G4	Proliferation-associated protein 2G4	Pa2g4	0.478196	0.332509	0.878522		20.3293	19.5374	22.086	21.1648	22.0393	21.3842	11	11	11	31.7	31.7	31.7	43.698	0	90.613	581190000
P23116	P23116	>sp|P23116|EIF3A_MOUSE Eukaryotic translation initiation factor 3 subunit A OS=Mus musculus GN=Eif3a PE=1 SV=5	Eukaryotic translation initiation factor 3 subunit A	Eif3a	0.876638	0.13285	0.873747		22.3069	21.6257	21.3665	22.0231	23.3016	22.5956	24	24	24	18.5	18.5	18.5	161.93	0	214.04	2616700000
Q78PY7;Q3TJ56;E9Q3E9	Q78PY7;Q3TJ56	>sp|Q78PY7|SND1_MOUSE Staphylococcal nuclease domain-containing protein 1 OS=Mus musculus GN=Snd1 PE=1 SV=1;>tr|Q3TJ56|Q3TJ56_MOUSE Staphylococcal nuclease domain-containing protein 1 OS=Mus musculus GN=Snd1 PE=1 SV=1	Staphylococcal nuclease domain-containing protein 1	Snd1	0.296829	0.50486	0.871828		19.6256	20.5832	23.3886	21.4385	22.7525	22.022	18	18	18	25.5	25.5	25.5	102.09	0	231.11	1179700000
Q3THE2	Q3THE2	>sp|Q3THE2|ML12B_MOUSE Myosin regulatory light chain 12B OS=Mus musculus GN=Myl12b PE=1 SV=2	Myosin regulatory light chain 12B	Myl12b	0.297936	0.503575	0.867058		21.7949	20.5949	18.6953	19.782	22.3671	21.5372	8	1	1	48.8	11.6	11.6	19.779	0	116.18	341240000
Q3UEB3-3;Q3UEB3-2;Q3UEB3	Q3UEB3-3;Q3UEB3-2;Q3UEB3	>sp|Q3UEB3-3|PUF60_MOUSE Isoform 3 of Poly(U)-binding-splicing factor PUF60 OS=Mus musculus GN=Puf60;>sp|Q3UEB3-2|PUF60_MOUSE Isoform 2 of Poly(U)-binding-splicing factor PUF60 OS=Mus musculus GN=Puf60;>sp|Q3UEB3|PUF60_MOUSE Poly(U)-binding-splicing factor	Poly(U)-binding-splicing factor PUF60	Puf60			0.860192		20.7581	20.6595	20.4378	NaN	NaN	21.4787	9	9	9	27.1	27.1	27.1	54.028	0	78.663	204840000
F6RJ39;Q9JIX8-4;Q9JIX8;Q52KR6;B8JJ92;B8JJ91;Q9JIX8-3;Q9JIX8-2;B8JJ90	F6RJ39;Q9JIX8-4;Q9JIX8;Q52KR6;B8JJ92;B8JJ91;Q9JIX8-3;Q9JIX8-2	>tr|F6RJ39|F6RJ39_MOUSE Apoptotic chromatin condensation inducer in the nucleus (Fragment) OS=Mus musculus GN=Acin1 PE=1 SV=1;>sp|Q9JIX8-4|ACINU_MOUSE Isoform 4 of Apoptotic chromatin condensation inducer in the nucleus OS=Mus musculus GN=Acin1;>sp|Q9JIX8|	Apoptotic chromatin condensation inducer in the nucleus	Acin1	1.05344	0.0884219	0.859872		19.9311	18.9247	19.3593	20.0579	20.7613	19.9756	7	7	7	7.8	7.8	7.8	143.54	0	51.687	99721000
P48036;A0A0G2JGQ0	P48036	>sp|P48036|ANXA5_MOUSE Annexin A5 OS=Mus musculus GN=Anxa5 PE=1 SV=1	Annexin A5	Anxa5			0.85955		21.488	19.9395	20.5726	NaN	NaN	21.5263	9	9	9	28.2	28.2	28.2	35.752	0	62.255	214080000
Q8VHM5;A2AW41;F7B5B5;S4R1E9;V9GWW3;G3UXU5;A2AW40	Q8VHM5;A2AW41;F7B5B5	>tr|Q8VHM5|Q8VHM5_MOUSE Heterogeneous nuclear ribonucleoprotein R OS=Mus musculus GN=Hnrnpr PE=1 SV=1;>tr|A2AW41|A2AW41_MOUSE Protein Hnrnpr (Fragment) OS=Mus musculus GN=Hnrnpr PE=1 SV=1;>tr|F7B5B5|F7B5B5_MOUSE Protein Hnrnpr OS=Mus musculus GN=Hnrnpr PE=		Hnrnpr	1.19173	0.0643085	0.846547		20.0309	20.2615	20.892	21.6059	21.2493	20.869	8	6	6	17.2	13.9	13.9	70.887	0	40.112	157530000
F6RND9	F6RND9	>tr|F6RND9|F6RND9_MOUSE Myosin phosphatase Rho-interacting protein (Fragment) OS=Mus musculus GN=Mprip PE=1 SV=1		Mprip			0.841595		19.8917	21.1424	20.7225	NaN	NaN	21.4271	66	6	2	64.4	8.6	4	114.1	0	127.04	1183100000
A0A0N4SVC2;E9QP00;Q6PFR5;A0A0N4SV13	A0A0N4SVC2;E9QP00;Q6PFR5	>tr|A0A0N4SVC2|A0A0N4SVC2_MOUSE Transformer-2 protein homolog alpha OS=Mus musculus GN=Tra2a PE=1 SV=1;>tr|E9QP00|E9QP00_MOUSE Transformer-2 protein homolog alpha OS=Mus musculus GN=Tra2a PE=1 SV=1;>sp|Q6PFR5|TRA2A_MOUSE Transformer-2 protein homolog alpha	Transformer-2 protein homolog alpha	Tra2a	0.381082	0.415832	0.838444		20.7695	19.1018	22.1141	21.4298	22.0687	21.0024	4	4	4	19.6	19.6	19.6	32.259	0	49.383	428870000
Q9ERK4;E9Q1T9;F6ZEW4;E9QAX7;F7D1H9	Q9ERK4;E9Q1T9;F6ZEW4	>sp|Q9ERK4|XPO2_MOUSE Exportin-2 OS=Mus musculus GN=Cse1l PE=1 SV=1;>tr|E9Q1T9|E9Q1T9_MOUSE Exportin-2 OS=Mus musculus GN=Cse1l PE=1 SV=1;>tr|F6ZEW4|F6ZEW4_MOUSE Exportin-2 (Fragment) OS=Mus musculus GN=Cse1l PE=1 SV=1	Exportin-2	Cse1l	0.413965	0.385509	0.837918		22.8624	20.3108	20.4981	21.9066	21.7118	22.5667	25	25	25	30.1	30.1	30.1	110.45	0	323.31	1973500000
Q9WVC3	Q9WVC3	>sp|Q9WVC3|CAV2_MOUSE Caveolin-2 OS=Mus musculus GN=Cav2 PE=1 SV=1	Caveolin-2	Cav2	0.254565	0.556462	0.837557		19.7296	18.4036	21.7797	NaN	20.8886	20.7285	2	2	2	17.3	17.3	17.3	18.227	0	17.933	204520000
Q9D6F9	Q9D6F9	>sp|Q9D6F9|TBB4A_MOUSE Tubulin beta-4A chain OS=Mus musculus GN=Tubb4a PE=1 SV=3	Tubulin beta-4A chain	Tubb4a	1.38401	0.0413034	0.83545		22.3834	22.2941	21.9013	22.7498	22.83	23.5053	24	6	6	68.7	17.1	17.1	49.585	0	320.19	1728800000
Q61576;A2A4H9;F6W360	Q61576;A2A4H9	>sp|Q61576|FKB10_MOUSE Peptidyl-prolyl cis-trans isomerase FKBP10 OS=Mus musculus GN=Fkbp10 PE=1 SV=2;>tr|A2A4H9|A2A4H9_MOUSE Peptidyl-prolyl cis-trans isomerase FKBP10 OS=Mus musculus GN=Fkbp10 PE=1 SV=1	Peptidyl-prolyl cis-trans isomerase FKBP10	Fkbp10	0.510427	0.308726	0.815961		19.1851	20.9652	20.8145	20.3317	21.4408	21.6402	11	11	11	23.9	23.9	23.9	64.697	0	80.297	120090000
Q99M87-2;Q99M87;Q99M87-3	Q99M87-2;Q99M87;Q99M87-3	>sp|Q99M87-2|DNJA3_MOUSE Isoform 2 of DnaJ homolog subfamily A member 3, mitochondrial OS=Mus musculus GN=Dnaja3;>sp|Q99M87|DNJA3_MOUSE DnaJ homolog subfamily A member 3, mitochondrial OS=Mus musculus GN=Dnaja3 PE=1 SV=1;>sp|Q99M87-3|DNJA3_MOUSE Isoform 3	DnaJ homolog subfamily A member 3, mitochondrial	Dnaja3	0.669899	0.213846	0.812881		20.727	21.6357	22.248	21.6934	22.6568	22.699	6	6	6	16.3	16.3	16.3	49.486	0	67.627	1076700000
A2RSV8;P19783	A2RSV8;P19783	>tr|A2RSV8|A2RSV8_MOUSE Cytochrome c oxidase subunit 4 isoform 1, mitochondrial OS=Mus musculus GN=Cox4i1 PE=1 SV=1;>sp|P19783|COX41_MOUSE Cytochrome c oxidase subunit 4 isoform 1, mitochondrial OS=Mus musculus GN=Cox4i1 PE=1 SV=2	Cytochrome c oxidase subunit 4 isoform 1, mitochondrial	Cox4i1	0.662924	0.217308	0.794496		20.1347	19.2517	20.5738	NaN	20.9044	20.658	4	4	4	24.3	24.3	24.3	19.53	0	25.707	133720000
Q543B9;Q9QUR6	Q543B9;Q9QUR6	>tr|Q543B9|Q543B9_MOUSE Prolyl endopeptidase OS=Mus musculus GN=Prep PE=1 SV=1;>sp|Q9QUR6|PPCE_MOUSE Prolyl endopeptidase OS=Mus musculus GN=Prep PE=1 SV=1	Prolyl endopeptidase	Prep	1.04885	0.0893623	0.785998		19.4726	20.6145	19.8546	20.5624	20.9206	20.8167	5	5	5	9.3	9.3	9.3	80.751	0	35.073	94540000
Q542H2;Q9Z2U0;Q9CWH6	Q542H2;Q9Z2U0;Q9CWH6	>tr|Q542H2|Q542H2_MOUSE Proteasome subunit alpha type OS=Mus musculus GN=Psma7 PE=1 SV=1;>sp|Q9Z2U0|PSA7_MOUSE Proteasome subunit alpha type-7 OS=Mus musculus GN=Psma7 PE=1 SV=1;>sp|Q9CWH6|PSA7L_MOUSE Proteasome subunit alpha type-7-like OS=Mus musculus GN	Proteasome subunit alpha type;Proteasome subunit alpha type-7;Proteasome subunit alpha type-7-like	Psma7;Psma8	0.333773	0.463689	0.785522		21.4169	18.975	20.5084	NaN	20.8418	21.3294	4	4	4	16.9	16.9	16.9	27.855	0	28.038	364850000
P68254-2;P68254;F6YY69;F6VW30	P68254-2;P68254;F6YY69;F6VW30	>sp|P68254-2|1433T_MOUSE Isoform 2 of 14-3-3 protein theta OS=Mus musculus GN=Ywhaq;>sp|P68254|1433T_MOUSE 14-3-3 protein theta OS=Mus musculus GN=Ywhaq PE=1 SV=1;>tr|F6YY69|F6YY69_MOUSE 14-3-3 protein theta (Fragment) OS=Mus musculus GN=Ywhaq PE=1 SV=1;>t	14-3-3 protein theta	Ywhaq	0.890856	0.128571	0.782245		21.0079	20.5276	21.2367	22.2801	21.0663	21.7726	13	8	8	47.3	33.3	33.3	27.7	0	167.9	481060000
G3UXT7;Q8CFQ9;Q564D0;P56959;G3UZD2;Q91VQ2;F6QCI0;Q8BQ46	G3UXT7;Q8CFQ9;Q564D0;P56959	>tr|G3UXT7|G3UXT7_MOUSE RNA-binding protein FUS (Fragment) OS=Mus musculus GN=Fus PE=1 SV=1;>tr|Q8CFQ9|Q8CFQ9_MOUSE Fusion, derived from t(1216) malignant liposarcoma (Human) OS=Mus musculus GN=Fus PE=1 SV=1;>tr|Q564D0|Q564D0_MOUSE Fusion, derived from t(1	RNA-binding protein FUS	Fus	1.97843	0.0105091	0.779344		21.0429	21.0724	21.4259	21.721	22.0618	22.0964	6	6	6	49.2	49.2	49.2	13.897	0	85.382	1342100000
Q3TXT7;Q9WTM5;D3YXQ8	Q3TXT7;Q9WTM5;D3YXQ8	>tr|Q3TXT7|Q3TXT7_MOUSE DNA helicase OS=Mus musculus GN=Ruvbl2 PE=1 SV=1;>sp|Q9WTM5|RUVB2_MOUSE RuvB-like 2 OS=Mus musculus GN=Ruvbl2 PE=1 SV=3;>tr|D3YXQ8|D3YXQ8_MOUSE RuvB-like 2 (Fragment) OS=Mus musculus GN=Ruvbl2 PE=1 SV=1	RuvB-like 2	Ruvbl2	1.08496	0.0822324	0.778819		20.8891	19.8692	20.5998	21.1889	21.5059	20.9998	17	17	17	45.6	45.6	45.6	51.112	0	135.77	466840000
Q3UAD6;P08113;F7C312	Q3UAD6;P08113	>tr|Q3UAD6|Q3UAD6_MOUSE Endoplasmin OS=Mus musculus GN=Hsp90b1 PE=1 SV=1;>sp|P08113|ENPL_MOUSE Endoplasmin OS=Mus musculus GN=Hsp90b1 PE=1 SV=2	Endoplasmin	Hsp90b1	0.446147	0.357975	0.777241		19.9595	22.3741	21.5688	21.8316	22.5558	21.8468	19	17	17	24.3	22.6	22.6	92.475	0	201.54	2443900000
G3UY42;Q8CCS6-2;Q8CCS6;D3YUB9;D3Z055;G3UWS5;D3Z5F7;G3UX74	G3UY42;Q8CCS6-2;Q8CCS6;D3YUB9;D3Z055;G3UWS5;D3Z5F7	>tr|G3UY42|G3UY42_MOUSE Polyadenylate-binding protein 2 OS=Mus musculus GN=Pabpn1 PE=1 SV=1;>sp|Q8CCS6-2|PABP2_MOUSE Isoform 2 of Polyadenylate-binding protein 2 OS=Mus musculus GN=Pabpn1;>sp|Q8CCS6|PABP2_MOUSE Polyadenylate-binding protein 2 OS=Mus muscul	Polyadenylate-binding protein 2	Pabpn1;Gm20521	0.759996	0.173782	0.772683		22.1921	20.6336	21.0396	22.0657	22.1064	22.0112	4	4	4	14.1	14.1	14.1	34.003	0	55.434	684940000
Q99LF4	Q99LF4	>sp|Q99LF4|RTCB_MOUSE tRNA-splicing ligase RtcB homolog OS=Mus musculus GN=Rtcb PE=1 SV=1	tRNA-splicing ligase RtcB homolog	Rtcb	0.462304	0.344902	0.771515		20.6185	22.0087	21.6294	23.3699	21.5996	21.6017	19	19	19	43	43	43	55.249	0	166.88	1322700000
Q9Z0U1;Q921G9;Q9QXY1	Q9Z0U1	>sp|Q9Z0U1|ZO2_MOUSE Tight junction protein ZO-2 OS=Mus musculus GN=Tjp2 PE=1 SV=2	Tight junction protein ZO-2	Tjp2	0.471276	0.33785	0.769629		20.3307	19.3428	21.5988	20.6501	21.4306	21.5004	18	18	18	16.5	16.5	16.5	131.28	0	185.79	1311000000
E9Q8Z5;P30999-2;P30999-3;E9Q903;E9Q906	E9Q8Z5;P30999-2;P30999-3;E9Q903;E9Q906	>tr|E9Q8Z5|E9Q8Z5_MOUSE Catenin delta-1 OS=Mus musculus GN=Ctnnd1 PE=1 SV=1;>sp|P30999-2|CTND1_MOUSE Isoform 2 of Catenin delta-1 OS=Mus musculus GN=Ctnnd1;>sp|P30999-3|CTND1_MOUSE Isoform 3 of Catenin delta-1 OS=Mus musculus GN=Ctnnd1;>tr|E9Q903|E9Q903_MO	Catenin delta-1	Ctnnd1	0.378683	0.418135	0.768803		21.1274	20.5691	22.5308	NaN	21.7401	22.6157	17	17	1	22	22	1.2	104.99	0	223.27	1265800000
Q4VA29;Q9CQE8	Q4VA29;Q9CQE8	>tr|Q4VA29|Q4VA29_MOUSE MCG140066 OS=Mus musculus GN=2700060E02Rik PE=1 SV=1;>sp|Q9CQE8|CN166_MOUSE UPF0568 protein C14orf166 homolog OS=Mus musculus PE=1 SV=1	UPF0568 protein C14orf166 homolog	2700060E02Rik			0.768307		21.6338	19.0445	21.4713	21.4848	NaN	NaN	3	3	3	16.4	16.4	16.4	28.152	0	22.014	347000000
Q9D0I9	Q9D0I9	>sp|Q9D0I9|SYRC_MOUSE Arginine--tRNA ligase, cytoplasmic OS=Mus musculus GN=Rars PE=1 SV=2	Arginine--tRNA ligase, cytoplasmic	Rars	0.697145	0.200842	0.767084		21.7448	20.5327	21.1329	21.2019	22.1223	22.3874	10	10	10	18.9	18.9	18.9	75.673	0	80.154	470670000
Q9CQV8;Q9CQV8-2;A2A5N1	Q9CQV8;Q9CQV8-2;A2A5N1	>sp|Q9CQV8|1433B_MOUSE 14-3-3 protein beta/alpha OS=Mus musculus GN=Ywhab PE=1 SV=3;>sp|Q9CQV8-2|1433B_MOUSE Isoform Short of 14-3-3 protein beta/alpha OS=Mus musculus GN=Ywhab;>tr|A2A5N1|A2A5N1_MOUSE 14-3-3 protein beta/alpha (Fragment) OS=Mus musculus GN	14-3-3 protein beta/alpha;14-3-3 protein beta/alpha, N-terminally processed	Ywhab	0.347074	0.449703	0.765898		22.9136	21.6463	20.176	23.242	21.7197	22.0719	15	10	8	55.3	44.3	37.8	28.086	0	227.99	800790000
A2AN08-3;A2AN08;A2AN08-5;F6SSP6;A2AN08-2;Z4YMA7;A2AN08-4	A2AN08-3;A2AN08;A2AN08-5	>sp|A2AN08-3|UBR4_MOUSE Isoform 3 of E3 ubiquitin-protein ligase UBR4 OS=Mus musculus GN=Ubr4;>sp|A2AN08|UBR4_MOUSE E3 ubiquitin-protein ligase UBR4 OS=Mus musculus GN=Ubr4 PE=1 SV=1;>sp|A2AN08-5|UBR4_MOUSE Isoform 5 of E3 ubiquitin-protein ligase UBR4 OS=	E3 ubiquitin-protein ligase UBR4	Ubr4	0.894748	0.127424	0.753582		20.164	19.1044	20.0451	20.7693	20.1182	20.6868	11	11	11	3.4	3.4	3.4	570.29	0	100.57	127460000
Q3V117;Q91V92;Q3TS02	Q3V117;Q91V92;Q3TS02	>tr|Q3V117|Q3V117_MOUSE ATP-citrate synthase OS=Mus musculus GN=Acly PE=1 SV=1;>sp|Q91V92|ACLY_MOUSE ATP-citrate synthase OS=Mus musculus GN=Acly PE=1 SV=1;>tr|Q3TS02|Q3TS02_MOUSE ATP-citrate synthase OS=Mus musculus GN=Acly PE=1 SV=1	ATP-citrate synthase	Acly	2.17557	0.00667475	0.748156		20.4762	20.8114	20.5571	21.1631	21.5118	21.4143	24	24	24	26.2	26.2	26.2	120.79	0	205.18	1985300000
O54931-2;O54931-3;O54931;A2APJ1	O54931-2;O54931-3;O54931	>sp|O54931-2|AKAP2_MOUSE Isoform 2 of A-kinase anchor protein 2 OS=Mus musculus GN=Akap2;>sp|O54931-3|AKAP2_MOUSE Isoform 3 of A-kinase anchor protein 2 OS=Mus musculus GN=Akap2;>sp|O54931|AKAP2_MOUSE A-kinase anchor protein 2 OS=Mus musculus GN=Akap2 PE=1	A-kinase anchor protein 2	Akap2	0.214153	0.610727	0.744651		19.8759	22.3323	23.294	NaN	22.6438	22.5137	13	13	1	19.3	19.3	1.2	97.137	0	323.31	1260000000
Q7TSC1;G3UX48;F8WHT3;Q7TPM1	Q7TSC1;G3UX48	>sp|Q7TSC1|PRC2A_MOUSE Protein PRRC2A OS=Mus musculus GN=Prrc2a PE=1 SV=1;>tr|G3UX48|G3UX48_MOUSE Protein PRRC2A OS=Mus musculus GN=Prrc2a PE=1 SV=1	Protein PRRC2A	Prrc2a	0.598183	0.252242	0.732761		20.6586	21.288	21.2319	22.5482	22.0071	20.8215	25	24	24	17	16.6	16.6	229.2	0	165.62	507090000
Q9JIF7	Q9JIF7	>sp|Q9JIF7|COPB_MOUSE Coatomer subunit beta OS=Mus musculus GN=Copb1 PE=1 SV=1	Coatomer subunit beta	Copb1	0.901756	0.125385	0.729399		20.1862	21.0779	21.0405	21.9675	21.3471	21.1782	19	19	19	27.7	27.7	27.7	107.06	0	201.79	896040000
Q8JZQ9;A0A0G2JG48	Q8JZQ9	>sp|Q8JZQ9|EIF3B_MOUSE Eukaryotic translation initiation factor 3 subunit B OS=Mus musculus GN=Eif3b PE=1 SV=1	Eukaryotic translation initiation factor 3 subunit B	Eif3b	0.853854	0.140006	0.724201		20.6539	21.3586	20.0678	21.2308	21.3625	21.6596	19	19	19	29.5	29.5	29.5	91.369	0	323.31	1404200000
P62320	P62320	>sp|P62320|SMD3_MOUSE Small nuclear ribonucleoprotein Sm D3 OS=Mus musculus GN=Snrpd3 PE=1 SV=1	Small nuclear ribonucleoprotein Sm D3	Snrpd3	0.2092	0.617731	0.723011		20.3601	23.6327	20.9306	22.3297	22.3986	NaN	2	2	2	15.1	15.1	15.1	13.916	0.00068306	15.971	575650000
E9Q9X1;S4R1P5;Q91ZU6-2;Q91ZU6;Q91ZU6-3;Q91ZU6-4;A0A087WSP0;A0A087WRB8;S4R1Y6;A0A087WPR7;Q91ZU6-5;Q91ZU6-6;A0A0A6YX28;A0A0A6YXR1;Q91ZU6-8	E9Q9X1;S4R1P5;Q91ZU6-2;Q91ZU6;Q91ZU6-3;Q91ZU6-4;A0A087WSP0	>tr|E9Q9X1|E9Q9X1_MOUSE Dystonin OS=Mus musculus GN=Dst PE=1 SV=2;>tr|S4R1P5|S4R1P5_MOUSE Dystonin OS=Mus musculus GN=Dst PE=1 SV=1;>sp|Q91ZU6-2|DYST_MOUSE Isoform 1 of Dystonin OS=Mus musculus GN=Dst;>sp|Q91ZU6|DYST_MOUSE Dystonin OS=Mus musculus GN=Dst P	Dystonin	Dst	2.07007	0.00851008	0.717918		20.3755	20.1144	20.5919	21.1522	20.9692	21.1142	23	23	23	4.2	4.2	4.2	835.68	0	148.41	284760000
Q9DCC5;P23198;D3Z1A9;D3Z313;Q7TPM0;Q9CYJ8;P83917;Q61686	Q9DCC5;P23198	>tr|Q9DCC5|Q9DCC5_MOUSE Cbx3 protein OS=Mus musculus GN=Cbx3 PE=1 SV=1;>sp|P23198|CBX3_MOUSE Chromobox protein homolog 3 OS=Mus musculus GN=Cbx3 PE=1 SV=2	Chromobox protein homolog 3	Cbx3			0.715926		21.4691	21.6649	20.2195	21.8337	NaN	NaN	3	3	3	23	23	23	20.811	0	20.661	122070000
H3BIW0;G3X8T2;Q0P678;H3BJN4;H3BJJ9;H3BKL4;Q0P678-2	H3BIW0;G3X8T2;Q0P678	>tr|H3BIW0|H3BIW0_MOUSE Zinc finger CCCH domain-containing protein 18 OS=Mus musculus GN=Zc3h18 PE=1 SV=1;>tr|G3X8T2|G3X8T2_MOUSE RIKEN cDNA 5830416A07, isoform CRA_c OS=Mus musculus GN=Zc3h18 PE=1 SV=1;>sp|Q0P678|ZCH18_MOUSE Zinc finger CCCH domain-contai	Zinc finger CCCH domain-containing protein 18	Zc3h18			0.711206		21.6389	20.1312	20.2394	NaN	NaN	21.381	12	12	12	14.8	14.8	14.8	106.14	0	96.026	817380000
Q9DCH4	Q9DCH4	>sp|Q9DCH4|EIF3F_MOUSE Eukaryotic translation initiation factor 3 subunit F OS=Mus musculus GN=Eif3f PE=1 SV=2	Eukaryotic translation initiation factor 3 subunit F	Eif3f	0.473484	0.336137	0.708156		20.6008	20.6416	20.5144	20.0152	21.7568	22.1093	8	8	8	27.4	27.4	27.4	37.984	0	81.418	744900000
K7Q7T7;Q3TLP8;P63001;Q14A12;P60764;A2AC13;Q05144	K7Q7T7;Q3TLP8;P63001;Q14A12;P60764;A2AC13;Q05144	>tr|K7Q7T7|K7Q7T7_MOUSE RAS-related C3 botulinum substrate 1 OS=Mus musculus GN=Rac1 PE=1 SV=1;>tr|Q3TLP8|Q3TLP8_MOUSE RAS-related C3 botulinum substrate 1, isoform CRA_a OS=Mus musculus GN=Rac1 PE=1 SV=1;>sp|P63001|RAC1_MOUSE Ras-related C3 botulinum toxi	Ras-related C3 botulinum toxin substrate 1;Ras-related C3 botulinum toxin substrate 3;Ras-related C3 botulinum toxin substrate 2	Rac1;Rac3;Rac2	0.496305	0.31893	0.698857		20.2741	21.163	21.8365	NaN	21.8569	21.7233	5	4	4	27.1	21.4	21.4	21.45	0	24.712	359450000
Q62141;Q62141-1;Q62141-2;Q62141-3	Q62141;Q62141-1	>sp|Q62141|SIN3B_MOUSE Paired amphipathic helix protein Sin3b OS=Mus musculus GN=Sin3b PE=1 SV=2;>sp|Q62141-1|SIN3B_MOUSE Isoform 1 of Paired amphipathic helix protein Sin3b OS=Mus musculus GN=Sin3b	Paired amphipathic helix protein Sin3b	Sin3b	0.507093	0.311105	0.689294		20.5191	22.0222	20.8478	22.1094	22.2855	21.062	16	16	16	17.4	17.4	17.4	126.4	0	131.43	778350000
Q3UIG8;Q9JIF0-3;Q9JIF0-2;Q9JIF0;Q6PAK3	Q3UIG8;Q9JIF0-3;Q9JIF0-2;Q9JIF0	>tr|Q3UIG8|Q3UIG8_MOUSE Protein arginine N-methyltransferase 1 OS=Mus musculus GN=Prmt1 PE=1 SV=1;>sp|Q9JIF0-3|ANM1_MOUSE Isoform 3 of Protein arginine N-methyltransferase 1 OS=Mus musculus GN=Prmt1;>sp|Q9JIF0-2|ANM1_MOUSE Isoform 2 of Protein arginine N-m	Protein arginine N-methyltransferase 1	Prmt1	0.829191	0.148187	0.686199		20.5801	21.025	21.6773	22.0643	21.915	21.3618	11	11	11	38.8	38.8	38.8	40.522	0	79.439	452390000
A2AHZ2;Q06985;Q3UEV2;Q06986;A2AHZ3	A2AHZ2;Q06985	>tr|A2AHZ2|A2AHZ2_MOUSE E3 ubiquitin-protein ligase OS=Mus musculus GN=Siah1b PE=3 SV=1;>sp|Q06985|SIA1B_MOUSE E3 ubiquitin-protein ligase SIAH1B OS=Mus musculus GN=Siah1b PE=2 SV=2	E3 ubiquitin-protein ligase;E3 ubiquitin-protein ligase SIAH1B	Siah1b	0.803729	0.157134	0.684402		22.3262	21.6234	21.8237	NaN	22.2799	22.9377	7	7	2	23.8	23.8	9.2	31.154	0	66.635	1318300000
Q52L50;Q99JI6;A0A0G2JED9	Q52L50;Q99JI6	>tr|Q52L50|Q52L50_MOUSE RAS related protein 1b OS=Mus musculus GN=Rap1b PE=1 SV=1;>sp|Q99JI6|RAP1B_MOUSE Ras-related protein Rap-1b OS=Mus musculus GN=Rap1b PE=1 SV=2	Ras-related protein Rap-1b	Rap1b			0.682149		21.3717	21.9335	20.3776	NaN	21.9098	NaN	7	7	2	52.2	52.2	22.3	20.825	0	103.13	480470000
Q76MZ3;G3UWL2;H3BLQ0;Q3TTF6;H3BKU1;G3UWS4;Q7TNP2;H3BIV7;H3BLE7;G3UXQ1;H3BK50;H3BJ83	Q76MZ3	>sp|Q76MZ3|2AAA_MOUSE Serine/threonine-protein phosphatase 2A 65 kDa regulatory subunit A alpha isoform OS=Mus musculus GN=Ppp2r1a PE=1 SV=3	Serine/threonine-protein phosphatase 2A 65 kDa regulatory subunit A alpha isoform	Ppp2r1a	0.401513	0.396723	0.674389		21.7365	20.118	21.8854	22.4206	22.279	21.0634	17	17	17	37.2	37.2	37.2	65.322	0	145.55	448130000
Q8BL97-3;Q8BL97-4;Q8BL97-2;Q8BL97	Q8BL97-3;Q8BL97-4;Q8BL97-2;Q8BL97	>sp|Q8BL97-3|SRSF7_MOUSE Isoform 3 of Serine/arginine-rich splicing factor 7 OS=Mus musculus GN=Srsf7;>sp|Q8BL97-4|SRSF7_MOUSE Isoform 4 of Serine/arginine-rich splicing factor 7 OS=Mus musculus GN=Srsf7;>sp|Q8BL97-2|SRSF7_MOUSE Isoform 2 of Serine/arginin	Serine/arginine-rich splicing factor 7	Srsf7	0.428188	0.373089	0.672886		21.0069	22.4184	20.2097	22.0879	22.0495	21.5163	8	8	7	42	42	42	17.89	0	88.882	1123800000
Q80WJ7;E9PUX0;F6ZSG0;F6ZQL0;F6QHD1;F6QFT1	Q80WJ7;E9PUX0	>sp|Q80WJ7|LYRIC_MOUSE Protein LYRIC OS=Mus musculus GN=Mtdh PE=1 SV=1;>tr|E9PUX0|E9PUX0_MOUSE Protein LYRIC OS=Mus musculus GN=Mtdh PE=1 SV=1	Protein LYRIC	Mtdh	0.215555	0.608759	0.656096		18.4014	22.2463	21.5324	21.4423	21.4719	21.2341	7	7	7	16.4	16.4	16.4	63.845	0	47.244	375590000
D3Z0S6;Q62189;D6RI83	D3Z0S6;Q62189;D6RI83	>tr|D3Z0S6|D3Z0S6_MOUSE U1 small nuclear ribonucleoprotein A (Fragment) OS=Mus musculus GN=Snrpa PE=1 SV=1;>sp|Q62189|SNRPA_MOUSE U1 small nuclear ribonucleoprotein A OS=Mus musculus GN=Snrpa PE=1 SV=3;>tr|D6RI83|D6RI83_MOUSE U1 small nuclear ribonucleopro	U1 small nuclear ribonucleoprotein A	Snrpa	0.985844	0.103313	0.645808		21.2738	21.0648	21.5515	22.2257	NaN	21.6594	4	4	4	25.9	25.9	25.9	27.372	0	43.834	624810000
E9Q317;O55128;D3Z2N9;D3YY73;D3YY55	E9Q317;O55128;D3Z2N9;D3YY73	>tr|E9Q317|E9Q317_MOUSE Histone deacetylase complex subunit SAP18 OS=Mus musculus GN=Gm10094 PE=1 SV=1;>sp|O55128|SAP18_MOUSE Histone deacetylase complex subunit SAP18 OS=Mus musculus GN=Sap18 PE=1 SV=1;>tr|D3Z2N9|D3Z2N9_MOUSE Histone deacetylase complex s	Histone deacetylase complex subunit SAP18	Gm10094;Sap18			0.638633		21.619	21.5444	19.4665	21.5153	NaN	NaN	7	7	7	36	36	36	19.586	0	57.234	88000000
E9Q2X6;Q8CG47;Q3U763;A0A0A6YXY3	E9Q2X6;Q8CG47	>tr|E9Q2X6|E9Q2X6_MOUSE Structural maintenance of chromosomes protein OS=Mus musculus GN=Smc4 PE=1 SV=1;>sp|Q8CG47|SMC4_MOUSE Structural maintenance of chromosomes protein 4 OS=Mus musculus GN=Smc4 PE=1 SV=1	Structural maintenance of chromosomes protein;Structural maintenance of chromosomes protein 4	Smc4	0.461542	0.345508	0.633805		19.6115	21.4642	20.2701	20.8676	20.8169	21.5627	13	13	13	11.6	11.6	11.6	144.21	0	110.38	811270000
P26039;F6S1V7;E9PUM4;Q71LX4;F6SX70	P26039	>sp|P26039|TLN1_MOUSE Talin-1 OS=Mus musculus GN=Tln1 PE=1 SV=2	Talin-1	Tln1	0.504673	0.312844	0.62293		21.9546	21.6041	20.2003	21.8046	21.8177	22.0055	31	31	31	21.2	21.2	21.2	269.82	0	323.31	452480000
P97310	P97310	>sp|P97310|MCM2_MOUSE DNA replication licensing factor MCM2 OS=Mus musculus GN=Mcm2 PE=1 SV=3	DNA replication licensing factor MCM2	Mcm2	1.00787	0.0982044	0.61514		20.5094	19.7314	20.6068	20.9748	20.7523	20.9659	15	15	15	21.7	21.7	21.7	102.08	0	122.77	534320000
Q5F2E7;Q5F2E7-2	Q5F2E7;Q5F2E7-2	>sp|Q5F2E7|NUFP2_MOUSE Nuclear fragile X mental retardation-interacting protein 2 OS=Mus musculus GN=Nufip2 PE=1 SV=1;>sp|Q5F2E7-2|NUFP2_MOUSE Isoform 2 of Nuclear fragile X mental retardation-interacting protein 2 OS=Mus musculus GN=Nufip2	Nuclear fragile X mental retardation-interacting protein 2	Nufip2	0.596574	0.253178	0.611018		22.3756	20.8706	21.907	22.4707	22.4043	22.1113	12	12	12	25.1	25.1	25.1	75.656	0	141.81	1641500000
Q02248;E9Q6A9;F7BAC9;F6QZ47;D3YUH4;F7CRC6	Q02248;E9Q6A9	>sp|Q02248|CTNB1_MOUSE Catenin beta-1 OS=Mus musculus GN=Ctnnb1 PE=1 SV=1;>tr|E9Q6A9|E9Q6A9_MOUSE Catenin beta-1 OS=Mus musculus GN=Ctnnb1 PE=1 SV=1	Catenin beta-1	Ctnnb1	0.497356	0.318159	0.609662		20.0945	21.2183	19.6542	20.7512	20.5936	21.4513	18	17	17	30.6	28.4	28.4	85.47	0	167.18	440910000
Q3UN87;P27048;P63163	Q3UN87;P27048;P63163	>tr|Q3UN87|Q3UN87_MOUSE Small nuclear ribonucleoprotein-associated protein OS=Mus musculus GN=Snrpn PE=2 SV=1;>sp|P27048|RSMB_MOUSE Small nuclear ribonucleoprotein-associated protein B OS=Mus musculus GN=Snrpb PE=1 SV=1;>sp|P63163|RSMN_MOUSE Small nuclear	Small nuclear ribonucleoprotein-associated protein;Small nuclear ribonucleoprotein-associated protein B;Small nuclear ribonucleoprotein-associated protein N	Snrpn;Snrpb	0.576727	0.265016	0.604377		19.3016	19.5643	20.4122	NaN	20.2418	20.4857	2	2	2	8.8	8.8	8.8	24.614	0	23.254	243360000
Q9CQW9	Q9CQW9	>sp|Q9CQW9|IFM3_MOUSE Interferon-induced transmembrane protein 3 OS=Mus musculus GN=Ifitm3 PE=1 SV=1	Interferon-induced transmembrane protein 3	Ifitm3			0.602868		20.4853	20.5034	19.7443	NaN	NaN	20.8472	3	3	2	33.6	33.6	27.7	14.954	0	27.639	83650000
P70227	P70227	>sp|P70227|ITPR3_MOUSE Inositol 1,4,5-trisphosphate receptor type 3 OS=Mus musculus GN=Itpr3 PE=1 SV=3	Inositol 1,4,5-trisphosphate receptor type 3	Itpr3	0.322876	0.475471	0.602408		20.9623	19.5079	18.9648	21.3231	20.2293	19.6898	14	14	13	7.3	7.3	7	304.27	0	89.832	140950000
Q14AF6;P62317;D3Z5N9	Q14AF6;P62317;D3Z5N9	>tr|Q14AF6|Q14AF6_MOUSE MCG4862 OS=Mus musculus GN=Snrpd2 PE=1 SV=1;>sp|P62317|SMD2_MOUSE Small nuclear ribonucleoprotein Sm D2 OS=Mus musculus GN=Snrpd2 PE=1 SV=1;>tr|D3Z5N9|D3Z5N9_MOUSE MCG49198 OS=Mus musculus GN=Gm5449 PE=4 SV=1	Small nuclear ribonucleoprotein Sm D2	Snrpd2;Gm5449	0.496849	0.31853	0.598675		21.4094	19.6552	20.9222	21.3719	21.1809	21.23	6	6	6	54.2	54.2	54.2	13.527	0	55.162	410220000
P67778;Q5SQG5	P67778;Q5SQG5	>sp|P67778|PHB_MOUSE Prohibitin OS=Mus musculus GN=Phb PE=1 SV=1;>tr|Q5SQG5|Q5SQG5_MOUSE Prohibitin (Fragment) OS=Mus musculus GN=Phb PE=1 SV=1	Prohibitin	Phb	0.463928	0.343615	0.594198		22.6209	22.1144	23.8742	23.8252	23.317	23.2498	13	13	13	66.5	66.5	66.5	29.82	0	252.17	1988900000
P10518	P10518	>sp|P10518|HEM2_MOUSE Delta-aminolevulinic acid dehydratase OS=Mus musculus GN=Alad PE=1 SV=1	Delta-aminolevulinic acid dehydratase	Alad	0.506066	0.311842	0.591515		19.8865	20.7095	20.0486	21.294	NaN	20.3187	7	7	7	19.7	19.7	19.7	36.023	0	57.328	191000000
Q9WVA4;A0A0A6YXG6;Q9R1Q8	Q9WVA4	>sp|Q9WVA4|TAGL2_MOUSE Transgelin-2 OS=Mus musculus GN=Tagln2 PE=1 SV=4	Transgelin-2	Tagln2			0.573344		21.3116	19.4711	19.8268	NaN	NaN	20.7765	9	9	9	56.8	56.8	56.8	22.395	0	162.39	239580000
Q6NVF0;Q6NVF0-2;F7CAV3;Q7TPR1	Q6NVF0;Q6NVF0-2	>sp|Q6NVF0|OCRL_MOUSE Inositol polyphosphate 5-phosphatase OCRL-1 OS=Mus musculus GN=Ocrl PE=1 SV=1;>sp|Q6NVF0-2|OCRL_MOUSE Isoform 2 of Inositol polyphosphate 5-phosphatase OCRL-1 OS=Mus musculus GN=Ocrl	Inositol polyphosphate 5-phosphatase OCRL-1	Ocrl	0.3952	0.402531	0.572225		21.8628	19.8334	20.8074	21.056	21.5678	21.5964	15	15	15	22	22	22	104.28	0	143.55	822870000
Q8CGK3	Q8CGK3	>sp|Q8CGK3|LONM_MOUSE Lon protease homolog, mitochondrial OS=Mus musculus GN=Lonp1 PE=1 SV=2	Lon protease homolog, mitochondrial	Lonp1			0.568034		19.3708	18.907	23.0697	21.0172	NaN	NaN	4	4	4	7.1	7.1	7.1	105.84	0	96.471	104860000
A0A0R4J060;J3QNK5;Q8BIH0;Q8BIH0-2;Q8BIH0-3	A0A0R4J060;J3QNK5;Q8BIH0;Q8BIH0-2	>tr|A0A0R4J060|A0A0R4J060_MOUSE Histone deacetylase complex subunit SAP130 OS=Mus musculus GN=Sap130 PE=1 SV=1;>tr|J3QNK5|J3QNK5_MOUSE Histone deacetylase complex subunit SAP130 OS=Mus musculus GN=Sap130 PE=1 SV=1;>sp|Q8BIH0|SP130_MOUSE Histone deacetylase	Histone deacetylase complex subunit SAP130	Sap130	1.04503	0.0901503	0.564481		20.6472	20.5219	20.1037	20.602	21.185	21.1792	8	8	8	8.7	8.7	8.7	111.16	0	59.826	581870000
P62264;D3YVF4;D3Z7I1	P62264;D3YVF4;D3Z7I1	>sp|P62264|RS14_MOUSE 40S ribosomal protein S14 OS=Mus musculus GN=Rps14 PE=1 SV=3;>tr|D3YVF4|D3YVF4_MOUSE 40S ribosomal protein S14 (Fragment) OS=Mus musculus GN=Rps14 PE=1 SV=1;>tr|D3Z7I1|D3Z7I1_MOUSE 40S ribosomal protein S14 (Fragment) OS=Mus musculus	40S ribosomal protein S14	Rps14	0.659292	0.219133	0.560607		25.2764	24.271	24.3776	25.1101	24.8831	25.6136	8	8	8	40.4	40.4	40.4	16.273	0	323.31	11366000000
A0A0R4J0S7;Q8CGB3;Q8CGB3-3;Q8CGB3-2	A0A0R4J0S7;Q8CGB3;Q8CGB3-3;Q8CGB3-2	>tr|A0A0R4J0S7|A0A0R4J0S7_MOUSE Uveal autoantigen with coiled-coil domains and ankyrin repeats OS=Mus musculus GN=Uaca PE=1 SV=1;>sp|Q8CGB3|UACA_MOUSE Uveal autoantigen with coiled-coil domains and ankyrin repeats OS=Mus musculus GN=Uaca PE=1 SV=2;>sp|Q8CG	Uveal autoantigen with coiled-coil domains and ankyrin repeats	Uaca	0.27561	0.53014	0.536792		20.3429	21.7784	19.1965	20.6769	21.4317	20.8196	11	11	11	7.4	7.4	7.4	160.92	0	81.87	394260000
Q9CQ73;E0CXK9;E0CX59	Q9CQ73	>tr|Q9CQ73|Q9CQ73_MOUSE Plakophilin 2 OS=Mus musculus GN=Pkp2 PE=1 SV=1		Pkp2	0.463699	0.343796	0.535398		21.3807	20.4881	20.1683	NaN	21.0899	21.3389	9	9	9	15.8	15.8	15.8	88.103	0	60.899	138600000
Q99JX7;V9GXW3;V9GXF3;V9GXM5;V9GXC8	Q99JX7	>sp|Q99JX7|NXF1_MOUSE Nuclear RNA export factor 1 OS=Mus musculus GN=Nxf1 PE=1 SV=3	Nuclear RNA export factor 1	Nxf1	0.412891	0.386464	0.509879		20.3237	19.6491	21.4213	20.9243	21.1578	20.8417	13	13	13	25.1	25.1	25.1	70.299	0	102.73	464630000
Q3ULG5;Q542I2;P97311	Q3ULG5;Q542I2;P97311	>tr|Q3ULG5|Q3ULG5_MOUSE DNA helicase OS=Mus musculus GN=Mcm6 PE=1 SV=1;>tr|Q542I2|Q542I2_MOUSE DNA helicase OS=Mus musculus GN=Mcm6 PE=1 SV=1;>sp|P97311|MCM6_MOUSE DNA replication licensing factor MCM6 OS=Mus musculus GN=Mcm6 PE=1 SV=1	DNA helicase;DNA replication licensing factor MCM6	Mcm6	0.171929	0.673087	0.507513		21.8289	21.5383	18.8261	20.2228	21.2721	22.221	16	16	16	20.8	20.8	20.8	89.783	0	178.07	1362700000
O88952;Q3TUM0;O88951;Q8JZS0	O88952	>sp|O88952|LIN7C_MOUSE Protein lin-7 homolog C OS=Mus musculus GN=Lin7c PE=1 SV=2	Protein lin-7 homolog C	Lin7c	0.230377	0.588333	0.50388		20.4068	20.0193	22.0665	NaN	21.0718	21.5978	5	5	5	26.9	26.9	26.9	21.834	0	32.914	284830000
Q9DCY1;P24369	Q9DCY1;P24369	>tr|Q9DCY1|Q9DCY1_MOUSE Peptidyl-prolyl cis-trans isomerase OS=Mus musculus GN=Ppib PE=1 SV=1;>sp|P24369|PPIB_MOUSE Peptidyl-prolyl cis-trans isomerase B OS=Mus musculus GN=Ppib PE=1 SV=2	Peptidyl-prolyl cis-trans isomerase;Peptidyl-prolyl cis-trans isomerase B	Ppib	0.260178	0.549316	0.503719		19.5957	22.1981	21.1339	21.3262	21.7909	21.3217	5	5	5	26.9	26.9	26.9	23.713	0	46.989	415990000
D3Z3B8;H7BWY4;E9Q9H0;Q811D0-2;Q811D0;Q811D0-3;S4R2T8;F6UDT8;D3YUZ8;E9Q2L2;Q91XM9-3;Q91XM9-6;Q91XM9-8;Q91XM9;Q91XM9-2;Q91XM9-4;Q91XM9-7;B1AR31;D3YWU0;Q91XM9-5;Q62108-3;Q62108;Q62108-2	D3Z3B8;H7BWY4;E9Q9H0;Q811D0-2;Q811D0;Q811D0-3;S4R2T8;F6UDT8	>tr|D3Z3B8|D3Z3B8_MOUSE Disks large homolog 1 OS=Mus musculus GN=Dlg1 PE=1 SV=1;>tr|H7BWY4|H7BWY4_MOUSE Disks large homolog 1 OS=Mus musculus GN=Dlg1 PE=1 SV=1;>tr|E9Q9H0|E9Q9H0_MOUSE Disks large homolog 1 OS=Mus musculus GN=Dlg1 PE=1 SV=1;>sp|Q811D0-2|DLG	Disks large homolog 1	Dlg1	0.50387	0.313423	0.494293		21.6992	21.092	21.119	21.6794	21.2057	22.508	12	12	12	21.9	21.9	21.9	91.622	0	198.7	1058700000
P70698;P70303-3;P70303-2;P70303	P70698	>sp|P70698|PYRG1_MOUSE CTP synthase 1 OS=Mus musculus GN=Ctps1 PE=1 SV=2	CTP synthase 1	Ctps1	0.258988	0.550823	0.490334		20.5244	22.556	20.6111	21.0245	22.2146	21.9234	9	9	9	20.1	20.1	20.1	66.682	0	68.806	210820000
Q8K2Z4;Q8K2Z4-2;A0A0R4J0H7;A0A087WNQ1;A0A087WRK6	Q8K2Z4;Q8K2Z4-2;A0A0R4J0H7	>sp|Q8K2Z4|CND1_MOUSE Condensin complex subunit 1 OS=Mus musculus GN=Ncapd2 PE=1 SV=2;>sp|Q8K2Z4-2|CND1_MOUSE Isoform 2 of Condensin complex subunit 1 OS=Mus musculus GN=Ncapd2;>tr|A0A0R4J0H7|A0A0R4J0H7_MOUSE Condensin complex subunit 1 OS=Mus musculus GN=	Condensin complex subunit 1	Ncapd2	0.482074	0.329554	0.489967		19.1638	20.6603	20.1188	20.5803	20.4647	20.3678	8	8	8	6.1	6.1	6.1	155.66	0	83.6	314160000
Q61699-2;Q61699;E9Q0U7;D3Z027;D3Z3I9;A0A0J9YTZ7	Q61699-2;Q61699;E9Q0U7	>sp|Q61699-2|HS105_MOUSE Isoform HSP105-beta of Heat shock protein 105 kDa OS=Mus musculus GN=Hsph1;>sp|Q61699|HS105_MOUSE Heat shock protein 105 kDa OS=Mus musculus GN=Hsph1 PE=1 SV=2;>tr|E9Q0U7|E9Q0U7_MOUSE Heat shock protein 105 kDa OS=Mus musculus GN=H	Heat shock protein 105 kDa	Hsph1	0.8121	0.154135	0.486167		21.3983	20.9301	20.5628	21.72	21.329	21.3007	20	17	17	28.5	24.7	24.7	91.696	0	128.31	1585200000
P43275	P43275	>sp|P43275|H11_MOUSE Histone H1.1 OS=Mus musculus GN=Hist1h1a PE=1 SV=2	Histone H1.1	Hist1h1a	0.32349	0.474799	0.482502		21.6764	21.9236	23.2514	23.4914	22.5183	22.2892	9	5	5	30.5	21.6	21.6	21.785	0	93.034	711260000
Q91YI4;Q91YI4-2;Q5F2D9	Q91YI4;Q91YI4-2;Q5F2D9	>sp|Q91YI4|ARRB2_MOUSE Beta-arrestin-2 OS=Mus musculus GN=Arrb2 PE=1 SV=1;>sp|Q91YI4-2|ARRB2_MOUSE Isoform 2 of Beta-arrestin-2 OS=Mus musculus GN=Arrb2;>tr|Q5F2D9|Q5F2D9_MOUSE Arrestin, beta 2 OS=Mus musculus GN=Arrb2 PE=1 SV=1	Beta-arrestin-2	Arrb2	0.548004	0.283136	0.475135		21.4789	20.9451	20.2159	21.4747	21.1261	21.4645	6	6	6	18	18	18	46.313	0	84.93	287540000
P42669	P42669	>sp|P42669|PURA_MOUSE Transcriptional activator protein Pur-alpha OS=Mus musculus GN=Pura PE=1 SV=1	Transcriptional activator protein Pur-alpha	Pura	0.373085	0.42356	0.474323		21.4857	21.2105	20.5733	21.7795	22.2295	20.6836	6	6	6	26.5	26.5	26.5	34.883	0	203.6	654080000
E9QB02;Q68FL6;F6W0G8	E9QB02;Q68FL6	>tr|E9QB02|E9QB02_MOUSE Methionine--tRNA ligase, cytoplasmic OS=Mus musculus GN=Mars PE=1 SV=1;>sp|Q68FL6|SYMC_MOUSE Methionine--tRNA ligase, cytoplasmic OS=Mus musculus GN=Mars PE=1 SV=1	Methionine--tRNA ligase, cytoplasmic	Mars			0.464329		21.1108	21.2554	19.3097	NaN	NaN	21.023	10	10	10	12.9	12.9	12.9	102.37	0	85.702	298060000
Q9Z0P5-2;Q9Z0P5	Q9Z0P5-2;Q9Z0P5	>sp|Q9Z0P5-2|TWF2_MOUSE Isoform 2 of Twinfilin-2 OS=Mus musculus GN=Twf2;>sp|Q9Z0P5|TWF2_MOUSE Twinfilin-2 OS=Mus musculus GN=Twf2 PE=1 SV=1	Twinfilin-2	Twf2	0.448382	0.356138	0.458948		19.5048	19.9938	19.7067	NaN	20.7038	19.6843	7	5	5	26.2	22.2	22.2	39.311	0	68.297	96400000
Q8BH59;V9GXX9	Q8BH59	>sp|Q8BH59|CMC1_MOUSE Calcium-binding mitochondrial carrier protein Aralar1 OS=Mus musculus GN=Slc25a12 PE=1 SV=1	Calcium-binding mitochondrial carrier protein Aralar1	Slc25a12	0.61474	0.242806	0.458198		21.1509	20.792	20.4284	NaN	21.4702	21.0271	11	9	9	21.9	18.9	18.9	74.569	0	84.589	114440000
P68510	P68510	>sp|P68510|1433F_MOUSE 14-3-3 protein eta OS=Mus musculus GN=Ywhah PE=1 SV=2	14-3-3 protein eta	Ywhah	0.331957	0.465632	0.453637		21.0431	21.3942	22.2538	22.8064	21.3125	21.9331	10	6	6	32.9	22	22	28.211	0	196	1017700000
G3UYV7;Q059I1;P62858;J3QNN8	G3UYV7;Q059I1;P62858;J3QNN8	>tr|G3UYV7|G3UYV7_MOUSE 40S ribosomal protein S28 (Fragment) OS=Mus musculus GN=Rps28 PE=1 SV=1;>tr|Q059I1|Q059I1_MOUSE 40S ribosomal protein S28 OS=Mus musculus GN=Rps28 PE=1 SV=1;>sp|P62858|RS28_MOUSE 40S ribosomal protein S28 OS=Mus musculus GN=Rps28 PE	40S ribosomal protein S28	Rps28;Gm10263	0.19822	0.633548	0.4348		21.3188	22.6497	20.6707	21.3674	21.3739	23.2024	2	2	2	37.5	37.5	37.5	6.3442	0	18.562	1062900000
Q8BU31;Q80ZJ1-2;Q80ZJ1	Q8BU31;Q80ZJ1-2;Q80ZJ1	>sp|Q8BU31|RAP2C_MOUSE Ras-related protein Rap-2c OS=Mus musculus GN=Rap2c PE=1 SV=1;>sp|Q80ZJ1-2|RAP2A_MOUSE Isoform 2 of Ras-related protein Rap-2a OS=Mus musculus GN=Rap2a;>sp|Q80ZJ1|RAP2A_MOUSE Ras-related protein Rap-2a OS=Mus musculus GN=Rap2a PE=1 S	Ras-related protein Rap-2c;Ras-related protein Rap-2a	Rap2c;Rap2a	0.416289	0.383452	0.434355		20.9357	21.9025	21.356	NaN	22.1364	21.5285	8	8	5	62.3	62.3	36.6	20.745	0	132.11	376720000
Q91YU6;P60853	Q91YU6	>sp|Q91YU6|LZTS2_MOUSE Leucine zipper putative tumor suppressor 2 OS=Mus musculus GN=Lzts2 PE=1 SV=3	Leucine zipper putative tumor suppressor 2	Lzts2	0.2387	0.577165	0.432686		22.4719	20.7891	20.7471	20.9054	22.2428	22.1581	15	15	15	25	25	25	72.577	0	117.51	550400000
E9QNG1;Q9Z0R6;Q9Z0R6-2	E9QNG1;Q9Z0R6;Q9Z0R6-2	>tr|E9QNG1|E9QNG1_MOUSE Intersectin-2 OS=Mus musculus GN=Itsn2 PE=1 SV=1;>sp|Q9Z0R6|ITSN2_MOUSE Intersectin-2 OS=Mus musculus GN=Itsn2 PE=1 SV=2;>sp|Q9Z0R6-2|ITSN2_MOUSE Isoform 2 of Intersectin-2 OS=Mus musculus GN=Itsn2	Intersectin-2	Itsn2	0.259183	0.550576	0.429728		20.4119	22.1998	21.9715	21.2835	22.1532	22.4357	47	45	43	31.6	31.1	29.6	188.78	0	323.31	4363600000
Q60817;P70670	Q60817;P70670	>sp|Q60817|NACA_MOUSE Nascent polypeptide-associated complex subunit alpha OS=Mus musculus GN=Naca PE=1 SV=1;>sp|P70670|NACAM_MOUSE Nascent polypeptide-associated complex subunit alpha, muscle-specific form OS=Mus musculus GN=Naca PE=1 SV=2	Nascent polypeptide-associated complex subunit alpha;Nascent polypeptide-associated complex subunit alpha, muscle-specific form	Naca	0.255429	0.555355	0.426112		19.3422	20.0612	21.5243	20.4129	20.8341	20.9589	4	4	4	26.5	26.5	26.5	23.384	0	301.19	441780000
Q9QXX4	Q9QXX4	>sp|Q9QXX4|CMC2_MOUSE Calcium-binding mitochondrial carrier protein Aralar2 OS=Mus musculus GN=Slc25a13 PE=1 SV=1	Calcium-binding mitochondrial carrier protein Aralar2	Slc25a13	0.293861	0.508323	0.419933		20.5338	21.8276	21.4784	20.8905	22.361	21.8481	12	12	10	21.7	21.7	18.8	74.466	0	79.112	366130000
Q9QYC0;F8WHZ9;F8WGR0;Q9QYC0-2;E9Q1K3;F6RDR0;A0A0J9YVI4;F6V4G5;D3Z0T1;Q9QYB8-2;Q9QYB8	Q9QYC0;F8WHZ9;F8WGR0;Q9QYC0-2;E9Q1K3	>sp|Q9QYC0|ADDA_MOUSE Alpha-adducin OS=Mus musculus GN=Add1 PE=1 SV=2;>tr|F8WHZ9|F8WHZ9_MOUSE Alpha-adducin OS=Mus musculus GN=Add1 PE=1 SV=1;>tr|F8WGR0|F8WGR0_MOUSE Alpha-adducin OS=Mus musculus GN=Add1 PE=1 SV=1;>sp|Q9QYC0-2|ADDA_MOUSE Isoform 2 of Alpha	Alpha-adducin	Add1	0.526394	0.297582	0.403502		21.288	21.521	20.9054	21.0708	21.9129	21.9412	15	15	15	30.6	30.6	30.6	80.646	0	156.63	1157000000
D3YZ09;Q9CY66-3;Q9CY66-2;Q9CY66;F6SL78	D3YZ09;Q9CY66-3;Q9CY66-2;Q9CY66;F6SL78	>tr|D3YZ09|D3YZ09_MOUSE H/ACA ribonucleoprotein complex subunit 1 (Fragment) OS=Mus musculus GN=Gar1 PE=1 SV=1;>sp|Q9CY66-3|GAR1_MOUSE Isoform 3 of H/ACA ribonucleoprotein complex subunit 1 OS=Mus musculus GN=Gar1;>sp|Q9CY66-2|GAR1_MOUSE Isoform 2 of H/ACA	H/ACA ribonucleoprotein complex subunit 1	Gar1	0.357665	0.438869	0.397989		21.2514	20.0827	20.8873	NaN	21.183	21.094	2	2	2	9.1	9.1	9.1	20.448	0.00068966	16.82	289470000
E9Q397;Q3UGX2;P15508	E9Q397;Q3UGX2;P15508	>tr|E9Q397|E9Q397_MOUSE Spectrin beta chain, erythrocytic OS=Mus musculus GN=Sptb PE=1 SV=1;>tr|Q3UGX2|Q3UGX2_MOUSE Spectrin beta 1 OS=Mus musculus GN=Sptb PE=1 SV=1;>sp|P15508|SPTB1_MOUSE Spectrin beta chain, erythrocytic OS=Mus musculus GN=Sptb PE=1 SV=4	Spectrin beta chain, erythrocytic	Sptb	0.197533	0.634551	0.390811		22.6732	21.4269	20.1582	21.3672	21.9429	22.1206	21	19	19	13.1	12.2	12.2	246.26	0	139.99	402590000
Q99M71;Q99M71-2	Q99M71;Q99M71-2	>sp|Q99M71|EPDR1_MOUSE Mammalian ependymin-related protein 1 OS=Mus musculus GN=Epdr1 PE=1 SV=1;>sp|Q99M71-2|EPDR1_MOUSE Isoform 2 of Mammalian ependymin-related protein 1 OS=Mus musculus GN=Epdr1	Mammalian ependymin-related protein 1	Epdr1	0.427428	0.373742	0.385766		19.6869	20.3869	20.9494	20.9729	20.5775	20.6301	4	4	4	21	21	21	25.485	0	30.143	203840000
Q80UM7	Q80UM7	>sp|Q80UM7|MOGS_MOUSE Mannosyl-oligosaccharide glucosidase OS=Mus musculus GN=Mogs PE=1 SV=1	Mannosyl-oligosaccharide glucosidase	Mogs	0.216346	0.60765	0.380992		20.4307	20.1159	21.8122	21.7676	20.2992	21.4351	9	9	9	13.3	13.3	13.3	91.83	0	111.73	536670000
E9Q5G3	E9Q5G3	>sp|E9Q5G3|KIF23_MOUSE Kinesin-like protein KIF23 OS=Mus musculus GN=Kif23 PE=1 SV=1	Kinesin-like protein KIF23	Kif23	0.197453	0.634668	0.375523		20.6206	22.1741	19.9102	20.847	21.1385	21.8459	24	24	24	31.3	31.3	31.3	108.77	0	323.31	1195000000
Q8C854-3;Q8C854;G8JL68;A2ATP5;A2ATP6;Q8C854-2;F6XJA1;Q8C854-1	Q8C854-3;Q8C854;G8JL68;A2ATP5;A2ATP6;Q8C854-2;F6XJA1;Q8C854-1	>sp|Q8C854-3|MYEF2_MOUSE Isoform 2 of Myelin expression factor 2 OS=Mus musculus GN=Myef2;>sp|Q8C854|MYEF2_MOUSE Myelin expression factor 2 OS=Mus musculus GN=Myef2 PE=1 SV=1;>tr|G8JL68|G8JL68_MOUSE Myelin expression factor 2 (Fragment) OS=Mus musculus GN=	Myelin expression factor 2	Myef2	0.505112	0.312527	0.367811		20.2185	20.8414	20.2201	20.6908	21.2554	20.4371	12	12	12	24	24	24	61.733	0	91.837	545600000
Q05CL8;A2AMD0;Q05CL8-2	Q05CL8;A2AMD0	>sp|Q05CL8|LARP7_MOUSE La-related protein 7 OS=Mus musculus GN=Larp7 PE=1 SV=2;>tr|A2AMD0|A2AMD0_MOUSE Protein Gm12666 (Fragment) OS=Mus musculus GN=Gm12666 PE=1 SV=1	La-related protein 7	Larp7;Gm12666	0.314116	0.485158	0.367512		20.1139	20.8893	19.4693	21.0135	20.3253	20.2363	6	6	6	13.2	13.2	13.2	64.802	0	38.785	193880000
Q3UDC3;O88746;O88746-2	Q3UDC3;O88746	>tr|Q3UDC3|Q3UDC3_MOUSE Target of Myb protein 1 OS=Mus musculus GN=Tom1 PE=1 SV=1;>sp|O88746|TOM1_MOUSE Target of Myb protein 1 OS=Mus musculus GN=Tom1 PE=1 SV=1	Target of Myb protein 1	Tom1	0.341407	0.45561	0.366192		19.9749	20.1573	21.0445	NaN	20.7025	20.8143	5	5	5	16.3	16.3	16.3	57.145	0	80.503	123160000
Q91VA6;F6SQH7	Q91VA6;F6SQH7	>sp|Q91VA6|PDIP2_MOUSE Polymerase delta-interacting protein 2 OS=Mus musculus GN=Poldip2 PE=1 SV=1;>tr|F6SQH7|F6SQH7_MOUSE Polymerase delta-interacting protein 2 (Fragment) OS=Mus musculus GN=Poldip2 PE=1 SV=1	Polymerase delta-interacting protein 2	Poldip2	0.135818	0.731446	0.354938		20.3797	20.3769	22.5035	NaN	21.7455	21.1377	7	7	7	22.8	22.8	22.8	41.87	0	59.251	398760000
A2A7S7;Q91WQ3;F6VXZ2	A2A7S7;Q91WQ3	>tr|A2A7S7|A2A7S7_MOUSE Tyrosine--tRNA ligase OS=Mus musculus GN=Yars PE=1 SV=1;>sp|Q91WQ3|SYYC_MOUSE Tyrosine--tRNA ligase, cytoplasmic OS=Mus musculus GN=Yars PE=1 SV=3	Tyrosine--tRNA ligase;Tyrosine--tRNA ligase, cytoplasmic;Tyrosine--tRNA ligase, cytoplasmic, N-terminally processed	Yars	0.149812	0.708252	0.348202		21.0783	19.9122	19.9376	21.8766	20.8805	19.2157	14	14	14	32.6	32.6	32.6	63.001	0	93.535	110920000
O70481	O70481	>sp|O70481|UBR1_MOUSE E3 ubiquitin-protein ligase UBR1 OS=Mus musculus GN=Ubr1 PE=1 SV=2	E3 ubiquitin-protein ligase UBR1	Ubr1	0.165925	0.682456	0.341384		19.2457	21.2203	19.9256	20.3168	NaN	20.6269	15	15	15	10.8	10.8	10.8	200.24	0	102.68	177670000
A0A0A6YX73;Q8K1M3;P12367;A0A0A6YY28;H3BK84;P31324	A0A0A6YX73;Q8K1M3;P12367;A0A0A6YY28	>tr|A0A0A6YX73|A0A0A6YX73_MOUSE cAMP-dependent protein kinase type II-alpha regulatory subunit OS=Mus musculus GN=Prkar2a PE=1 SV=1;>tr|Q8K1M3|Q8K1M3_MOUSE Protein kinase, cAMP dependent regulatory, type II alpha OS=Mus musculus GN=Prkar2a PE=1 SV=1;>sp|P1	cAMP-dependent protein kinase type II-alpha regulatory subunit	Prkar2a	0.678536	0.209635	0.334963		21.311	21.0506	21.4736	21.9799	21.4982	21.362	12	12	12	39.5	39.5	39.5	43.165	0	110.04	773220000
Q60749	Q60749	>sp|Q60749|KHDR1_MOUSE KH domain-containing, RNA-binding, signal transduction-associated protein 1 OS=Mus musculus GN=Khdrbs1 PE=1 SV=2	KH domain-containing, RNA-binding, signal transduction-associated protein 1	Khdrbs1			0.330717		20.4654	21.6615	20.7042	21.2744	NaN	NaN	3	3	3	4.7	4.7	4.7	48.37	0	19.89	64786000
A0A0R4IZW5;P09803	A0A0R4IZW5;P09803	>tr|A0A0R4IZW5|A0A0R4IZW5_MOUSE Cadherin 1, isoform CRA_b OS=Mus musculus GN=Cdh1 PE=1 SV=1;>sp|P09803|CADH1_MOUSE Cadherin-1 OS=Mus musculus GN=Cdh1 PE=1 SV=1	Cadherin-1;E-Cad/CTF1;E-Cad/CTF2;E-Cad/CTF3	Cdh1	0.381783	0.415162	0.329358		20.0943	20.9978	21.2578	21.2776	20.9949	21.0655	11	11	11	15.7	15.7	15.7	98.283	0	108.15	544870000
Q3UDY1;P45376;D3YVJ7	Q3UDY1;P45376;D3YVJ7	>tr|Q3UDY1|Q3UDY1_MOUSE Aldose reductase OS=Mus musculus GN=Akr1b3 PE=1 SV=1;>sp|P45376|ALDR_MOUSE Aldose reductase OS=Mus musculus GN=Akr1b1 PE=1 SV=3;>tr|D3YVJ7|D3YVJ7_MOUSE Aldose reductase (Fragment) OS=Mus musculus GN=Akr1b3 PE=1 SV=1	Aldose reductase	Akr1b3;Akr1b1	0.135305	0.73231	0.325063		19.4817	21.9685	19.73	20.0523	21.4344	20.6687	6	6	6	19.3	19.3	19.3	35.732	0	38.555	238820000
P61963	P61963	>sp|P61963|DCAF7_MOUSE DDB1- and CUL4-associated factor 7 OS=Mus musculus GN=Dcaf7 PE=1 SV=1	DDB1- and CUL4-associated factor 7	Dcaf7	0.141781	0.721472	0.324319		20.1479	19.8779	21.6571	NaN	21.4464	20.3241	7	7	7	24.9	24.9	24.9	38.926	0	47.603	208310000
Q544R5;Q921F2;A0A087WR97;A0A087WRZ5;Q8R0B4;Q8BLD4;Q6VYI5;Q6VYI4;A0A087WQA5;A0A087WRP4;H3BJV1;A0A087WSH7;A0A087WQX8;A0A087WNY6;A0A087WS74;A0A087WS17;A0A087WSE4;A0A087WSC6	Q544R5;Q921F2;A0A087WR97;A0A087WRZ5;Q8R0B4;Q8BLD4;Q6VYI5;Q6VYI4;A0A087WQA5;A0A087WRP4;H3BJV1;A0A087WSH7	>tr|Q544R5|Q544R5_MOUSE MCG16669, isoform CRA_b OS=Mus musculus GN=Tardbp PE=1 SV=1;>sp|Q921F2|TADBP_MOUSE TAR DNA-binding protein 43 OS=Mus musculus GN=Tardbp PE=1 SV=1;>tr|A0A087WR97|A0A087WR97_MOUSE TAR DNA-binding protein 43 (Fragment) OS=Mus musculus	TAR DNA-binding protein 43	Tardbp	0.169021	0.677609	0.322667		21.5652	19.399	21.3856	21.4104	20.7433	21.1642	7	7	7	21	21	21	44.547	0	56.484	417540000
Q0VBL3	Q0VBL3	>tr|Q0VBL3|Q0VBL3_MOUSE Protein Rbm15 OS=Mus musculus GN=Rbm15 PE=1 SV=1		Rbm15	0.421653	0.378745	0.313438		20.834	20.2183	21.1242	20.7507	21.3415	21.0246	12	12	12	15.3	15.3	15.3	105.72	0	146.58	996730000
Q544B1;P47738;A0A0G2JEU1;A0A0G2JFQ0;A0A0G2JF60;D3YYF3;G3UWP3;B2RTL5;Q3UIA4;P24549;O35945;Q9JHW9;Q62148;Q9CZS1	Q544B1;P47738;A0A0G2JEU1	>tr|Q544B1|Q544B1_MOUSE Aldehyde dehydrogenase 2, mitochondrial, isoform CRA_b OS=Mus musculus GN=Aldh2 PE=1 SV=1;>sp|P47738|ALDH2_MOUSE Aldehyde dehydrogenase, mitochondrial OS=Mus musculus GN=Aldh2 PE=1 SV=1;>tr|A0A0G2JEU1|A0A0G2JEU1_MOUSE Aldehyde dehyd	Aldehyde dehydrogenase, mitochondrial	Aldh2	0.3249	0.47326	0.298532		21.4089	20.507	20.856	NaN	21.404	21.041	11	11	11	27.9	27.9	27.9	56.537	0	77.586	199720000
E0CYH4;Q8C6G8;F7DFQ2;F6UT94;F8WH48	E0CYH4;Q8C6G8	>tr|E0CYH4|E0CYH4_MOUSE WD repeat-containing protein 26 OS=Mus musculus GN=Wdr26 PE=1 SV=1;>sp|Q8C6G8|WDR26_MOUSE WD repeat-containing protein 26 OS=Mus musculus GN=Wdr26 PE=1 SV=3	WD repeat-containing protein 26	Wdr26	0.333687	0.463781	0.293461		21.9801	21.3249	22.0762	22.6317	21.8859	21.744	9	9	9	16.3	16.3	16.3	68.879	0	57.731	241110000
Q3V235;O35129;F6QPR1;F6Q8V7	Q3V235;O35129;F6QPR1	>tr|Q3V235|Q3V235_MOUSE Prohibitin 2 OS=Mus musculus GN=Phb2 PE=1 SV=1;>sp|O35129|PHB2_MOUSE Prohibitin-2 OS=Mus musculus GN=Phb2 PE=1 SV=1;>tr|F6QPR1|F6QPR1_MOUSE Prohibitin-2 (Fragment) OS=Mus musculus GN=Phb2 PE=1 SV=1	Prohibitin-2	Phb2	0.0973629	0.799166	0.282176		20.5537	20.5221	23.4759	21.1131	22.1652	22.12	12	12	12	45.5	45.5	45.5	33.296	0	87.212	1058200000
Q91Z96;Q91Z96-2	Q91Z96;Q91Z96-2	>sp|Q91Z96|BMP2K_MOUSE BMP-2-inducible protein kinase OS=Mus musculus GN=Bmp2k PE=1 SV=1;>sp|Q91Z96-2|BMP2K_MOUSE Isoform 2 of BMP-2-inducible protein kinase OS=Mus musculus GN=Bmp2k	BMP-2-inducible protein kinase	Bmp2k	0.250219	0.562058	0.281154		21.8886	20.4401	20.8936	21.6005	21.2063	21.2588	13	13	12	16.2	16.2	15.6	126.18	0	131.19	1021300000
Q3U4T8;Q61881;D3Z6N3;D3Z335;D3Z0J6;D3Z2K9	Q3U4T8;Q61881	>tr|Q3U4T8|Q3U4T8_MOUSE DNA helicase OS=Mus musculus GN=Mcm7 PE=1 SV=1;>sp|Q61881|MCM7_MOUSE DNA replication licensing factor MCM7 OS=Mus musculus GN=Mcm7 PE=1 SV=1	DNA helicase;DNA replication licensing factor MCM7	Mcm7	0.200024	0.630922	0.268023		20.141	20.611	21.837	20.9243	21.2466	21.2222	8	8	8	15.4	15.4	15.4	81.21	0	55.38	191490000
Q9R1Z8	Q9R1Z8	>sp|Q9R1Z8|VINEX_MOUSE Vinexin OS=Mus musculus GN=Sorbs3 PE=1 SV=1	Vinexin	Sorbs3	0.726402	0.187758	0.256886		20.0555	20.3383	19.947	NaN	20.3883	20.3527	5	5	5	8.9	8.9	8.9	82.348	0	30.794	48843000
Q8BMS1	Q8BMS1	>sp|Q8BMS1|ECHA_MOUSE Trifunctional enzyme subunit alpha, mitochondrial OS=Mus musculus GN=Hadha PE=1 SV=1	Trifunctional enzyme subunit alpha, mitochondrial;Long-chain enoyl-CoA hydratase;Long chain 3-hydroxyacyl-CoA dehydrogenase	Hadha	0.164565	0.684598	0.242846		22.0151	20.3392	21.9304	21.8231	21.4632	21.7269	13	13	13	25.3	25.3	25.3	82.669	0	135.13	347310000
A0A0N4SWH2;A0A0N4SV32;Q3UMP4;Q9CY58-3;Q9CY58-2;Q9CY58;A0A0N4SUQ1;A0A0N4SUN8;Q9CY58-4;A0A0N4SV40;A0A0N4SVK5	A0A0N4SWH2;A0A0N4SV32;Q3UMP4;Q9CY58-3;Q9CY58-2;Q9CY58;A0A0N4SUQ1;A0A0N4SUN8;Q9CY58-4	>tr|A0A0N4SWH2|A0A0N4SWH2_MOUSE Plasminogen activator inhibitor 1 RNA-binding protein OS=Mus musculus GN=Serbp1 PE=1 SV=1;>tr|A0A0N4SV32|A0A0N4SV32_MOUSE Plasminogen activator inhibitor 1 RNA-binding protein OS=Mus musculus GN=Serbp1 PE=1 SV=1;>tr|Q3UMP4|Q	Plasminogen activator inhibitor 1 RNA-binding protein	Serbp1	0.0633711	0.864229	0.235651		19.0905	20.8869	21.5543	21.8695	NaN	19.6229	10	10	10	54	54	54	22.702	0	323.31	456370000
D3Z3H4;B2RSU6;Q6AW69-3;Q6AW69-5;Q6AW69-4;Q6AW69	D3Z3H4;B2RSU6;Q6AW69-3;Q6AW69-5;Q6AW69-4;Q6AW69	>tr|D3Z3H4|D3Z3H4_MOUSE Cingulin-like protein 1 OS=Mus musculus GN=Cgnl1 PE=1 SV=1;>tr|B2RSU6|B2RSU6_MOUSE Cingulin-like 1 OS=Mus musculus GN=Cgnl1 PE=1 SV=1;>sp|Q6AW69-3|CGNL1_MOUSE Isoform 3 of Cingulin-like protein 1 OS=Mus musculus GN=Cgnl1;>sp|Q6AW69-	Cingulin-like protein 1	Cgnl1	0.267012	0.54074	0.234334		20.8759	19.7099	20.5083	20.6736	20.6605	20.4629	10	10	10	8.6	8.6	8.6	139.89	0	298.41	346180000
Q9JKK7;Q9JKK7-3	Q9JKK7;Q9JKK7-3	>sp|Q9JKK7|TMOD2_MOUSE Tropomodulin-2 OS=Mus musculus GN=Tmod2 PE=1 SV=2;>sp|Q9JKK7-3|TMOD2_MOUSE Isoform 3 of Tropomodulin-2 OS=Mus musculus GN=Tmod2	Tropomodulin-2	Tmod2			0.232768		20.9064	20.1973	19.1052	NaN	20.3024	NaN	3	3	3	14.5	14.5	14.5	39.51	0	29.979	103590000
P00493	P00493	>sp|P00493|HPRT_MOUSE Hypoxanthine-guanine phosphoribosyltransferase OS=Mus musculus GN=Hprt1 PE=1 SV=3	Hypoxanthine-guanine phosphoribosyltransferase	Hprt1	0.0536631	0.883765	0.232179		18.8567	20.5174	19.947	21.7739	18.2379	NaN	4	4	4	21.6	21.6	21.6	24.57	0	24.453	112110000
Q3TA96;P11438	Q3TA96;P11438	>tr|Q3TA96|Q3TA96_MOUSE Lysosomal membrane glycoprotein 1, isoform CRA_c OS=Mus musculus GN=Lamp1 PE=1 SV=1;>sp|P11438|LAMP1_MOUSE Lysosome-associated membrane glycoprotein 1 OS=Mus musculus GN=Lamp1 PE=1 SV=2	Lysosome-associated membrane glycoprotein 1	Lamp1	0.182075	0.657544	0.23191		21.6666	21.7096	21.2058	21.3208	21.283	22.674	4	4	4	10.3	10.3	10.3	43.865	0	40.928	1890800000
P51655;Q3V1C9;Q8R3X6;Q9R087	P51655	>sp|P51655|GPC4_MOUSE Glypican-4 OS=Mus musculus GN=Gpc4 PE=1 SV=2	Glypican-4;Secreted glypican-4	Gpc4	0.165843	0.682586	0.226479		21.2987	20.7479	20.1706	20.3547	20.828	21.7141	10	10	10	22.1	22.1	22.1	62.586	0	87.853	812860000
Q922B2;Q8BJY7	Q922B2	>sp|Q922B2|SYDC_MOUSE Aspartate--tRNA ligase, cytoplasmic OS=Mus musculus GN=Dars PE=1 SV=2	Aspartate--tRNA ligase, cytoplasmic	Dars	0.11076	0.774889	0.22555		19.9644	21.3206	22.0825	21.996	20.6188	21.4293	16	16	16	38.5	38.5	38.5	57.147	0	115.35	401370000
P62827;Q14AA6;A6H622;Q61820	P62827;Q14AA6;A6H622;Q61820	>sp|P62827|RAN_MOUSE GTP-binding nuclear protein Ran OS=Mus musculus GN=Ran PE=1 SV=3;>tr|Q14AA6|Q14AA6_MOUSE MCG49183 OS=Mus musculus GN=1700009N14Rik PE=1 SV=1;>tr|A6H622|A6H622_MOUSE GTP-binding nuclear protein Ran, testis-specific isoform OS=Mus muscul	GTP-binding nuclear protein Ran;GTP-binding nuclear protein Ran, testis-specific isoform	Ran;1700009N14Rik;Rasl2-9	0.0935447	0.806223	0.223206		20.4704	22.477	21.0791	20.4439	21.7082	22.5441	7	7	7	34.7	34.7	34.7	24.423	0	52.506	686240000
Q8BVQ9;P46471	Q8BVQ9;P46471	>tr|Q8BVQ9|Q8BVQ9_MOUSE 26S protease regulatory subunit 7 OS=Mus musculus GN=Psmc2 PE=1 SV=1;>sp|P46471|PRS7_MOUSE 26S protease regulatory subunit 7 OS=Mus musculus GN=Psmc2 PE=1 SV=5	26S protease regulatory subunit 7	Psmc2	0.0943863	0.804662	0.22016		21.735	18.888	20.4921	20.8123	20.5772	20.3861	12	12	12	29.7	29.7	29.7	52.866	0	86.187	233840000
H3BKQ7;H3BJD0;H3BL28;Q7TN74;H3BJD6;Q3UXW4;H3BKE7;Q8BMP0;H3BJA6	H3BKQ7;H3BJD0;H3BL28;Q7TN74;H3BJD6;Q3UXW4;H3BKE7	>tr|H3BKQ7|H3BKQ7_MOUSE Protein Ppp1r9a OS=Mus musculus GN=Ppp1r9a PE=1 SV=1;>tr|H3BJD0|H3BJD0_MOUSE Protein Ppp1r9a OS=Mus musculus GN=Ppp1r9a PE=1 SV=1;>tr|H3BL28|H3BL28_MOUSE Protein Ppp1r9a (Fragment) OS=Mus musculus GN=Ppp1r9a PE=1 SV=1;>tr|Q7TN74|Q7T		Ppp1r9a	0.324502	0.473695	0.219779		21.0011	20.3888	20.6381	20.546	20.8573	21.2841	13	12	12	19.1	18	18	107.17	0	186.82	471150000
Q9QZQ8-2;Q9QZQ8;Q8CCK0	Q9QZQ8-2;Q9QZQ8	>sp|Q9QZQ8-2|H2AY_MOUSE Isoform 1 of Core histone macro-H2A.1 OS=Mus musculus GN=H2afy;>sp|Q9QZQ8|H2AY_MOUSE Core histone macro-H2A.1 OS=Mus musculus GN=H2afy PE=1 SV=3	Core histone macro-H2A.1	H2afy			0.218009		20.5914	19.3873	20.126	20.2529	NaN	NaN	3	3	3	11.4	11.4	11.4	39.289	0	33.876	18189000
F8VPU2;E9Q805	F8VPU2	>sp|F8VPU2|FARP1_MOUSE FERM, RhoGEF and pleckstrin domain-containing protein 1 OS=Mus musculus GN=Farp1 PE=1 SV=1	FERM, RhoGEF and pleckstrin domain-containing protein 1	Farp1	0.234309	0.58303	0.214414		21.9389	22.31	21.1643	22.2661	21.9066	21.8837	13	13	13	15.2	15.2	15.2	118.87	0	96.713	933820000
Q9CXK8;E9Q109	Q9CXK8;E9Q109	>sp|Q9CXK8|NIP7_MOUSE 60S ribosome subunit biogenesis protein NIP7 homolog OS=Mus musculus GN=Nip7 PE=1 SV=1;>tr|E9Q109|E9Q109_MOUSE 60S ribosome subunit biogenesis protein NIP7 homolog OS=Mus musculus GN=Nip7 PE=1 SV=1	60S ribosome subunit biogenesis protein NIP7 homolog	Nip7	0.0554211	0.880195	0.207915		20.0527	18.3834	21.7677	NaN	20.4529	20.0988	3	3	3	26.7	26.7	26.7	20.451	0	75.506	229510000
Q059U9;Q9DBR0	Q059U9;Q9DBR0	>tr|Q059U9|Q059U9_MOUSE A kinase (PRKA) anchor protein 8 OS=Mus musculus GN=Akap8 PE=1 SV=1;>sp|Q9DBR0|AKAP8_MOUSE A-kinase anchor protein 8 OS=Mus musculus GN=Akap8 PE=1 SV=1	A-kinase anchor protein 8	Akap8	0.0393668	0.913342	0.206999		20.6466	21.8797	19.131	17.5597	22.3883	22.3302	9	9	9	20.4	20.4	20.4	76.293	0	200.96	992990000
Q8R1B4;M0QWV3	Q8R1B4	>sp|Q8R1B4|EIF3C_MOUSE Eukaryotic translation initiation factor 3 subunit C OS=Mus musculus GN=Eif3c PE=1 SV=1	Eukaryotic translation initiation factor 3 subunit C	Eif3c	0.2014	0.628927	0.204273		21.4781	21.9951	20.8743	22.014	21.2578	21.6886	16	16	16	19.9	19.9	19.9	105.53	0	148.25	1484700000
E9Q066;G3X9Q6;Q8BWW4	E9Q066;G3X9Q6;Q8BWW4	>tr|E9Q066|E9Q066_MOUSE La-related protein 4 OS=Mus musculus GN=Larp4 PE=1 SV=1;>tr|G3X9Q6|G3X9Q6_MOUSE La-related protein 4 OS=Mus musculus GN=Larp4 PE=1 SV=1;>sp|Q8BWW4|LARP4_MOUSE La-related protein 4 OS=Mus musculus GN=Larp4 PE=1 SV=2	La-related protein 4	Larp4	0.123871	0.751847	0.204256		20.0727	20.1809	21.0059	21.2282	NaN	20.02	9	9	9	15	15	15	79.601	0	83.925	656580000
O35639;Q3TET3;A0A0G2JDV9;A0A0G2JGL7	O35639;Q3TET3;A0A0G2JDV9	>sp|O35639|ANXA3_MOUSE Annexin A3 OS=Mus musculus GN=Anxa3 PE=1 SV=4;>tr|Q3TET3|Q3TET3_MOUSE Annexin OS=Mus musculus GN=Anxa3 PE=1 SV=1;>tr|A0A0G2JDV9|A0A0G2JDV9_MOUSE Annexin (Fragment) OS=Mus musculus GN=Anxa3 PE=1 SV=1	Annexin A3;Annexin	Anxa3	0.119779	0.758964	0.20205		20.9422	21.2066	19.7713	NaN	21.1014	20.5828	8	8	8	27.9	27.9	27.9	36.384	0	75.019	175440000
Q61029-3;Q61029;Q61029-2;Q61029-4;Q61033-2	Q61029-3;Q61029;Q61029-2;Q61029-4;Q61033-2	>sp|Q61029-3|LAP2B_MOUSE Isoform Epsilon of Lamina-associated polypeptide 2, isoforms beta/delta/epsilon/gamma OS=Mus musculus GN=Tmpo;>sp|Q61029|LAP2B_MOUSE Lamina-associated polypeptide 2, isoforms beta/delta/epsilon/gamma OS=Mus musculus GN=Tmpo PE=1 SV	Lamina-associated polypeptide 2, isoforms beta/delta/epsilon/gamma;Lamina-associated polypeptide 2, isoforms alpha/zeta	Tmpo	0.216439	0.60752	0.191704		20.986	21.8884	21.5249	22.0996	21.498	21.3768	12	12	6	41.7	41.7	18.9	46.049	0	140.32	892130000
Q6XLQ8;Q3TUF3;O35887;G3UWR0;G3UY49;G3UWV3;G3V004;G3UXA8	Q6XLQ8;Q3TUF3;O35887;G3UWR0;G3UY49;G3UWV3	>tr|Q6XLQ8|Q6XLQ8_MOUSE Calumenin OS=Mus musculus GN=Calu PE=1 SV=1;>tr|Q3TUF3|Q3TUF3_MOUSE Calumenin OS=Mus musculus GN=Calu PE=1 SV=1;>sp|O35887|CALU_MOUSE Calumenin OS=Mus musculus GN=Calu PE=1 SV=1;>tr|G3UWR0|G3UWR0_MOUSE Calumenin OS=Mus musculus GN=C	Calumenin	Calu			0.191013		20.7501	22.2186	21.8605	NaN	NaN	21.8007	5	5	5	13.3	13.3	13.3	37.117	0	43.027	245450000
D3Z3F1;Q9D824-4;Q9D824-3;Q9D824-2;Q9D824	D3Z3F1;Q9D824-4;Q9D824-3;Q9D824-2;Q9D824	>tr|D3Z3F1|D3Z3F1_MOUSE Pre-mRNA 3-end-processing factor FIP1 (Fragment) OS=Mus musculus GN=Fip1l1 PE=1 SV=2;>sp|Q9D824-4|FIP1_MOUSE Isoform 4 of Pre-mRNA 3-end-processing factor FIP1 OS=Mus musculus GN=Fip1l1;>sp|Q9D824-3|FIP1_MOUSE Isoform 3 of Pre-mRN	Pre-mRNA 3-end-processing factor FIP1	Fip1l1	0.116263	0.765134	0.18955		20.8302	20.3433	22.225	21.6802	21.0793	21.2077	5	5	5	16.8	16.8	16.8	46.449	0	36.421	335450000
Q9DBE9	Q9DBE9	>sp|Q9DBE9|SPB1_MOUSE pre-rRNA processing protein FTSJ3 OS=Mus musculus GN=Ftsj3 PE=1 SV=1	pre-rRNA processing protein FTSJ3	Ftsj3	0.244214	0.569883	0.171906		20.2731	21.0297	20.965	21.0459	21.0825	20.6552	12	12	12	18.6	18.6	18.6	95.531	0	93.34	577290000
Q9Z0P4-2;Q9Z0P4	Q9Z0P4-2;Q9Z0P4	>sp|Q9Z0P4-2|PALM_MOUSE Isoform 2 of Paralemmin-1 OS=Mus musculus GN=Palm;>sp|Q9Z0P4|PALM_MOUSE Paralemmin-1 OS=Mus musculus GN=Palm PE=1 SV=1	Paralemmin-1	Palm	0.174542	0.66905	0.160514		20.4861	20.2144	21.311	20.7464	21.0548	20.6918	8	8	7	32.7	32.7	30.7	36.721	0	61.833	270350000
Q545N7;P30275;A2ARP5	Q545N7;P30275	>tr|Q545N7|Q545N7_MOUSE Creatine kinase U-type, mitochondrial OS=Mus musculus GN=Ckmt1 PE=1 SV=1;>sp|P30275|KCRU_MOUSE Creatine kinase U-type, mitochondrial OS=Mus musculus GN=Ckmt1 PE=1 SV=1	Creatine kinase U-type, mitochondrial	Ckmt1	0.101037	0.792434	0.159989		19.7595	20.1639	20.6838	19.777	NaN	20.9478	3	3	3	9.6	9.6	9.6	47.003	0	57.808	181860000
E9Q2H1;Q80TP3	E9Q2H1;Q80TP3	>tr|E9Q2H1|E9Q2H1_MOUSE E3 ubiquitin-protein ligase UBR5 OS=Mus musculus GN=Ubr5 PE=1 SV=1;>sp|Q80TP3|UBR5_MOUSE E3 ubiquitin-protein ligase UBR5 OS=Mus musculus GN=Ubr5 PE=1 SV=2	E3 ubiquitin-protein ligase UBR5	Ubr5	0.400916	0.397269	0.157489		21.5128	21.1517	21.32	NaN	21.37	21.6014	11	11	11	6.2	6.2	6.2	308.96	0	73.863	190640000
P10639	P10639	>sp|P10639|THIO_MOUSE Thioredoxin OS=Mus musculus GN=Txn PE=1 SV=3	Thioredoxin	Txn			0.157119		20.1838	20.4317	19.7528	NaN	20.2799	NaN	5	5	5	54.3	54.3	54.3	11.675	0	31.24	256980000
Q8R5K4-2;Q8R5K4	Q8R5K4-2;Q8R5K4	>sp|Q8R5K4-2|NOL6_MOUSE Isoform 2 of Nucleolar protein 6 OS=Mus musculus GN=Nol6;>sp|Q8R5K4|NOL6_MOUSE Nucleolar protein 6 OS=Mus musculus GN=Nol6 PE=2 SV=2	Nucleolar protein 6	Nol6	0.0502833	0.89067	0.155405		18.4828	21.993	19.7563	20.2582	20.6904	19.7497	14	14	14	15.6	15.6	15.6	119.52	0	123.17	850910000
Q9CX86	Q9CX86	>sp|Q9CX86|ROA0_MOUSE Heterogeneous nuclear ribonucleoprotein A0 OS=Mus musculus GN=Hnrnpa0 PE=1 SV=1	Heterogeneous nuclear ribonucleoprotein A0	Hnrnpa0	0.244134	0.569988	0.150103		21.2762	21.8637	22.0546	21.9261	21.9637	21.755	6	6	6	21	21	21	30.53	0	102.23	573010000
Q8BKC5;Q8BKC5-2	Q8BKC5;Q8BKC5-2	>sp|Q8BKC5|IPO5_MOUSE Importin-5 OS=Mus musculus GN=Ipo5 PE=1 SV=3;>sp|Q8BKC5-2|IPO5_MOUSE Isoform 2 of Importin-5 OS=Mus musculus GN=Ipo5	Importin-5	Ipo5	0.0599247	0.871115	0.13726		18.9755	19.751	21.3821	19.553	20.1792	20.7882	11	11	11	12.7	12.7	12.7	123.59	0	95.484	205670000
Q8C253;P16110	Q8C253;P16110	>tr|Q8C253|Q8C253_MOUSE Galectin OS=Mus musculus GN=Lgals3 PE=1 SV=1;>sp|P16110|LEG3_MOUSE Galectin-3 OS=Mus musculus GN=Lgals3 PE=1 SV=3	Galectin;Galectin-3	Lgals3	0.0808419	0.830153	0.132795		21.0036	19.8072	20.3169	NaN	20.9778	20.0397	3	3	3	16.3	16.3	16.3	27.414	0	42.403	197660000
G5E866;Q99NB9;A0A087WNS2	G5E866;Q99NB9	>tr|G5E866|G5E866_MOUSE Splicing factor 3B subunit 1 OS=Mus musculus GN=Sf3b1 PE=1 SV=1;>sp|Q99NB9|SF3B1_MOUSE Splicing factor 3B subunit 1 OS=Mus musculus GN=Sf3b1 PE=1 SV=1	Splicing factor 3B subunit 1	Sf3b1	0.0547825	0.88149	0.131882		19.6334	22.4634	21.1364	21.4911	21.008	21.1298	15	15	15	13.9	13.9	13.9	145.83	0	121	829630000
G5E8R4;Q922D4-2;Q922D4;Q922D4-3;Q922D4-4	G5E8R4;Q922D4-2;Q922D4;Q922D4-3	>tr|G5E8R4|G5E8R4_MOUSE SAPS domain family, member 3, isoform CRA_c OS=Mus musculus GN=Ppp6r3 PE=1 SV=1;>sp|Q922D4-2|PP6R3_MOUSE Isoform 2 of Serine/threonine-protein phosphatase 6 regulatory subunit 3 OS=Mus musculus GN=Ppp6r3;>sp|Q922D4|PP6R3_MOUSE Serin	Serine/threonine-protein phosphatase 6 regulatory subunit 3	Ppp6r3	0.0909528	0.811049	0.119817		19.728	20.5572	20.0896	NaN	20.6995	19.7901	11	11	11	14.5	14.5	14.5	97.862	0	78.938	403590000
Q3TQ29;Q3UR91;Q80U58-3;Q80U58-2;Q80U58;F6YD01	Q3TQ29;Q3UR91;Q80U58-3;Q80U58-2;Q80U58	>tr|Q3TQ29|Q3TQ29_MOUSE Pumilio homolog 2 OS=Mus musculus GN=Pum2 PE=1 SV=1;>tr|Q3UR91|Q3UR91_MOUSE Pumilio homolog 2 OS=Mus musculus GN=Pum2 PE=1 SV=1;>sp|Q80U58-3|PUM2_MOUSE Isoform 3 of Pumilio homolog 2 OS=Mus musculus GN=Pum2;>sp|Q80U58-2|PUM2_MOUSE I	Pumilio homolog 2	Pum2	0.038592	0.914972	0.113224		18.702	20.9263	21.6304	21.4563	20.0611	20.0811	6	6	3	6.5	6.5	3.6	105.64	0	39.314	323730000
Q790I0;Q9Z1Q9;G3UY93;G3UZ22;G3UYW2;G3UZX1	Q790I0;Q9Z1Q9;G3UY93	>tr|Q790I0|Q790I0_MOUSE Valine--tRNA ligase OS=Mus musculus GN=Vars PE=1 SV=1;>sp|Q9Z1Q9|SYVC_MOUSE Valine--tRNA ligase OS=Mus musculus GN=Vars PE=1 SV=1;>tr|G3UY93|G3UY93_MOUSE Valine--tRNA ligase (Fragment) OS=Mus musculus GN=Vars PE=1 SV=1	Valine--tRNA ligase	Vars	0.0627671	0.865432	0.111847		21.5899	20.0405	21.2453	NaN	21.0593	21.0815	16	16	16	16.5	16.5	16.5	140.21	0	211.38	983480000
Q8CAQ8-2;Q8CAQ8;Q8CAQ8-5;Q8CAQ8-3;E9Q800;E9QAY6;A0A0U1RP81;Q3TZK4;A0A0U1RQ14;Q8CAQ8-4;E9PVS5	Q8CAQ8-2;Q8CAQ8;Q8CAQ8-5;Q8CAQ8-3;E9Q800;E9QAY6;A0A0U1RP81	>sp|Q8CAQ8-2|MIC60_MOUSE Isoform 2 of MICOS complex subunit Mic60 OS=Mus musculus GN=Immt;>sp|Q8CAQ8|MIC60_MOUSE MICOS complex subunit Mic60 OS=Mus musculus GN=Immt PE=1 SV=1;>sp|Q8CAQ8-5|MIC60_MOUSE Isoform 5 of MICOS complex subunit Mic60 OS=Mus musculus	MICOS complex subunit Mic60	Immt	0.0708934	0.849389	0.109367		21.3739	22.0852	22.7807	21.6559	22.0477	22.8642	20	20	20	39	39	39	82.928	0	168.25	412420000
A0A0N4SVT1;Q4VBG1;Q9CWX9;F6QKD2;A0A0N4SVK2;A0A0N4SWC5;D3YWF9;A0A0N4SV55	A0A0N4SVT1;Q4VBG1;Q9CWX9;F6QKD2;A0A0N4SVK2	>tr|A0A0N4SVT1|A0A0N4SVT1_MOUSE Probable ATP-dependent RNA helicase DDX47 (Fragment) OS=Mus musculus GN=Ddx47 PE=1 SV=1;>tr|Q4VBG1|Q4VBG1_MOUSE DEAD (Asp-Glu-Ala-Asp) box polypeptide 47 OS=Mus musculus GN=Ddx47 PE=1 SV=1;>sp|Q9CWX9|DDX47_MOUSE Probable ATP	Probable ATP-dependent RNA helicase DDX47	Ddx47			0.0968437		20.9747	20.2608	21.066	NaN	20.864	NaN	9	9	9	27.4	27.4	27.4	42.227	0	60.086	260490000
Q9DBR1-2;Q9DBR1	Q9DBR1-2;Q9DBR1	>sp|Q9DBR1-2|XRN2_MOUSE Isoform 2 of 5-3 exoribonuclease 2 OS=Mus musculus GN=Xrn2;>sp|Q9DBR1|XRN2_MOUSE 5-3 exoribonuclease 2 OS=Mus musculus GN=Xrn2 PE=1 SV=1	5-3 exoribonuclease 2	Xrn2	0.0418393	0.908157	0.0926119		19.6517	21.7585	21.6049	21.7427	20.8918	20.6585	15	15	15	18.2	18.2	18.2	108.11	0	128.55	1044300000
Q8C2Q8;Q3UD06;Q91VR2;A2AKV1;A2AKV2;A2AKV3;A2AKU9;A2AKV0	Q8C2Q8;Q3UD06;Q91VR2;A2AKV1;A2AKV2;A2AKV3;A2AKU9	>tr|Q8C2Q8|Q8C2Q8_MOUSE ATP synthase subunit gamma OS=Mus musculus GN=Atp5c1 PE=1 SV=1;>tr|Q3UD06|Q3UD06_MOUSE ATP synthase subunit gamma OS=Mus musculus GN=Atp5c1 PE=1 SV=1;>sp|Q91VR2|ATPG_MOUSE ATP synthase subunit gamma, mitochondrial OS=Mus musculus GN	ATP synthase subunit gamma;ATP synthase subunit gamma, mitochondrial	Atp5c1	0.0609013	0.869158	0.0881519		21.1562	22.1736	21.6589	21.6101	22.5162	21.1269	5	5	5	21.2	21.2	21.2	30.255	0	35.47	683240000
Q5SWN2;Q8VEE4	Q5SWN2;Q8VEE4	>tr|Q5SWN2|Q5SWN2_MOUSE Replication protein A 70 kDa DNA-binding subunit OS=Mus musculus GN=Rpa1 PE=1 SV=2;>sp|Q8VEE4|RFA1_MOUSE Replication protein A 70 kDa DNA-binding subunit OS=Mus musculus GN=Rpa1 PE=1 SV=1	Replication protein A 70 kDa DNA-binding subunit;Replication protein A 70 kDa DNA-binding subunit, N-terminally processed	Rpa1	0.0545161	0.882031	0.0854594		21.8948	20.2979	20.9442	20.9422	21.6777	20.7734	11	11	11	20.7	20.7	20.7	71.413	0	92.976	678130000
Q3UPA1;P21278	Q3UPA1;P21278	>tr|Q3UPA1|Q3UPA1_MOUSE Guanine nucleotide binding protein, alpha 11 OS=Mus musculus GN=Gna11 PE=1 SV=1;>sp|P21278|GNA11_MOUSE Guanine nucleotide-binding protein subunit alpha-11 OS=Mus musculus GN=Gna11 PE=1 SV=1	Guanine nucleotide-binding protein subunit alpha-11	Gna11	0.0639466	0.863085	0.0705763		20.0532	21.1606	21.2026	20.7386	21.0004	20.8891	8	8	4	23.7	23.7	12.8	42.024	0	52.723	238260000
Q61171;D3Z4A4	Q61171;D3Z4A4	>sp|Q61171|PRDX2_MOUSE Peroxiredoxin-2 OS=Mus musculus GN=Prdx2 PE=1 SV=3;>tr|D3Z4A4|D3Z4A4_MOUSE Peroxiredoxin-2 (Fragment) OS=Mus musculus GN=Prdx2 PE=1 SV=7	Peroxiredoxin-2	Prdx2	0.0214247	0.951865	0.0694189		21.964	21.7072	19.3854	NaN	21.1271	21.0495	5	5	5	34.8	34.8	34.8	21.778	0	64.042	321240000
S4R1L5;S4R2P8;O88738-3;O88738-2;O88738;S4R268;J3QP64;S4R1R8;S4R2N7	S4R1L5;S4R2P8;O88738-3;O88738-2;O88738	>tr|S4R1L5|S4R1L5_MOUSE Baculoviral IAP repeat-containing protein 6 OS=Mus musculus GN=Birc6 PE=1 SV=1;>tr|S4R2P8|S4R2P8_MOUSE Baculoviral IAP repeat-containing protein 6 OS=Mus musculus GN=Birc6 PE=1 SV=1;>sp|O88738-3|BIRC6_MOUSE Isoform 3 of Baculoviral	Baculoviral IAP repeat-containing protein 6	Birc6	0.044436	0.902743	0.0650444		20.9903	21.9301	21.2679	NaN	21.0156	21.9067	16	16	16	6.1	6.1	6.1	529.32	0	142.93	213810000
Q60972	Q60972	>sp|Q60972|RBBP4_MOUSE Histone-binding protein RBBP4 OS=Mus musculus GN=Rbbp4 PE=1 SV=5	Histone-binding protein RBBP4	Rbbp4	0.0520764	0.887	0.064635		22.7235	21.9393	21.3465	22.1338	22.2926	21.7768	8	8	5	19.5	19.5	12.7	47.655	0	181.85	561730000
Q3ULL5;Q99L45	Q3ULL5;Q99L45	>tr|Q3ULL5|Q3ULL5_MOUSE Eif2s2 protein OS=Mus musculus GN=Eif2s2 PE=1 SV=1;>sp|Q99L45|IF2B_MOUSE Eukaryotic translation initiation factor 2 subunit 2 OS=Mus musculus GN=Eif2s2 PE=1 SV=1	Eukaryotic translation initiation factor 2 subunit 2	Eif2s2			0.0592105		19.6874	21.4922	20.9183	20.7585	NaN	NaN	5	5	5	14.5	14.5	14.5	38.092	0	40.023	138360000
Q61598-2;Q61598	Q61598-2;Q61598	>sp|Q61598-2|GDIB_MOUSE Isoform 2 of Rab GDP dissociation inhibitor beta OS=Mus musculus GN=Gdi2;>sp|Q61598|GDIB_MOUSE Rab GDP dissociation inhibitor beta OS=Mus musculus GN=Gdi2 PE=1 SV=1	Rab GDP dissociation inhibitor beta	Gdi2			0.0510515		21.6777	19.404	20.9765	NaN	20.7371	NaN	6	6	5	13.7	13.7	11.7	46.657	0	40.148	91439000
P14733;A0A0R4J0Q5	P14733	>sp|P14733|LMNB1_MOUSE Lamin-B1 OS=Mus musculus GN=Lmnb1 PE=1 SV=3	Lamin-B1	Lmnb1	0.0173722	0.960789	0.0488523		20.1582	22.0931	23.2453	21.4378	22.2909	21.9145	17	17	16	29.1	29.1	27.7	66.785	0	116.43	489600000
Q8BYK6;Q8BYK6-3;Q8BYK6-2	Q8BYK6;Q8BYK6-3;Q8BYK6-2	>sp|Q8BYK6|YTHD3_MOUSE YTH domain-containing family protein 3 OS=Mus musculus GN=Ythdf3 PE=1 SV=2;>sp|Q8BYK6-3|YTHD3_MOUSE Isoform 3 of YTH domain-containing family protein 3 OS=Mus musculus GN=Ythdf3;>sp|Q8BYK6-2|YTHD3_MOUSE Isoform 2 of YTH domain-contai	YTH domain-containing family protein 3	Ythdf3	0.018501	0.958295	0.0486167		21.4239	21.064	19.9592	21.723	NaN	20.0057	9	9	5	18.3	18.3	11.6	63.961	0	71.214	361610000
P49722	P49722	>sp|P49722|PSA2_MOUSE Proteasome subunit alpha type-2 OS=Mus musculus GN=Psma2 PE=1 SV=3	Proteasome subunit alpha type-2	Psma2			0.0472094		21.3301	22.7567	19.9985	21.409	NaN	NaN	4	4	4	27.8	27.8	27.8	25.926	0	33.508	88935000
Q9EQU5-2;A2BE93;Q9EQU5;A2BE92;Q9EQU5-3	Q9EQU5-2;A2BE93;Q9EQU5;A2BE92	>sp|Q9EQU5-2|SET_MOUSE Isoform 2 of Protein SET OS=Mus musculus GN=Set;>tr|A2BE93|A2BE93_MOUSE Protein SET (Fragment) OS=Mus musculus GN=Set PE=1 SV=1;>sp|Q9EQU5|SET_MOUSE Protein SET OS=Mus musculus GN=Set PE=1 SV=1;>tr|A2BE92|A2BE92_MOUSE Protein SET (Fr	Protein SET	Set			0.0409501		20.6475	21.4478	19.6477	NaN	20.6219	NaN	6	6	6	40.8	40.8	40.8	32.105	0	323.31	929560000
P62305;E9Q4F4;E9Q0W8	P62305;E9Q4F4;E9Q0W8	>sp|P62305|RUXE_MOUSE Small nuclear ribonucleoprotein E OS=Mus musculus GN=Snrpe PE=1 SV=1;>tr|E9Q4F4|E9Q4F4_MOUSE Small nuclear ribonucleoprotein E OS=Mus musculus GN=Snrpe PE=1 SV=1;>tr|E9Q0W8|E9Q0W8_MOUSE Small nuclear ribonucleoprotein E OS=Mus musculu	Small nuclear ribonucleoprotein E	Snrpe			0.0314369		21.9006	18.7975	20.5385	NaN	20.4436	NaN	4	4	4	65.2	65.2	65.2	10.803	0	91.643	248570000
Q9D937;A0A087WQJ5;A0A087WRC2	Q9D937	>sp|Q9D937|CK098_MOUSE Uncharacterized protein C11orf98 homolog OS=Mus musculus PE=1 SV=1	Uncharacterized protein C11orf98 homolog				0.0286776		18.7751	20.3447	20.4646	NaN	19.8902	NaN	3	3	3	30.9	30.9	30.9	14.098	0	19.092	51164000
P17156	P17156	>sp|P17156|HSP72_MOUSE Heat shock-related 70 kDa protein 2 OS=Mus musculus GN=Hspa2 PE=1 SV=2	Heat shock-related 70 kDa protein 2	Hspa2	0.00847523	0.980674	0.0214831		21.9546	19.6241	22.2519	21.1735	21.3132	21.4083	20	8	7	34.6	18.5	16.7	69.641	0	60.805	357110000
D3YX34;E9Q586;E9Q3M3;O08788-2;O08788	D3YX34;E9Q586;E9Q3M3;O08788-2;O08788	>tr|D3YX34|D3YX34_MOUSE Dynactin subunit 1 OS=Mus musculus GN=Dctn1 PE=1 SV=1;>tr|E9Q586|E9Q586_MOUSE Dynactin subunit 1 OS=Mus musculus GN=Dctn1 PE=1 SV=1;>tr|E9Q3M3|E9Q3M3_MOUSE Dynactin subunit 1 OS=Mus musculus GN=Dctn1 PE=1 SV=1;>sp|O08788-2|DCTN1_MOU	Dynactin subunit 1	Dctn1	0.0255791	0.942803	0.0207278		20.7324	19.8348	20.4733	20.2716	20.3881	20.443	10	10	10	11.3	11.3	11.3	126.82	0	89.745	373540000
Q8BFZ3	Q8BFZ3	>sp|Q8BFZ3|ACTBL_MOUSE Beta-actin-like protein 2 OS=Mus musculus GN=Actbl2 PE=1 SV=1	Beta-actin-like protein 2	Actbl2	0.0061382	0.985966	0.0148716		21.7731	20.1382	22.0818	21.3141	NaN	21.3777	11	2	2	37.2	8	8	42.004	0	21.463	313600000
Q9CQN1	Q9CQN1	>sp|Q9CQN1|TRAP1_MOUSE Heat shock protein 75 kDa, mitochondrial OS=Mus musculus GN=Trap1 PE=1 SV=1	Heat shock protein 75 kDa, mitochondrial	Trap1	0.0050501	0.988439	0.00660992		20.565	20.6799	19.7287	NaN	20.1112	20.5511	7	7	7	15.2	15.2	15.2	80.208	0	45.19	99859000
Q3UCF2;Q6A068	Q3UCF2;Q6A068	>tr|Q3UCF2|Q3UCF2_MOUSE Cell division cycle 5-like protein OS=Mus musculus GN=Cdc5l PE=1 SV=1;>sp|Q6A068|CDC5L_MOUSE Cell division cycle 5-like protein OS=Mus musculus GN=Cdc5l PE=1 SV=2	Cell division cycle 5-like protein	Cdc5l	0.000776082	0.998215	-0.000792821		21.0375	21.1907	21.6288	21.8272	20.8796	21.1479	14	14	14	21.7	21.7	21.7	92.188	0	135.67	781950000
P54071;A0A0U1RP68;D6RIL6	P54071	>sp|P54071|IDHP_MOUSE Isocitrate dehydrogenase [NADP], mitochondrial OS=Mus musculus GN=Idh2 PE=1 SV=3	Isocitrate dehydrogenase [NADP], mitochondrial	Idh2			-0.00162888		19.0132	21.3922	19.6591	NaN	NaN	20.0199	5	5	5	14.2	14.2	14.2	50.906	0	36.946	81693000
Q9QXK7	Q9QXK7	>sp|Q9QXK7|CPSF3_MOUSE Cleavage and polyadenylation specificity factor subunit 3 OS=Mus musculus GN=Cpsf3 PE=1 SV=2	Cleavage and polyadenylation specificity factor subunit 3	Cpsf3	0.000694838	0.998401	-0.00223605		19.1772	20.9546	22.7132	21.4043	20.8515	20.5826	4	4	4	8.8	8.8	8.8	77.504	0	31.76	156200000
E9QPE7;O08638-2;O08638	E9QPE7;O08638-2;O08638	>tr|E9QPE7|E9QPE7_MOUSE Myosin-11 OS=Mus musculus GN=Myh11 PE=1 SV=1;>sp|O08638-2|MYH11_MOUSE Isoform 2 of Myosin-11 OS=Mus musculus GN=Myh11;>sp|O08638|MYH11_MOUSE Myosin-11 OS=Mus musculus GN=Myh11 PE=1 SV=1	Myosin-11	Myh11	0.00292566	0.993286	-0.00274722		20.2586	19.9227	19.4551	NaN	19.8778	19.8743	25	2	2	11.2	0.9	0.9	223.35	0.0023015	11.492	52598000
Q8VDM6-2;Q8VDM6;Q8VDM6-3	Q8VDM6-2;Q8VDM6;Q8VDM6-3	>sp|Q8VDM6-2|HNRL1_MOUSE Isoform 2 of Heterogeneous nuclear ribonucleoprotein U-like protein 1 OS=Mus musculus GN=Hnrnpul1;>sp|Q8VDM6|HNRL1_MOUSE Heterogeneous nuclear ribonucleoprotein U-like protein 1 OS=Mus musculus GN=Hnrnpul1 PE=1 SV=1;>sp|Q8VDM6-3|HN	Heterogeneous nuclear ribonucleoprotein U-like protein 1	Hnrnpul1	0.00493132	0.988709	-0.00363477		20.4267	20.7354	19.988	20.5559	20.3943	20.1889	11	11	11	17.5	17.5	17.5	85.045	0	81.021	687220000
Q62210;F7BQL8;A2CGA5;O08863	Q62210	>sp|Q62210|BIRC2_MOUSE Baculoviral IAP repeat-containing protein 2 OS=Mus musculus GN=Birc2 PE=1 SV=1	Baculoviral IAP repeat-containing protein 2	Birc2	0.00516665	0.988174	-0.00836054		21.8111	22.1264	21.3069	NaN	22.3012	21.1783	12	12	12	21.7	21.7	21.7	69.676	0	78.849	158750000
Q9CRB2	Q9CRB2	>sp|Q9CRB2|NHP2_MOUSE H/ACA ribonucleoprotein complex subunit 2 OS=Mus musculus GN=Nhp2 PE=1 SV=1	H/ACA ribonucleoprotein complex subunit 2	Nhp2	0.00660336	0.98491	-0.0123971		22.3592	20.3157	21.7085	21.5133	21.2025	21.6305	4	4	4	35.9	35.9	35.9	17.247	0	81.729	265260000
Q6P5F9	Q6P5F9	>sp|Q6P5F9|XPO1_MOUSE Exportin-1 OS=Mus musculus GN=Xpo1 PE=1 SV=1	Exportin-1	Xpo1	0.00402078	0.990785	-0.0133365		20.8285	18.8995	18.1791	NaN	19.6896	18.8885	10	10	10	11.9	11.9	11.9	123.09	0	80.144	200490000
D3YZ18;A0A0J9YUD8;A0A0J9YUZ4;Q58EV5;P63158;D3YVC6	D3YZ18;A0A0J9YUD8;A0A0J9YUZ4;Q58EV5;P63158;D3YVC6	>tr|D3YZ18|D3YZ18_MOUSE High mobility group protein B1 (Fragment) OS=Mus musculus GN=Hmgb1 PE=1 SV=7;>tr|A0A0J9YUD8|A0A0J9YUD8_MOUSE High mobility group protein B1 OS=Mus musculus GN=Hmgb1 PE=1 SV=1;>tr|A0A0J9YUZ4|A0A0J9YUZ4_MOUSE High mobility group prote	High mobility group protein B1	Hmgb1	0.00565246	0.987069	-0.0152098		20.2813	21.5596	22.0274	22.5797	21.1106	20.1323	4	4	3	36.8	36.8	27.2	14.427	0	30.362	192190000
E9PVA8	E9PVA8	>sp|E9PVA8|GCN1_MOUSE eIF-2-alpha kinase activator GCN1 OS=Mus musculus GN=Gcn1 PE=1 SV=1		Gcn1l1	0.00777059	0.982267	-0.0197697		19.4802	20.527	22.1927	21.0298	20.1674	20.9433	17	17	17	9.6	9.6	9.6	293.02	0	126.69	200070000
E9PW66;P28656	E9PW66;P28656	>tr|E9PW66|E9PW66_MOUSE Nucleosome assembly protein 1-like 1 OS=Mus musculus GN=Nap1l1 PE=1 SV=1;>sp|P28656|NP1L1_MOUSE Nucleosome assembly protein 1-like 1 OS=Mus musculus GN=Nap1l1 PE=1 SV=2	Nucleosome assembly protein 1-like 1	Nap1l1	0.0415694	0.908721	-0.0213528		21.4166	21.5571	21.1348	21.2668	21.4295	NaN	4	4	4	15.6	15.6	15.6	48.542	0	38.03	268320000
Q5SUF2;Q5SUF2-3;Q5SUF2-2;F8WGA8	Q5SUF2;Q5SUF2-3;Q5SUF2-2	>sp|Q5SUF2|LC7L3_MOUSE Luc7-like protein 3 OS=Mus musculus GN=Luc7l3 PE=1 SV=1;>sp|Q5SUF2-3|LC7L3_MOUSE Isoform 3 of Luc7-like protein 3 OS=Mus musculus GN=Luc7l3;>sp|Q5SUF2-2|LC7L3_MOUSE Isoform 2 of Luc7-like protein 3 OS=Mus musculus GN=Luc7l3	Luc7-like protein 3	Luc7l3	0.00584475	0.986632	-0.0228634		20.6855	20.4004	23.2887	21.9935	20.8772	NaN	6	6	6	16.7	16.7	16.7	51.45	0	110.01	201590000
Q9CZN7	Q9CZN7	>tr|Q9CZN7|Q9CZN7_MOUSE Serine hydroxymethyltransferase OS=Mus musculus GN=Shmt2 PE=1 SV=1	Serine hydroxymethyltransferase	Shmt2	0.0078556	0.982074	-0.0290089		19.9242	22.5301	19.6331	NaN	20.7121	20.6215	8	8	8	20.4	20.4	20.4	55.758	0	57.242	132400000
Q02257	Q02257	>sp|Q02257|PLAK_MOUSE Junction plakoglobin OS=Mus musculus GN=Jup PE=1 SV=3	Junction plakoglobin	Jup	0.0121814	0.972341	-0.030028		22.1934	20.5504	21.1136	20.1453	21.2062	22.4159	20	20	19	38.3	38.3	36	81.8	0	158.67	497190000
E9Q983;Q8K4L2;E9Q3Z5;Q8K4L3;F6R6A4;F6TBK9	E9Q983;Q8K4L2;E9Q3Z5;Q8K4L3	>tr|E9Q983|E9Q983_MOUSE Supervillin OS=Mus musculus GN=Svil PE=1 SV=1;>tr|Q8K4L2|Q8K4L2_MOUSE Archvillin OS=Mus musculus GN=Svil PE=1 SV=1;>tr|E9Q3Z5|E9Q3Z5_MOUSE Supervillin OS=Mus musculus GN=Svil PE=1 SV=1;>sp|Q8K4L3|SVIL_MOUSE Supervillin OS=Mus muscul	Supervillin	Svil	0.024197	0.945808	-0.0450986		21.5975	20.2954	19.8617	19.962	20.513	21.1444	14	14	14	11	11	11	198.53	0	104.81	278910000
P58022-2;P58022	P58022-2;P58022	>sp|P58022-2|LOXL2_MOUSE Isoform 2 of Lysyl oxidase homolog 2 OS=Mus musculus GN=Loxl2;>sp|P58022|LOXL2_MOUSE Lysyl oxidase homolog 2 OS=Mus musculus GN=Loxl2 PE=1 SV=2	Lysyl oxidase homolog 2	Loxl2			-0.0467962		20.639	21.2289	19.6331	NaN	NaN	20.4535	4	4	4	7.3	7.3	7.3	81.167	0	73.383	208980000
Q76KJ5	Q76KJ5	>sp|Q76KJ5|RPA34_MOUSE DNA-directed RNA polymerase I subunit RPA34 OS=Mus musculus GN=Cd3eap PE=1 SV=2	DNA-directed RNA polymerase I subunit RPA34	Cd3eap			-0.0540384		20.1389	19.1136	20.4412	NaN	19.8438	NaN	5	5	5	13.8	13.8	13.8	43.082	0	28.876	59280000
Q9EPU4	Q9EPU4	>sp|Q9EPU4|CPSF1_MOUSE Cleavage and polyadenylation specificity factor subunit 1 OS=Mus musculus GN=Cpsf1 PE=1 SV=1	Cleavage and polyadenylation specificity factor subunit 1	Cpsf1	0.0353004	0.921933	-0.0586243		20.4985	20.6199	20.5617	21.2606	20.8369	19.4067	12	12	12	9.7	9.7	9.7	160.82	0	108.25	512040000
Q542J9;P17918	Q542J9;P17918	>tr|Q542J9|Q542J9_MOUSE Proliferating cell nuclear antigen OS=Mus musculus GN=Pcna PE=1 SV=1;>sp|P17918|PCNA_MOUSE Proliferating cell nuclear antigen OS=Mus musculus GN=Pcna PE=1 SV=2	Proliferating cell nuclear antigen	Pcna	0.0309385	0.93124	-0.0587991		20.6381	20.8603	22.3779	20.6404	21.7934	21.2661	8	8	8	45.2	45.2	45.2	28.785	0	218.22	606700000
P35279-2;P35279;Q0PD53;P61294;D3YV69;Q0PD15;Q8BHD0	P35279-2;P35279;Q0PD53;P61294;D3YV69	>sp|P35279-2|RAB6A_MOUSE Isoform 2 of Ras-related protein Rab-6A OS=Mus musculus GN=Rab6a;>sp|P35279|RAB6A_MOUSE Ras-related protein Rab-6A OS=Mus musculus GN=Rab6a PE=1 SV=4;>tr|Q0PD53|Q0PD53_MOUSE RAB6B, member RAS oncogene family OS=Mus musculus GN=Rab6	Ras-related protein Rab-6A;Ras-related protein Rab-6B	Rab6a;Rab6b	0.0970503	0.799742	-0.0610495		20.4923	21.0308	20.8793	NaN	20.6383	20.8412	7	7	7	34.6	34.6	34.6	23.545	0	49.262	237960000
A0A087WP83;Q3U4Z7;Q8VDJ3;A0A087WPH2;A0A087WQY9;A0A087WPC5;A0A087WS92	A0A087WP83;Q3U4Z7;Q8VDJ3	>tr|A0A087WP83|A0A087WP83_MOUSE Vigilin OS=Mus musculus GN=Hdlbp PE=1 SV=1;>tr|Q3U4Z7|Q3U4Z7_MOUSE High density lipoprotein (HDL) binding protein, isoform CRA_d OS=Mus musculus GN=Hdlbp PE=1 SV=1;>sp|Q8VDJ3|VIGLN_MOUSE Vigilin OS=Mus musculus GN=Hdlbp PE=1	Vigilin	Hdlbp			-0.0743745		21.004	21.0965	19.9802	20.6192	NaN	NaN	7	7	7	8.5	8.5	8.5	134.21	0	98.624	200820000
Q3UMT1;A0A0U1RPR6	Q3UMT1	>sp|Q3UMT1|PP12C_MOUSE Protein phosphatase 1 regulatory subunit 12C OS=Mus musculus GN=Ppp1r12c PE=1 SV=1	Protein phosphatase 1 regulatory subunit 12C	Ppp1r12c	0.0331755	0.926455	-0.0750605		18.9845	21.3157	20.3039	19.4172	20.5649	20.3969	11	11	3	18.9	18.9	6.5	84.684	0	152.54	326700000
Q80X50;Q80X50-5;Q80X50-2;Q80X50-4;A0A0H2UH17;A0A0G2JDV6;Q80X50-3;A0A0G2JFN7;A0A0G2JGD0;A0A0G2JG47;A0A0G2JE24;A0A0G2JDT1;A0A0G2JEC6	Q80X50;Q80X50-5;Q80X50-2;Q80X50-4;A0A0H2UH17;A0A0G2JDV6;Q80X50-3	>sp|Q80X50|UBP2L_MOUSE Ubiquitin-associated protein 2-like OS=Mus musculus GN=Ubap2l PE=1 SV=1;>sp|Q80X50-5|UBP2L_MOUSE Isoform 5 of Ubiquitin-associated protein 2-like OS=Mus musculus GN=Ubap2l;>sp|Q80X50-2|UBP2L_MOUSE Isoform 2 of Ubiquitin-associated pr	Ubiquitin-associated protein 2-like	Ubap2l	0.0391682	0.913759	-0.0776297		20.1803	20.2863	21.9604	20.0391	21.0198	21.1352	15	15	15	18.2	18.2	18.2	116.8	0	298.8	1229600000
P62137	P62137	>sp|P62137|PP1A_MOUSE Serine/threonine-protein phosphatase PP1-alpha catalytic subunit OS=Mus musculus GN=Ppp1ca PE=1 SV=1	Serine/threonine-protein phosphatase PP1-alpha catalytic subunit	Ppp1ca	0.0296377	0.934033	-0.0875476		19.9305	22.4794	21.1748	NaN	20.8199	21.3948	13	5	4	43.6	14.5	10.6	37.54	0	45.38	298050000
G5E924;Q8R081;G3UY38;G3UY56;G3UYY3	G5E924;Q8R081;G3UY38	>tr|G5E924|G5E924_MOUSE Heterogeneous nuclear ribonucleoprotein L (Fragment) OS=Mus musculus GN=Hnrnpl PE=1 SV=1;>sp|Q8R081|HNRPL_MOUSE Heterogeneous nuclear ribonucleoprotein L OS=Mus musculus GN=Hnrnpl PE=1 SV=2;>tr|G3UY38|G3UY38_MOUSE Heterogeneous nucl	Heterogeneous nuclear ribonucleoprotein L	Hnrnpl	0.0239233	0.946404	-0.0884787		22.4699	19.6873	20.0016	22.3678	19.8316	19.6939	14	14	14	34.3	34.3	34.3	66.821	0	106.1	408020000
Q52L87;P68373;Q9JJZ2;A0A087WRB4;A0A087WQS4;A0A087WSB0;A0A087WSL5	Q52L87;P68373	>tr|Q52L87|Q52L87_MOUSE Tubulin alpha-1C chain OS=Mus musculus GN=Tuba1c PE=1 SV=1;>sp|P68373|TBA1C_MOUSE Tubulin alpha-1C chain OS=Mus musculus GN=Tuba1c PE=1 SV=1	Tubulin alpha-1C chain	Tuba1c			-0.0956484		19.3405	21.5814	22.12	NaN	20.9183	NaN	21	2	1	63	8.2	5.3	49.909	0	26.776	102760000
Q3TMZ1;Q922Q4	Q3TMZ1;Q922Q4	>tr|Q3TMZ1|Q3TMZ1_MOUSE Pyrroline-5-carboxylate reductase OS=Mus musculus GN=Pycr2 PE=1 SV=1;>sp|Q922Q4|P5CR2_MOUSE Pyrroline-5-carboxylate reductase 2 OS=Mus musculus GN=Pycr2 PE=1 SV=1	Pyrroline-5-carboxylate reductase;Pyrroline-5-carboxylate reductase 2	Pycr2			-0.104687		22.5306	19.7808	18.9129	NaN	NaN	20.3034	4	4	2	17.8	17.8	10.3	33.659	0	49.134	164960000
Q3TQF0	Q3TQF0	>sp|Q3TQF0|FBX31_MOUSE F-box only protein 31 OS=Mus musculus GN=Fbxo31 PE=1 SV=1	F-box only protein 31	Fbxo31			-0.131262		20.4	21.8423	20.9212	NaN	20.9232	NaN	4	4	4	16	16	16	57.19	0	31.872	71705000
Q5SVY2;P17742;F8VPN3	Q5SVY2;P17742	>tr|Q5SVY2|Q5SVY2_MOUSE Peptidyl-prolyl cis-trans isomerase OS=Mus musculus GN=Ppia PE=1 SV=1;>sp|P17742|PPIA_MOUSE Peptidyl-prolyl cis-trans isomerase A OS=Mus musculus GN=Ppia PE=1 SV=2	Peptidyl-prolyl cis-trans isomerase;Peptidyl-prolyl cis-trans isomerase A;Peptidyl-prolyl cis-trans isomerase A, N-terminally processed	Ppia	0.09379	0.805768	-0.137917		22.6471	23.3831	23.0145	21.9616	23.5858	23.0836	7	7	7	54.9	54.9	54.9	17.971	0	153.93	1526200000
P34022;H7BX22	P34022;H7BX22	>sp|P34022|RANG_MOUSE Ran-specific GTPase-activating protein OS=Mus musculus GN=Ranbp1 PE=1 SV=2;>tr|H7BX22|H7BX22_MOUSE Ran-specific GTPase-activating protein OS=Mus musculus GN=Ranbp1 PE=1 SV=1	Ran-specific GTPase-activating protein	Ranbp1	0.125507	0.749019	-0.143416		20.0559	20.0337	20.0689	NaN	19.361	20.4578	2	2	2	9.9	9.9	9.9	23.596	0.00064935	13.899	112140000
Q544H0;Q9Z1D1	Q544H0;Q9Z1D1	>tr|Q544H0|Q544H0_MOUSE Eukaryotic translation initiation factor 3 subunit G OS=Mus musculus GN=Eif3g PE=1 SV=1;>sp|Q9Z1D1|EIF3G_MOUSE Eukaryotic translation initiation factor 3 subunit G OS=Mus musculus GN=Eif3g PE=1 SV=2	Eukaryotic translation initiation factor 3 subunit G	Eif3g	0.0770522	0.837429	-0.147648		21.4656	19.9774	22.2228	21.0377	21.3347	20.8503	7	7	7	24.1	24.1	24.1	35.638	0	57.948	380510000
A0A0A6YY47;E9QB01;P13595-2;P13595;E9Q589;A0A0A6YY91;P13595-3;A0A0A6YWU2;P13595-4	A0A0A6YY47;E9QB01;P13595-2;P13595;E9Q589;A0A0A6YY91;P13595-3;A0A0A6YWU2;P13595-4	>tr|A0A0A6YY47|A0A0A6YY47_MOUSE Neural cell adhesion molecule 1 OS=Mus musculus GN=Ncam1 PE=1 SV=1;>tr|E9QB01|E9QB01_MOUSE Neural cell adhesion molecule 1 OS=Mus musculus GN=Ncam1 PE=1 SV=2;>sp|P13595-2|NCAM1_MOUSE Isoform 2 of Neural cell adhesion molecul	Neural cell adhesion molecule 1	Ncam1	0.176556	0.665954	-0.154165		21.5655	20.8098	21.8549	21.3063	21.4213	21.0401	10	10	10	17.5	17.5	17.5	93.491	0	116.83	557200000
Q9DCT2	Q9DCT2	>sp|Q9DCT2|NDUS3_MOUSE NADH dehydrogenase [ubiquinone] iron-sulfur protein 3, mitochondrial OS=Mus musculus GN=Ndufs3 PE=1 SV=2	NADH dehydrogenase [ubiquinone] iron-sulfur protein 3, mitochondrial	Ndufs3	0.157246	0.696232	-0.156369		20.6334	21.3633	21.5107	NaN	21.1446	20.8809	3	3	3	14.1	14.1	14.1	30.149	0	23.537	317610000
Q924C1;Q924C1-3;Q924C1-2	Q924C1	>sp|Q924C1|XPO5_MOUSE Exportin-5 OS=Mus musculus GN=Xpo5 PE=1 SV=1	Exportin-5	Xpo5	0.395929	0.401856	-0.159803		20.2306	19.9759	19.9126	19.8457	20.138	19.656	9	9	9	8	8	8	136.97	0	67.976	267740000
Q8BU30;E9Q866;F6Q6R1	Q8BU30	>sp|Q8BU30|SYIC_MOUSE Isoleucine--tRNA ligase, cytoplasmic OS=Mus musculus GN=Iars PE=1 SV=2	Isoleucine--tRNA ligase, cytoplasmic	Iars	0.216046	0.60807	-0.164813		19.815	20.7236	20.3168	20.2032	20.3062	19.8516	15	15	15	12.8	12.8	12.8	144.27	0	98.945	397710000
Q8QZY1	Q8QZY1	>sp|Q8QZY1|EIF3L_MOUSE Eukaryotic translation initiation factor 3 subunit L OS=Mus musculus GN=Eif3l PE=1 SV=1	Eukaryotic translation initiation factor 3 subunit L	Eif3l	0.0872215	0.818047	-0.167038		21.7935	19.68	20.8763	21.0823	20.7011	20.0653	12	12	12	24.8	24.8	24.8	66.612	0	85.919	310670000
Q8BVY0	Q8BVY0	>sp|Q8BVY0|RL1D1_MOUSE Ribosomal L1 domain-containing protein 1 OS=Mus musculus GN=Rsl1d1 PE=1 SV=1	Ribosomal L1 domain-containing protein 1	Rsl1d1	0.0874211	0.817672	-0.177948		20.3713	22.5766	21.4386	20.6507	21.3766	21.8254	13	13	13	35.2	35.2	35.2	50.421	0	287.03	706460000
Q9WVM1;E9Q9N9	Q9WVM1	>sp|Q9WVM1|RGAP1_MOUSE Rac GTPase-activating protein 1 OS=Mus musculus GN=Racgap1 PE=1 SV=1	Rac GTPase-activating protein 1	Racgap1	0.150017	0.707919	-0.194685		20.8087	21.8559	20.7739	NaN	20.7979	21.105	6	6	6	14.3	14.3	14.3	70.158	0	42.669	172560000
Q923G2	Q923G2	>sp|Q923G2|RPAB3_MOUSE DNA-directed RNA polymerases I, II, and III subunit RPABC3 OS=Mus musculus GN=Polr2h PE=1 SV=3	DNA-directed RNA polymerases I, II, and III subunit RPABC3	Polr2h			-0.195018		20.5735	22.7513	22.821	21.8536	NaN	NaN	2	2	2	16.7	16.7	16.7	17.143	0.00064558	13.669	49562000
P11440;D3Z2T9;E9Q9E4;A0A0G2JDL3;E9PZX7;Q543F6;Q545C3;Q0VBK8;E3W997;Q0VDL6;E9PVC7;P49615;P97377-2;Q80YP0;P30285;Q64261;P97377;O35495-3;O35495-2;Q8K0D0-2;Q3V3A1-3;Q3V3A1;Q04899;Q04735-2;O35495;Q04735;Q8K0D0;Q14AX6-2;Q69ZA1-2;Q14AX6-3;Q14AX6;Q69ZA1	P11440;D3Z2T9	>sp|P11440|CDK1_MOUSE Cyclin-dependent kinase 1 OS=Mus musculus GN=Cdk1 PE=1 SV=3;>tr|D3Z2T9|D3Z2T9_MOUSE Cyclin-dependent kinase 1 (Fragment) OS=Mus musculus GN=Cdk1 PE=1 SV=1	Cyclin-dependent kinase 1	Cdk1	0.0741607	0.843023	-0.195838		19.4618	21.2261	21.786	NaN	20.5204	20.7372	4	4	3	14.8	14.8	12.1	34.106	0	24.003	131640000
O35295	O35295	>sp|O35295|PURB_MOUSE Transcriptional activator protein Pur-beta OS=Mus musculus GN=Purb PE=1 SV=3	Transcriptional activator protein Pur-beta	Purb	0.114856	0.767615	-0.197507		21.3396	21.7835	20.0799	21.5315	20.2929	20.786	9	9	9	37	37	37	33.901	0	320.35	769530000
A2AGN7;O88685;B7ZCF1;A0A087WPH7;F6Q2E3	A2AGN7;O88685;B7ZCF1;A0A087WPH7	>tr|A2AGN7|A2AGN7_MOUSE 26S protease regulatory subunit 6A OS=Mus musculus GN=Psmc3 PE=1 SV=1;>sp|O88685|PRS6A_MOUSE 26S protease regulatory subunit 6A OS=Mus musculus GN=Psmc3 PE=1 SV=2;>tr|B7ZCF1|B7ZCF1_MOUSE 26S protease regulatory subunit 6A OS=Mus mus	26S protease regulatory subunit 6A	Psmc3	0.0782309	0.835159	-0.202428		20.6072	22.9201	20.0346	20.5624	21.3566	21.0356	11	11	11	38	38	38	44.669	0	84.434	234420000
E9Q6Z0;E9PV12;G3X914;Q9D5V5	E9Q6Z0;E9PV12;G3X914;Q9D5V5	>tr|E9Q6Z0|E9Q6Z0_MOUSE Cullin-5 OS=Mus musculus GN=Cul5 PE=1 SV=1;>tr|E9PV12|E9PV12_MOUSE Cullin-5 OS=Mus musculus GN=Cul5 PE=1 SV=1;>tr|G3X914|G3X914_MOUSE Cullin 5 OS=Mus musculus GN=Cul5 PE=1 SV=1;>sp|Q9D5V5|CUL5_MOUSE Cullin-5 OS=Mus musculus GN=Cul5	Cullin-5	Cul5	0.162042	0.688586	-0.204504		21.3781	20.5454	20.4516	19.8987	21.1752	20.6877	7	7	7	14.9	14.9	14.9	75.952	0	43.118	56800000
P19324	P19324	>sp|P19324|SERPH_MOUSE Serpin H1 OS=Mus musculus GN=Serpinh1 PE=1 SV=3	Serpin H1	Serpinh1			-0.206308		21.2927	21.3537	18.2329	NaN	20.0868	NaN	4	4	4	12.5	12.5	12.5	46.533	0	28.31	65070000
Q91YR7;Q91YR7-2	Q91YR7;Q91YR7-2	>sp|Q91YR7|PRP6_MOUSE Pre-mRNA-processing factor 6 OS=Mus musculus GN=Prpf6 PE=1 SV=1;>sp|Q91YR7-2|PRP6_MOUSE Isoform 2 of Pre-mRNA-processing factor 6 OS=Mus musculus GN=Prpf6	Pre-mRNA-processing factor 6	Prpf6	0.207696	0.619875	-0.206537		21.4549	21.7268	22.0731	22.1904	21.0333	21.4114	8	8	8	8.2	8.2	8.2	106.72	0	55.779	737650000
Q3UHU5-3;Q3UHU5;H3BL83;B8JJI7;Q3UHU5-2	Q3UHU5-3;Q3UHU5;H3BL83;B8JJI7;Q3UHU5-2	>sp|Q3UHU5-3|MTCL1_MOUSE Isoform 3 of Microtubule cross-linking factor 1 OS=Mus musculus GN=Mtcl1;>sp|Q3UHU5|MTCL1_MOUSE Microtubule cross-linking factor 1 OS=Mus musculus GN=Mtcl1 PE=1 SV=1;>tr|H3BL83|H3BL83_MOUSE Microtubule cross-linking factor 1 OS=Mus	Microtubule cross-linking factor 1	Mtcl1	0.162168	0.688386	-0.207332		20.3915	20.9458	22.0158	20.9862	20.9545	20.7904	10	10	10	6.9	6.9	6.9	208.1	0	78.819	274520000
Q14C51;A0A0U1RQ61	Q14C51	>sp|Q14C51|PTCD3_MOUSE Pentatricopeptide repeat domain-containing protein 3, mitochondrial OS=Mus musculus GN=Ptcd3 PE=1 SV=2	Pentatricopeptide repeat domain-containing protein 3, mitochondrial	Ptcd3	0.399259	0.398787	-0.214777		20.3818	21.0168	20.8084	20.759	20.3117	20.492	6	6	6	12.3	12.3	12.3	77.795	0	44.012	90816000
Q9D880	Q9D880	>sp|Q9D880|TIM50_MOUSE Mitochondrial import inner membrane translocase subunit TIM50 OS=Mus musculus GN=Timm50 PE=1 SV=1	Mitochondrial import inner membrane translocase subunit TIM50	Timm50			-0.218491		22.1728	20.1631	20.3638	NaN	NaN	20.6814	4	4	4	13.9	13.9	13.9	39.776	0	33.109	189790000
A0A087WQE6;A0A087WNT1;P83940;A0A087WPE4	A0A087WQE6;A0A087WNT1;P83940;A0A087WPE4	>tr|A0A087WQE6|A0A087WQE6_MOUSE Transcription elongation factor B polypeptide 1 (Fragment) OS=Mus musculus GN=Tceb1 PE=1 SV=1;>tr|A0A087WNT1|A0A087WNT1_MOUSE Transcription elongation factor B polypeptide 1 OS=Mus musculus GN=Tceb1 PE=1 SV=1;>sp|P83940|ELOC	Transcription elongation factor B polypeptide 1	Tceb1	0.104594	0.78597	-0.221024		21.4956	20.7893	20.4053	19.8437	21.5078	NaN	4	4	4	58.9	58.9	58.9	10.657	0	41.58	156600000
Q3TMX0;O08992;A2AKJ9;A2AKJ6;H3BLG5;A2AKJ5	Q3TMX0;O08992;A2AKJ9;A2AKJ6;H3BLG5	>tr|Q3TMX0|Q3TMX0_MOUSE MCG4375, isoform CRA_b OS=Mus musculus GN=Sdcbp PE=1 SV=1;>sp|O08992|SDCB1_MOUSE Syntenin-1 OS=Mus musculus GN=Sdcbp PE=1 SV=1;>tr|A2AKJ9|A2AKJ9_MOUSE Syntenin-1 OS=Mus musculus GN=Sdcbp PE=1 SV=1;>tr|A2AKJ6|A2AKJ6_MOUSE Syntenin-1	Syntenin-1	Sdcbp	0.124924	0.750026	-0.226792		21.1518	20.1061	21.7972	NaN	20.6155	20.9676	4	4	4	16.4	16.4	16.4	32.251	0	27.161	207200000
Q8BI72	Q8BI72	>sp|Q8BI72|CARF_MOUSE CDKN2A-interacting protein OS=Mus musculus GN=Cdkn2aip PE=1 SV=1	CDKN2A-interacting protein	Cdkn2aip	0.0974246	0.799053	-0.234955		21.1066	20.788	19.9877	21.3688	NaN	19.4162	9	9	9	19.5	19.5	19.5	59.744	0	57.381	182920000
Q5BKQ9;Q8BG32;G3UYI4;G3UYL3;G3UYL8;G3UX15;G3UX67;G3UWV7;G3UYH2;G3UWW7;G3UZ33;G3UXL5	Q5BKQ9;Q8BG32;G3UYI4;G3UYL3;G3UYL8;G3UX15	>tr|Q5BKQ9|Q5BKQ9_MOUSE 26S proteasome non-ATPase regulatory subunit 11 OS=Mus musculus GN=Psmd11 PE=1 SV=1;>sp|Q8BG32|PSD11_MOUSE 26S proteasome non-ATPase regulatory subunit 11 OS=Mus musculus GN=Psmd11 PE=1 SV=3;>tr|G3UYI4|G3UYI4_MOUSE 26S proteasome no	26S proteasome non-ATPase regulatory subunit 11	Psmd11	0.118829	0.760626	-0.244422		20.5339	20.0241	21.852	21.0524	19.5299	21.0946	8	8	8	23.2	23.2	23.2	47.436	0	86.408	432240000
Q0PD66;Q9D1G1	Q0PD66;Q9D1G1	>tr|Q0PD66|Q0PD66_MOUSE RAB1B, member RAS oncogene family, isoform CRA_c OS=Mus musculus GN=Rab1b PE=1 SV=1;>sp|Q9D1G1|RAB1B_MOUSE Ras-related protein Rab-1B OS=Mus musculus GN=Rab1b PE=1 SV=1	Ras-related protein Rab-1B	Rab1b	0.22575	0.594634	-0.24461		22.9421	22.0801	21.9287	21.5096	22.3076	22.3998	7	7	3	47.8	47.8	23.9	22.187	0	69.115	874060000
D3Z5I1;Q3UPF5-2;Q3UPF5;G3X9X5	D3Z5I1;Q3UPF5-2;Q3UPF5;G3X9X5	>tr|D3Z5I1|D3Z5I1_MOUSE Zinc finger CCCH-type antiviral protein 1 OS=Mus musculus GN=Zc3hav1 PE=1 SV=1;>sp|Q3UPF5-2|ZCCHV_MOUSE Isoform 2 of Zinc finger CCCH-type antiviral protein 1 OS=Mus musculus GN=Zc3hav1;>sp|Q3UPF5|ZCCHV_MOUSE Zinc finger CCCH-type a	Zinc finger CCCH-type antiviral protein 1	Zc3hav1	0.420493	0.379758	-0.245232		20.3094	20.6033	21.1167	20.477	20.5382	20.2784	12	12	12	14	14	14	112.53	0	84.688	583640000
Q9CWJ9	Q9CWJ9	>sp|Q9CWJ9|PUR9_MOUSE Bifunctional purine biosynthesis protein PURH OS=Mus musculus GN=Atic PE=1 SV=2	Bifunctional purine biosynthesis protein PURH;Phosphoribosylaminoimidazolecarboxamide formyltransferase;IMP cyclohydrolase	Atic	0.132471	0.737104	-0.247068		19.3211	20.4442	21.6597	20.4406	20.0136	20.2296	8	8	8	20.1	20.1	20.1	64.217	0	76.73	120580000
Q61033	Q61033	>sp|Q61033|LAP2A_MOUSE Lamina-associated polypeptide 2, isoforms alpha/zeta OS=Mus musculus GN=Tmpo PE=1 SV=4	Lamina-associated polypeptide 2, isoforms alpha/zeta	Tmpo	0.185607	0.652218	-0.254207		21.2558	20.0651	20.0864	NaN	20.1573	20.2724	11	5	5	24.1	10.5	10.5	75.167	0	36.89	112450000
Q8VDW0;Q8VDW0-2;D6RHT5	Q8VDW0;Q8VDW0-2	>sp|Q8VDW0|DX39A_MOUSE ATP-dependent RNA helicase DDX39A OS=Mus musculus GN=Ddx39a PE=1 SV=1;>sp|Q8VDW0-2|DX39A_MOUSE Isoform 2 of ATP-dependent RNA helicase DDX39A OS=Mus musculus GN=Ddx39a	ATP-dependent RNA helicase DDX39A	Ddx39a			-0.256618		20.5613	22.2521	20.749	NaN	20.9308	NaN	5	2	2	14.3	5.9	5.9	49.067	0	18.368	132230000
P62869;A6PWE0	P62869	>sp|P62869|ELOB_MOUSE Transcription elongation factor B polypeptide 2 OS=Mus musculus GN=Tceb2 PE=1 SV=1	Transcription elongation factor B polypeptide 2	Tceb2	0.113248	0.770463	-0.260993		21.6541	21.5816	19.1932	20.1787	20.9141	20.5531	8	8	8	54.2	54.2	54.2	13.17	0	51.088	221290000
Q80ZM5	Q80ZM5	>tr|Q80ZM5|Q80ZM5_MOUSE H1 histone family, member X OS=Mus musculus GN=H1fx PE=1 SV=1		H1fx	0.106787	0.782011	-0.273158		19.4743	22.3895	21.9064	20.5961	21.2245	21.1301	4	4	4	27.1	27.1	27.1	20.151	0	34.719	216080000
Q0VGU2;P26350;A0A087WP98;A0A087WPN6;A0A087WQN2;J3QPK6	Q0VGU2;P26350;A0A087WP98;A0A087WPN6;A0A087WQN2	>tr|Q0VGU2|Q0VGU2_MOUSE Prothymosin alpha OS=Mus musculus GN=Ptma PE=1 SV=1;>sp|P26350|PTMA_MOUSE Prothymosin alpha OS=Mus musculus GN=Ptma PE=1 SV=2;>tr|A0A087WP98|A0A087WP98_MOUSE Prothymosin alpha OS=Mus musculus GN=Ptma PE=1 SV=1;>tr|A0A087WPN6|A0A087W	Prothymosin alpha;Prothymosin alpha, N-terminally processed;Thymosin alpha	Ptma	0.0875932	0.817348	-0.278784		21.8971	21.9883	20.3997	22.7218	21.4516	19.2753	4	4	4	35.1	35.1	35.1	12.254	0	58.373	355270000
A2AEX8;A2AEX6;P97447;A2AEY1;A2AEY2;A2AEX7;P97447-2;A2AEX9;A2AEY0;Q8CDC8	A2AEX8;A2AEX6;P97447;A2AEY1;A2AEY2;A2AEX7;P97447-2	>tr|A2AEX8|A2AEX8_MOUSE Four and a half LIM domains 1, isoform CRA_b OS=Mus musculus GN=Fhl1 PE=1 SV=1;>tr|A2AEX6|A2AEX6_MOUSE Four and a half LIM domains protein 1 OS=Mus musculus GN=Fhl1 PE=1 SV=1;>sp|P97447|FHL1_MOUSE Four and a half LIM domains protein	Four and a half LIM domains protein 1	Fhl1			-0.27917		21.9511	19.9937	19.1066	NaN	NaN	20.0713	5	5	5	18.9	18.9	18.9	33.563	0	30.678	113490000
Q9R0Q6;D3YVI5;A0A0G2JF52	Q9R0Q6	>sp|Q9R0Q6|ARC1A_MOUSE Actin-related protein 2/3 complex subunit 1A OS=Mus musculus GN=Arpc1a PE=1 SV=1	Actin-related protein 2/3 complex subunit 1A	Arpc1a			-0.28631		21.4196	21.3984	20.8962	NaN	NaN	20.9518	3	3	3	7	7	7	41.626	0	17.991	127810000
Q8K354	Q8K354	>sp|Q8K354|CBR3_MOUSE Carbonyl reductase [NADPH] 3 OS=Mus musculus GN=Cbr3 PE=1 SV=1	Carbonyl reductase [NADPH] 3	Cbr3	0.40194	0.396333	-0.296313		20.6778	20.9619	21.1855	NaN	20.3333	20.9575	3	3	3	14.8	14.8	14.8	30.953	0	24.019	138340000
Q8BFR5;D3YVN7;Q8BFR5-2;A0A0U1RPC4;A0A0U1RNQ6	Q8BFR5;D3YVN7;Q8BFR5-2	>sp|Q8BFR5|EFTU_MOUSE Elongation factor Tu, mitochondrial OS=Mus musculus GN=Tufm PE=1 SV=1;>tr|D3YVN7|D3YVN7_MOUSE Elongation factor Tu OS=Mus musculus GN=Gm9755 PE=3 SV=1;>sp|Q8BFR5-2|EFTU_MOUSE Isoform 2 of Elongation factor Tu, mitochondrial OS=Mus mus	Elongation factor Tu, mitochondrial;Elongation factor Tu	Tufm;Gm9755	0.160099	0.691674	-0.299287		22.3701	20.0112	21.2501	20.5795	21.1244	21.0297	13	13	13	41.4	41.4	41.4	49.508	0	103.56	546190000
D3YXZ5;Q91WT8;Q91WT8-2;D3Z113	D3YXZ5;Q91WT8;Q91WT8-2	>tr|D3YXZ5|D3YXZ5_MOUSE RNA-binding protein 47 OS=Mus musculus GN=Rbm47 PE=1 SV=1;>sp|Q91WT8|RBM47_MOUSE RNA-binding protein 47 OS=Mus musculus GN=Rbm47 PE=1 SV=1;>sp|Q91WT8-2|RBM47_MOUSE Isoform 2 of RNA-binding protein 47 OS=Mus musculus GN=Rbm47	RNA-binding protein 47	Rbm47	0.119742	0.759029	-0.303331		19.1319	21.2862	21.9418	20.4311	21.138	19.8807	6	6	6	20.2	20.2	20.2	56.868	0	57.211	115930000
Q9WTX6;Q3TPM3;D3Z2H3;A0A0N4SUW1	Q9WTX6;Q3TPM3	>sp|Q9WTX6|CUL1_MOUSE Cullin-1 OS=Mus musculus GN=Cul1 PE=1 SV=1;>tr|Q3TPM3|Q3TPM3_MOUSE Cullin-1 (Fragment) OS=Mus musculus GN=Cul1 PE=1 SV=1	Cullin-1	Cul1	0.103324	0.788272	-0.307599		19.9716	22.0766	21.6565	19.2364	22.0124	21.533	20	20	20	28.9	28.9	28.9	89.69	0	144.65	606850000
Z4YK85;M0QWP1;A2ASQ1-3;A2ASQ1-2;A2ASQ1;Z4YJS5	Z4YK85;M0QWP1;A2ASQ1-3;A2ASQ1-2;A2ASQ1	>tr|Z4YK85|Z4YK85_MOUSE Agrin OS=Mus musculus GN=Agrn PE=1 SV=1;>tr|M0QWP1|M0QWP1_MOUSE Agrin OS=Mus musculus GN=Agrn PE=1 SV=1;>sp|A2ASQ1-3|AGRIN_MOUSE Isoform 3 of Agrin OS=Mus musculus GN=Agrn;>sp|A2ASQ1-2|AGRIN_MOUSE Isoform 2 of Agrin OS=Mus musculus	Agrin;Agrin N-terminal 110 kDa subunit;Agrin C-terminal 110 kDa subunit;Agrin C-terminal 90 kDa fragment;Agrin C-terminal 22 kDa fragment	Agrn	0.086609	0.819202	-0.312051		18.6488	21.6656	21.4078	20.4134	NaN	20.1107	7	7	7	5.4	5.4	5.4	204.95	0	46.494	95426000
O35245-3;O35245;O35245-5;O35245-4;O35245-2	O35245-3;O35245;O35245-5;O35245-4;O35245-2	>sp|O35245-3|PKD2_MOUSE Isoform 3 of Polycystin-2 OS=Mus musculus GN=Pkd2;>sp|O35245|PKD2_MOUSE Polycystin-2 OS=Mus musculus GN=Pkd2 PE=1 SV=2;>sp|O35245-5|PKD2_MOUSE Isoform 5 of Polycystin-2 OS=Mus musculus GN=Pkd2;>sp|O35245-4|PKD2_MOUSE Isoform 4 of Po	Polycystin-2	Pkd2	0.141522	0.721902	-0.3134		20.5755	22.3797	21.7613	22.5109	20.5776	20.6878	13	13	13	17	17	17	102.42	0	111.5	639050000
P61327;G3UZW7;A0A023T778;Q9CQL1	P61327;G3UZW7;A0A023T778;Q9CQL1	>sp|P61327|MGN_MOUSE Protein mago nashi homolog OS=Mus musculus GN=Magoh PE=2 SV=1;>tr|G3UZW7|G3UZW7_MOUSE Protein mago nashi homolog 2 OS=Mus musculus GN=Magohb PE=4 SV=1;>tr|A0A023T778|A0A023T778_MOUSE Mago nashi protein OS=Mus musculus GN=Magohb PE=1 SV	Protein mago nashi homolog;Protein mago nashi homolog 2	Magoh;Magohb	0.161044	0.69017	-0.316661		20.9567	19.6927	21.7581	19.6563	21.09	20.7113	4	4	4	25.3	25.3	25.3	17.163	0	32.816	186290000
Q3UPK6;Q9Z2U1;D3YX79;A0A0G2JF97	Q3UPK6;Q9Z2U1;D3YX79	>tr|Q3UPK6|Q3UPK6_MOUSE Proteasome subunit alpha type OS=Mus musculus GN=Psma5 PE=1 SV=1;>sp|Q9Z2U1|PSA5_MOUSE Proteasome subunit alpha type-5 OS=Mus musculus GN=Psma5 PE=1 SV=1;>tr|D3YX79|D3YX79_MOUSE Proteasome subunit alpha type OS=Mus musculus GN=Gm839	Proteasome subunit alpha type;Proteasome subunit alpha type-5	Psma5;Gm8394	0.246935	0.566324	-0.320907		20.7136	20.2992	21.5406	NaN	20.3074	20.753	4	4	4	20.3	20.3	20.3	26.411	0	35.86	223080000
Q66JV4;Q80YR9;Q66JV4-2	Q66JV4;Q80YR9;Q66JV4-2	>sp|Q66JV4|R12BB_MOUSE RNA-binding protein 12B-B OS=Mus musculus GN=Rbm12b2 PE=2 SV=2;>sp|Q80YR9|R12BA_MOUSE RNA-binding protein 12B-A OS=Mus musculus GN=Rbm12b1 PE=1 SV=2;>sp|Q66JV4-2|R12BB_MOUSE Isoform 2 of RNA-binding protein 12B-B OS=Mus musculus GN=R	RNA-binding protein 12B-B;RNA-binding protein 12B-A	Rbm12b2;Rbm12b1	0.317988	0.480853	-0.321031		20.7639	19.7941	19.9807	NaN	20.0106	19.7065	5	5	5	6.4	6.4	6.4	96.449	0	54.273	149880000
P62830;A2A6F8	P62830	>sp|P62830|RL23_MOUSE 60S ribosomal protein L23 OS=Mus musculus GN=Rpl23 PE=1 SV=1	60S ribosomal protein L23	Rpl23	0.193413	0.640601	-0.325202		25.9302	24.4463	25.1877	23.9714	24.9902	25.6269	8	8	8	56.4	56.4	56.4	14.865	0	142.98	7510200000
P46061	P46061	>sp|P46061|RAGP1_MOUSE Ran GTPase-activating protein 1 OS=Mus musculus GN=Rangap1 PE=1 SV=2	Ran GTPase-activating protein 1	Rangap1	0.544871	0.285187	-0.329209		20.9903	20.6717	20.9603	NaN	20.8363	20.2535	5	5	5	10.9	10.9	10.9	63.53	0	34.802	61880000
H3BJ30;H3BJW3;Q6NVF9;H3BKW0;H3BLM9	H3BJ30;H3BJW3;Q6NVF9	>tr|H3BJ30|H3BJ30_MOUSE Cleavage and polyadenylation-specificity factor subunit 6 OS=Mus musculus GN=Cpsf6 PE=1 SV=1;>tr|H3BJW3|H3BJW3_MOUSE Cleavage and polyadenylation-specificity factor subunit 6 OS=Mus musculus GN=Cpsf6 PE=1 SV=1;>sp|Q6NVF9|CPSF6_MOUSE	Cleavage and polyadenylation specificity factor subunit 6	Cpsf6	0.311125	0.488511	-0.333956		21.1466	21.1258	21.8646	20.5569	21.7587	20.8194	5	5	5	12.3	12.3	12.3	59.308	0	35.278	184150000
Q9CQR2	Q9CQR2	>sp|Q9CQR2|RS21_MOUSE 40S ribosomal protein S21 OS=Mus musculus GN=Rps21 PE=1 SV=1	40S ribosomal protein S21	Rps21			-0.338607		20.238	20.6702	22.8767	NaN	NaN	20.923	3	3	3	47	47	47	9.1413	0	22.821	139600000
A0A0R4J1H8;E9QMY5;Q9QXN0-4;Q9QXN0-3;E9Q6I3;Q9QXN0-2;Q9QXN0	A0A0R4J1H8;E9QMY5;Q9QXN0-4;Q9QXN0-3;E9Q6I3;Q9QXN0-2;Q9QXN0	>tr|A0A0R4J1H8|A0A0R4J1H8_MOUSE Protein Shroom3 OS=Mus musculus GN=Shroom3 PE=1 SV=1;>tr|E9QMY5|E9QMY5_MOUSE Protein Shroom3 OS=Mus musculus GN=Shroom3 PE=1 SV=1;>sp|Q9QXN0-4|SHRM3_MOUSE Isoform 4 of Protein Shroom3 OS=Mus musculus GN=Shroom3;>sp|Q9QXN0-3|	Protein Shroom3	Shroom3	0.223072	0.598312	-0.340231		19.8643	21.3936	21.7029	20.8213	20.2918	20.827	12	12	12	9	9	9	195.43	0	83.382	253040000
Q543K5;Q99K85;Q3U6K9;E9Q6P1	Q543K5;Q99K85;Q3U6K9	>tr|Q543K5|Q543K5_MOUSE Phosphoserine aminotransferase OS=Mus musculus GN=Psat1 PE=1 SV=1;>sp|Q99K85|SERC_MOUSE Phosphoserine aminotransferase OS=Mus musculus GN=Psat1 PE=1 SV=1;>tr|Q3U6K9|Q3U6K9_MOUSE Phosphoserine aminotransferase OS=Mus musculus GN=Psat	Phosphoserine aminotransferase	Psat1	0.227751	0.5919	-0.350049		20.9346	21.1092	22.5745	20.8113	21.7877	20.9692	8	8	8	27	27	27	40.472	0	59.424	357490000
Q542M5;Q9JL15;Q8C6H0;A8DIL0	Q542M5;Q9JL15;Q8C6H0;A8DIL0	>tr|Q542M5|Q542M5_MOUSE Galectin OS=Mus musculus GN=Lgals8 PE=1 SV=1;>sp|Q9JL15|LEG8_MOUSE Galectin-8 OS=Mus musculus GN=Lgals8 PE=1 SV=1;>tr|Q8C6H0|Q8C6H0_MOUSE Galectin OS=Mus musculus GN=Lgals8 PE=1 SV=1;>tr|A8DIL0|A8DIL0_MOUSE Galectin OS=Mus musculus	Galectin;Galectin-8	Lgals8	0.15537	0.699245	-0.351817		21.5736	19.5318	21.2783	NaN	20.3257	20.5597	4	4	4	18	18	18	36.161	0	41.064	161430000
Q8VC70;E9Q7G6	Q8VC70;E9Q7G6	>sp|Q8VC70|RBMS2_MOUSE RNA-binding motif, single-stranded-interacting protein 2 OS=Mus musculus GN=Rbms2 PE=1 SV=1;>tr|E9Q7G6|E9Q7G6_MOUSE RNA-binding motif, single-stranded-interacting protein 2 OS=Mus musculus GN=Rbms2 PE=1 SV=1	RNA-binding motif, single-stranded-interacting protein 2	Rbms2			-0.352315		20.9168	20.4339	20.4525	20.2488	NaN	NaN	4	4	4	14.6	14.6	14.6	40.724	0	27.816	152840000
Q564E6;P32067;A2AR07;D6RI87;F6SXM5	Q564E6;P32067;A2AR07	>tr|Q564E6|Q564E6_MOUSE Lupus La protein homolog OS=Mus musculus GN=Ssb PE=1 SV=1;>sp|P32067|LA_MOUSE Lupus La protein homolog OS=Mus musculus GN=Ssb PE=1 SV=1;>tr|A2AR07|A2AR07_MOUSE Lupus La protein homolog (Fragment) OS=Mus musculus GN=Ssb PE=1 SV=1	Lupus La protein homolog	Ssb	0.233978	0.583474	-0.354698		21.6933	21.19	20.3076	20.375	21.0429	NaN	9	9	9	22.2	22.2	22.2	47.756	0	107.48	245180000
B2RUC7;Q9Z1Z2	B2RUC7;Q9Z1Z2	>tr|B2RUC7|B2RUC7_MOUSE Serine-threonine kinase receptor-associated protein OS=Mus musculus GN=Strap PE=1 SV=1;>sp|Q9Z1Z2|STRAP_MOUSE Serine-threonine kinase receptor-associated protein OS=Mus musculus GN=Strap PE=1 SV=2	Serine-threonine kinase receptor-associated protein	Strap	0.265651	0.542436	-0.359142		19.8988	20.8982	21.4588	20.7316	20.6289	19.8179	7	7	7	29.4	29.4	29.4	38.442	0	73.6	236870000
Q60930;G3UX26;D3YZT5;D3YUN8	Q60930;G3UX26;D3YZT5	>sp|Q60930|VDAC2_MOUSE Voltage-dependent anion-selective channel protein 2 OS=Mus musculus GN=Vdac2 PE=1 SV=2;>tr|G3UX26|G3UX26_MOUSE Voltage-dependent anion-selective channel protein 2 (Fragment) OS=Mus musculus GN=Vdac2 PE=1 SV=1;>tr|D3YZT5|D3YZT5_MOUSE	Voltage-dependent anion-selective channel protein 2	Vdac2	0.230357	0.58836	-0.361079		21.2638	21.2243	19.5052	19.8969	20.5315	20.4816	7	7	7	31.9	31.9	31.9	31.732	0	78.609	198310000
Q04750	Q04750	>sp|Q04750|TOP1_MOUSE DNA topoisomerase 1 OS=Mus musculus GN=Top1 PE=1 SV=2	DNA topoisomerase 1	Top1	0.323272	0.475038	-0.361776		22.1122	21.2225	21.7181	22.0657	21.0927	20.809	13	13	13	18.5	18.5	18.5	90.875	0	110.67	927950000
Q3UZ18;Q3UZ18-2;D6RH44;B0V2P0;B0V2N3	Q3UZ18	>sp|Q3UZ18|ICE2_MOUSE Little elongation complex subunit 2 OS=Mus musculus GN=Ice2 PE=1 SV=2	Little elongation complex subunit 2	Ice2	0.271514	0.535163	-0.367608		19.9912	21.8306	20.6442	20.322	20.5108	20.5305	11	11	11	13.1	13.1	13.1	109.88	0	86.474	437510000
Q60692	Q60692	>sp|Q60692|PSB6_MOUSE Proteasome subunit beta type-6 OS=Mus musculus GN=Psmb6 PE=1 SV=3	Proteasome subunit beta type-6	Psmb6			-0.371222		21.5223	20.7071	21.036	20.7172	NaN	NaN	4	4	4	16.8	16.8	16.8	25.378	0	26.589	150220000
Q8VDH1-2;Q8VDH1;A0A0J9YU92	Q8VDH1-2;Q8VDH1;A0A0J9YU92	>sp|Q8VDH1-2|FBX21_MOUSE Isoform 2 of F-box only protein 21 OS=Mus musculus GN=Fbxo21;>sp|Q8VDH1|FBX21_MOUSE F-box only protein 21 OS=Mus musculus GN=Fbxo21 PE=1 SV=1;>tr|A0A0J9YU92|A0A0J9YU92_MOUSE F-box only protein 21 (Fragment) OS=Mus musculus GN=Fbxo2	F-box only protein 21	Fbxo21	0.120955	0.756911	-0.384188		20.5847	23.0506	20.2427	19.4329	21.8687	21.4238	5	5	5	11.3	11.3	11.3	71.381	0	65.9	109570000
Q9CQS5	Q9CQS5	>sp|Q9CQS5|RIOK2_MOUSE Serine/threonine-protein kinase RIO2 OS=Mus musculus GN=Riok2 PE=1 SV=1	Serine/threonine-protein kinase RIO2	Riok2			-0.397654		21.2311	19.2154	19.9519	19.7351	NaN	NaN	5	5	5	10.4	10.4	10.4	62.49	0	30.229	95445000
A3KGQ6;Q9D898	A3KGQ6;Q9D898	>tr|A3KGQ6|A3KGQ6_MOUSE Actin-related protein 2/3 complex subunit 5 OS=Mus musculus GN=Arpc5l PE=1 SV=2;>sp|Q9D898|ARP5L_MOUSE Actin-related protein 2/3 complex subunit 5-like protein OS=Mus musculus GN=Arpc5l PE=1 SV=1	Actin-related protein 2/3 complex subunit 5;Actin-related protein 2/3 complex subunit 5-like protein	Arpc5l	0.179927	0.660804	-0.398542		23.1501	21.0496	21.5399	NaN	21.5999	21.4294	2	2	2	16.3	16.3	16.3	16.98	0	42.523	262510000
Q14AQ1;P62334	Q14AQ1;P62334	>tr|Q14AQ1|Q14AQ1_MOUSE 26S protease regulatory subunit 10B OS=Mus musculus GN=Psmc6 PE=1 SV=1;>sp|P62334|PRS10_MOUSE 26S protease regulatory subunit 10B OS=Mus musculus GN=Psmc6 PE=1 SV=1	26S protease regulatory subunit 10B	Psmc6	0.265087	0.543142	-0.404442		21.9457	20.3163	20.5982	20.5419	21.1487	19.9563	6	6	6	18.5	18.5	18.5	44.172	0	44.092	201220000
Z4YKB8;Q3TEA8-2;Q3TEA8;Z4YKA3;Q3TEA8-3;A2AM65;A2AM63;A2AM62;A2AM70;A2AM69	Z4YKB8;Q3TEA8-2;Q3TEA8;Z4YKA3;Q3TEA8-3;A2AM65;A2AM63	>tr|Z4YKB8|Z4YKB8_MOUSE Heterochromatin protein 1-binding protein 3 OS=Mus musculus GN=Hp1bp3 PE=1 SV=1;>sp|Q3TEA8-2|HP1B3_MOUSE Isoform 2 of Heterochromatin protein 1-binding protein 3 OS=Mus musculus GN=Hp1bp3;>sp|Q3TEA8|HP1B3_MOUSE Heterochromatin prote	Heterochromatin protein 1-binding protein 3	Hp1bp3	0.312577	0.486882	-0.405656		20.9182	19.6816	21.239	20.6583	20.1027	19.8608	8	8	8	15.5	15.5	15.5	60.85	0	53.173	162270000
O35593	O35593	>sp|O35593|PSDE_MOUSE 26S proteasome non-ATPase regulatory subunit 14 OS=Mus musculus GN=Psmd14 PE=1 SV=2	26S proteasome non-ATPase regulatory subunit 14	Psmd14	0.147597	0.711873	-0.407989		20.6349	20.1252	22.4726	NaN	20.1293	21.2098	4	4	4	20	20	20	34.577	0	52.241	335860000
A2ACG7;Q9DBG6	A2ACG7;Q9DBG6	>tr|A2ACG7|A2ACG7_MOUSE Dolichyl-diphosphooligosaccharide--protein glycosyltransferase subunit 2 OS=Mus musculus GN=Rpn2 PE=1 SV=1;>sp|Q9DBG6|RPN2_MOUSE Dolichyl-diphosphooligosaccharide--protein glycosyltransferase subunit 2 OS=Mus musculus GN=Rpn2 PE=1 S	Dolichyl-diphosphooligosaccharide--protein glycosyltransferase subunit 2	Rpn2	0.315666	0.483431	-0.40822		20.8585	21.3931	22.6079	21.1845	21.4138	21.0366	7	7	7	17.2	17.2	17.2	67.501	0	100.58	429680000
Q3TX38;J3QMG3;Q60931	Q3TX38;J3QMG3;Q60931	>tr|Q3TX38|Q3TX38_MOUSE Voltage-dependent anion-selective channel protein 3 OS=Mus musculus GN=Vdac3 PE=1 SV=1;>tr|J3QMG3|J3QMG3_MOUSE Voltage-dependent anion-selective channel protein 3 OS=Mus musculus GN=Vdac3 PE=1 SV=1;>sp|Q60931|VDAC3_MOUSE Voltage-dep	Voltage-dependent anion-selective channel protein 3	Vdac3	0.199773	0.631288	-0.413501		19.601	21.3568	21.1509	NaN	20.6944	19.8844	5	5	5	22.3	22.3	22.3	30.752	0	33.56	190810000
B1AYU4;B1AYU7;Q8C5N3-2;Q8C5N3;A2AK44;A2AK42;J3QNR0;J3QM48	B1AYU4;B1AYU7;Q8C5N3-2;Q8C5N3;A2AK44;A2AK42	>tr|B1AYU4|B1AYU4_MOUSE Pre-mRNA-splicing factor CWC22 homolog OS=Mus musculus GN=Cwc22 PE=1 SV=1;>tr|B1AYU7|B1AYU7_MOUSE Pre-mRNA-splicing factor CWC22 homolog OS=Mus musculus GN=Cwc22 PE=1 SV=1;>sp|Q8C5N3-2|CWC22_MOUSE Isoform 2 of Pre-mRNA-splicing fact	Pre-mRNA-splicing factor CWC22 homolog	Cwc22;Gm13695;Gm13697	0.350868	0.445791	-0.414579		21.9775	20.5242	20.5207	20.6117	20.7117	20.4552	8	8	8	9.8	9.8	9.8	82.752	0	56.653	449660000
B2KGR2;O89112	B2KGR2;O89112	>tr|B2KGR2|B2KGR2_MOUSE LanC-like protein 1 (Fragment) OS=Mus musculus GN=Lancl1 PE=1 SV=1;>sp|O89112|LANC1_MOUSE LanC-like protein 1 OS=Mus musculus GN=Lancl1 PE=1 SV=1	LanC-like protein 1	Lancl1			-0.425552		21.4729	21.4888	20.0457	NaN	20.5769	NaN	5	5	5	30.1	30.1	30.1	19.656	0	32.768	105430000
Q8CAP3;P54726;Q3TN85;P54728	Q8CAP3;P54726;Q3TN85;P54728	>tr|Q8CAP3|Q8CAP3_MOUSE Rad23a protein OS=Mus musculus GN=Rad23a PE=1 SV=1;>sp|P54726|RD23A_MOUSE UV excision repair protein RAD23 homolog A OS=Mus musculus GN=Rad23a PE=1 SV=2;>tr|Q3TN85|Q3TN85_MOUSE UV excision repair protein RAD23 homolog A (Fragment) O	UV excision repair protein RAD23 homolog A;UV excision repair protein RAD23 homolog B	Rad23a;Rad23b			-0.42592		20.9278	20.6651	17.7437	19.353	NaN	NaN	2	2	2	6.9	6.9	6.9	39.635	0.0011813	12.021	21166000
D3Z158;Q8BML9;Q8R1V9;A0A0A6YY08;F6TDS3	D3Z158;Q8BML9;Q8R1V9	>tr|D3Z158|D3Z158_MOUSE Protein Qars OS=Mus musculus GN=Qars PE=1 SV=1;>tr|Q8BML9|Q8BML9_MOUSE Glutaminyl-tRNA synthetase OS=Mus musculus GN=Qars PE=1 SV=1;>tr|Q8R1V9|Q8R1V9_MOUSE Protein Qars OS=Mus musculus GN=Qars PE=1 SV=1		Qars	0.427821	0.373404	-0.427565		21.0691	21.8528	20.8841	21.3823	20.3194	20.8216	12	12	12	20	20	20	81.525	0	118.39	368190000
Q61753;F6ZSB7	Q61753	>sp|Q61753|SERA_MOUSE D-3-phosphoglycerate dehydrogenase OS=Mus musculus GN=Phgdh PE=1 SV=3	D-3-phosphoglycerate dehydrogenase	Phgdh	0.352459	0.444162	-0.436728		20.9255	21.2915	21.8869	21.7478	20.278	20.768	11	11	11	28.7	28.7	28.7	56.585	0	93.554	432580000
Q8VDZ4;Q8VDZ4-2	Q8VDZ4;Q8VDZ4-2	>sp|Q8VDZ4|ZDHC5_MOUSE Palmitoyltransferase ZDHHC5 OS=Mus musculus GN=Zdhhc5 PE=1 SV=1;>sp|Q8VDZ4-2|ZDHC5_MOUSE Isoform 2 of Palmitoyltransferase ZDHHC5 OS=Mus musculus GN=Zdhhc5	Palmitoyltransferase ZDHHC5	Zdhhc5	0.198421	0.633256	-0.458868		22.7793	21.1906	20.5135	NaN	21.0297	21.0415	6	6	6	15.1	15.1	15.1	77.5	0	56.416	122600000
P26043;Q7TSG6	P26043;Q7TSG6	>sp|P26043|RADI_MOUSE Radixin OS=Mus musculus GN=Rdx PE=1 SV=3;>tr|Q7TSG6|Q7TSG6_MOUSE Radixin OS=Mus musculus GN=Rdx PE=1 SV=1	Radixin	Rdx	0.443919	0.359816	-0.462546		20.6383	20.8802	21.5085	19.9449	21.2049	20.4894	14	6	6	28.5	16	16	68.542	0	51.988	81652000
P62814;Q91YH6;A0A0U1RNU9	P62814	>sp|P62814|VATB2_MOUSE V-type proton ATPase subunit B, brain isoform OS=Mus musculus GN=Atp6v1b2 PE=1 SV=1	V-type proton ATPase subunit B, brain isoform	Atp6v1b2	0.366265	0.430264	-0.464574		20.3028	21.2861	20.347	20.6696	19.3403	20.5322	7	7	7	17.2	17.2	17.2	56.55	0	50.753	166060000
Q99LL5;E9QAL6	Q99LL5;E9QAL6	>sp|Q99LL5|PWP1_MOUSE Periodic tryptophan protein 1 homolog OS=Mus musculus GN=Pwp1 PE=1 SV=1;>tr|E9QAL6|E9QAL6_MOUSE Periodic tryptophan protein 1 homolog OS=Mus musculus GN=Pwp1 PE=1 SV=1	Periodic tryptophan protein 1 homolog	Pwp1			-0.464734		21.9595	20.9117	20.1083	20.5284	NaN	NaN	6	6	6	11.2	11.2	11.2	55.586	0	37.952	29051000
Q3UHH5;P21279;P30677;A0A0G2JG40;Q542R8;O70443;P27600	Q3UHH5;P21279	>tr|Q3UHH5|Q3UHH5_MOUSE Guanine nucleotide-binding protein G(q) subunit alpha OS=Mus musculus GN=Gnaq PE=1 SV=1;>sp|P21279|GNAQ_MOUSE Guanine nucleotide-binding protein G(q) subunit alpha OS=Mus musculus GN=Gnaq PE=1 SV=4	Guanine nucleotide-binding protein G(q) subunit alpha	Gnaq	1.19483	0.0638513	-0.474072		20.422	20.8422	20.5172	20.1407	NaN	20.0988	6	2	2	18.7	7.8	7.8	42.158	0.00065531	14.102	124560000
Q9DCD2;F6TM12;E0CYF8	Q9DCD2	>sp|Q9DCD2|SYF1_MOUSE Pre-mRNA-splicing factor SYF1 OS=Mus musculus GN=Xab2 PE=1 SV=1	Pre-mRNA-splicing factor SYF1	Xab2	0.226946	0.592999	-0.475313		20.271	21.6915	22.1822	20.4487	20.2011	22.069	9	9	9	11.1	11.1	11.1	99.986	0	68.226	353840000
Q8BK35;A0A0G2JG28	Q8BK35	>tr|Q8BK35|Q8BK35_MOUSE MCG2065, isoform CRA_c OS=Mus musculus GN=Gltscr2 PE=1 SV=1		Gltscr2	0.336656	0.460622	-0.48129		21.521	21.3652	20.3889	21.1959	20.9594	19.6761	8	8	8	19.6	19.6	19.6	55.792	0	71.615	692290000
Q9R0N0	Q9R0N0	>sp|Q9R0N0|GALK1_MOUSE Galactokinase OS=Mus musculus GN=Galk1 PE=1 SV=2	Galactokinase	Galk1	0.174743	0.66874	-0.485709		21.9096	19.5694	19.7589	NaN	19.467	20.3868	2	2	2	6.4	6.4	6.4	42.295	0.00063694	13.319	55774000
Q9CQF3	Q9CQF3	>sp|Q9CQF3|CPSF5_MOUSE Cleavage and polyadenylation specificity factor subunit 5 OS=Mus musculus GN=Nudt21 PE=1 SV=1	Cleavage and polyadenylation specificity factor subunit 5	Nudt21	0.0929462	0.807335	-0.48666		19.7293	19.0704	23.5229	NaN	20.7786	19.7965	5	5	5	26.4	26.4	26.4	26.24	0	53.435	191890000
F8WHL2;Q8CIE6;F6XJN3	F8WHL2;Q8CIE6	>tr|F8WHL2|F8WHL2_MOUSE Coatomer subunit alpha OS=Mus musculus GN=Copa PE=1 SV=1;>sp|Q8CIE6|COPA_MOUSE Coatomer subunit alpha OS=Mus musculus GN=Copa PE=1 SV=2	Coatomer subunit alpha;Coatomer subunit alpha;Xenin;Proxenin	Copa	0.211389	0.614626	-0.493124		20.0355	22.9397	21.7136	21.2098	21.5605	20.4391	25	25	25	21.6	21.6	21.6	139.41	0	199.62	1636900000
Q9CZT6	Q9CZT6	>sp|Q9CZT6|CMS1_MOUSE Protein CMSS1 OS=Mus musculus GN=Cmss1 PE=2 SV=1	Protein CMSS1	Cmss1	0.262404	0.546507	-0.496591		19.676	18.8385	20.7937	NaN	19.2097	19.3359	3	3	3	12.3	12.3	12.3	31.593	0	19.801	35537000
Q8K4Z5	Q8K4Z5	>sp|Q8K4Z5|SF3A1_MOUSE Splicing factor 3A subunit 1 OS=Mus musculus GN=Sf3a1 PE=1 SV=1	Splicing factor 3A subunit 1	Sf3a1	0.321166	0.477346	-0.503489		20.7793	21.7495	22.8915	21.705	21.1383	21.0665	12	12	12	19.7	19.7	19.7	88.544	0	256.73	742500000
B2RT97;Q9WVJ2;E9Q5I9;F6ZQQ3;E9Q0U1;F6PXS6	B2RT97;Q9WVJ2;E9Q5I9	>tr|B2RT97|B2RT97_MOUSE 26S proteasome non-ATPase regulatory subunit 13 OS=Mus musculus GN=Psmd13 PE=1 SV=1;>sp|Q9WVJ2|PSD13_MOUSE 26S proteasome non-ATPase regulatory subunit 13 OS=Mus musculus GN=Psmd13 PE=1 SV=1;>tr|E9Q5I9|E9Q5I9_MOUSE 26S proteasome no	26S proteasome non-ATPase regulatory subunit 13	Psmd13	0.284765	0.519081	-0.503663		21.1505	22.5988	20.2674	20.5748	21.2656	20.6654	9	9	9	24.7	24.7	24.7	42.809	0	57.73	339750000
Q9QYJ0	Q9QYJ0	>sp|Q9QYJ0|DNJA2_MOUSE DnaJ homolog subfamily A member 2 OS=Mus musculus GN=Dnaja2 PE=1 SV=1	DnaJ homolog subfamily A member 2	Dnaja2	0.387315	0.409907	-0.504894		21.4973	21.9745	20.4408	20.182	21.0538	21.1621	9	9	9	24.3	24.3	24.3	45.745	0	97.206	451200000
P97868-2;P97868	P97868-2;P97868	>sp|P97868-2|RBBP6_MOUSE Isoform 2 of E3 ubiquitin-protein ligase RBBP6 OS=Mus musculus GN=Rbbp6;>sp|P97868|RBBP6_MOUSE E3 ubiquitin-protein ligase RBBP6 OS=Mus musculus GN=Rbbp6 PE=1 SV=5	E3 ubiquitin-protein ligase RBBP6	Rbbp6	0.494388	0.320341	-0.50871		22.1916	20.8574	22.0679	21.4651	20.98	21.1456	4	4	4	3.4	3.4	3.4	195.31	0	33.216	184830000
Q542I9;P62192	Q542I9;P62192	>tr|Q542I9|Q542I9_MOUSE 26S protease regulatory subunit 4 OS=Mus musculus GN=Psmc1 PE=1 SV=1;>sp|P62192|PRS4_MOUSE 26S protease regulatory subunit 4 OS=Mus musculus GN=Psmc1 PE=1 SV=1	26S protease regulatory subunit 4	Psmc1	0.517125	0.304001	-0.509203		21.9226	21.3802	20.6399	21.1854	20.422	20.8077	6	6	6	18.6	18.6	18.6	49.184	0	71.91	283660000
Q9DBS1	Q9DBS1	>sp|Q9DBS1|TMM43_MOUSE Transmembrane protein 43 OS=Mus musculus GN=Tmem43 PE=1 SV=1	Transmembrane protein 43	Tmem43			-0.509998		21.4259	20.1366	21.5647	20.5324	NaN	NaN	5	5	5	20.2	20.2	20.2	44.783	0	56.018	99635000
Q3TYD6	Q3TYD6	>sp|Q3TYD6|LMTK2_MOUSE Serine/threonine-protein kinase LMTK2 OS=Mus musculus GN=Lmtk2 PE=1 SV=3	Serine/threonine-protein kinase LMTK2	Lmtk2	0.7063	0.196653	-0.517431		21.9392	22.0338	21.0091	21.0226	21.142	21.2652	15	15	15	15.1	15.1	15.1	160.51	0	104.08	286280000
Q8CB77	Q8CB77	>sp|Q8CB77|ELOA1_MOUSE Transcription elongation factor B polypeptide 3 OS=Mus musculus GN=Tceb3 PE=1 SV=3	Transcription elongation factor B polypeptide 3	Tceb3	0.164512	0.684681	-0.520805		22.1798	19.4006	21.8614	20.9753	NaN	20.2775	9	9	9	12.3	12.3	12.3	87.16	0	62.491	410660000
Q60864	Q60864	>sp|Q60864|STIP1_MOUSE Stress-induced-phosphoprotein 1 OS=Mus musculus GN=Stip1 PE=1 SV=1	Stress-induced-phosphoprotein 1	Stip1	0.520915	0.30136	-0.526376		21.0781	21.7421	20.5261	20.2491	21.1248	20.3932	13	13	13	25.8	25.8	25.8	62.581	0	91.196	216680000
Q148S3;Q8BW10;E9PW56;F6YBB8	Q148S3;Q8BW10	>tr|Q148S3|Q148S3_MOUSE NIN1/RPN12 binding protein 1 homolog (S. cerevisiae) OS=Mus musculus GN=Nob1 PE=1 SV=1;>sp|Q8BW10|NOB1_MOUSE RNA-binding protein NOB1 OS=Mus musculus GN=Nob1 PE=1 SV=1	RNA-binding protein NOB1	Nob1			-0.526582		18.3941	21.7702	20.8585	NaN	19.8143	NaN	5	5	5	14.1	14.1	14.1	45.463	0	28.833	61870000
Q91WN1	Q91WN1	>sp|Q91WN1|DNJC9_MOUSE DnaJ homolog subfamily C member 9 OS=Mus musculus GN=Dnajc9 PE=1 SV=2	DnaJ homolog subfamily C member 9	Dnajc9			-0.529081		20.5623	21.0158	18.9984	NaN	NaN	19.6631	3	3	3	12.7	12.7	12.7	30.059	0	20.549	58439000
Q9DB20;F6XVM5;F7D3P8	Q9DB20	>sp|Q9DB20|ATPO_MOUSE ATP synthase subunit O, mitochondrial OS=Mus musculus GN=Atp5o PE=1 SV=1	ATP synthase subunit O, mitochondrial	Atp5o	0.40662	0.392085	-0.529726		20.8295	22.0737	20.2261	20.4344	20.7076	20.3981	5	5	5	31	31	31	23.363	0	59.978	363280000
E9Q3V6;P42208;F6WYM0;D3YYB1;D3Z3C0;F6UKN5;D3YZU7;D3Z1S1	E9Q3V6;P42208;F6WYM0;D3YYB1;D3Z3C0;F6UKN5;D3YZU7;D3Z1S1	>tr|E9Q3V6|E9Q3V6_MOUSE Septin-2 OS=Mus musculus GN=Sept2 PE=1 SV=1;>sp|P42208|SEPT2_MOUSE Septin-2 OS=Mus musculus GN=Sept2 PE=1 SV=2;>tr|F6WYM0|F6WYM0_MOUSE Septin-2 (Fragment) OS=Mus musculus GN=Sept2 PE=1 SV=2;>tr|D3YYB1|D3YYB1_MOUSE Septin-2 (Fragment	Septin-2	2016-09-02			-0.531968		18.9649	22.4726	22.0398	NaN	20.6271	NaN	4	4	4	17.4	17.4	17.4	36.978	0	30.667	156300000
Z4YJT3;Q6ZQ58;Q6ZQ58-2;Q9D423	Z4YJT3;Q6ZQ58	>tr|Z4YJT3|Z4YJT3_MOUSE La-related protein 1 OS=Mus musculus GN=Larp1 PE=1 SV=1;>sp|Q6ZQ58|LARP1_MOUSE La-related protein 1 OS=Mus musculus GN=Larp1 PE=1 SV=3	La-related protein 1	Larp1	0.308576	0.491388	-0.547939		21.8132	19.6599	21.706	20.6667	20.1463	20.7223	16	16	16	19.1	19.1	19.1	121.15	0	155.02	1210200000
Q9CQ22;A0A0A6YX02	Q9CQ22;A0A0A6YX02	>sp|Q9CQ22|LTOR1_MOUSE Ragulator complex protein LAMTOR1 OS=Mus musculus GN=Lamtor1 PE=1 SV=1;>tr|A0A0A6YX02|A0A0A6YX02_MOUSE Ragulator complex protein LAMTOR1 OS=Mus musculus GN=Lamtor1 PE=1 SV=1	Ragulator complex protein LAMTOR1	Lamtor1	0.412561	0.386758	-0.548127		21.1923	20.3719	21.8228	NaN	20.5585	20.6032	2	2	2	16.1	16.1	16.1	17.749	0	25.314	157850000
Q03265;D3Z6F5;D6RJ16	Q03265;D3Z6F5	>sp|Q03265|ATPA_MOUSE ATP synthase subunit alpha, mitochondrial OS=Mus musculus GN=Atp5a1 PE=1 SV=1;>tr|D3Z6F5|D3Z6F5_MOUSE ATP synthase subunit alpha OS=Mus musculus GN=Atp5a1 PE=1 SV=1	ATP synthase subunit alpha, mitochondrial;ATP synthase subunit alpha	Atp5a1	1.73739	0.0183067	-0.549897		25.452	25.0571	25.2589	24.5362	24.7673	24.8147	24	24	24	46.8	46.8	46.8	59.752	0	323.31	7089500000
Q3V449;Q9EPA7;B0QZL2	Q3V449;Q9EPA7;B0QZL2	>tr|Q3V449|Q3V449_MOUSE Nicotinamide-nucleotide adenylyltransferase OS=Mus musculus GN=Nmnat1 PE=1 SV=1;>sp|Q9EPA7|NMNA1_MOUSE Nicotinamide/nicotinic acid mononucleotide adenylyltransferase 1 OS=Mus musculus GN=Nmnat1 PE=1 SV=2;>tr|B0QZL2|B0QZL2_MOUSE Nico	Nicotinamide-nucleotide adenylyltransferase;Nicotinamide/nicotinic acid mononucleotide adenylyltransferase 1	Nmnat1			-0.552264		20.9962	22.084	21.7162	21.0465	NaN	NaN	4	4	4	17.9	17.9	17.9	32.355	0	45.257	398850000
Q9DC23	Q9DC23	>sp|Q9DC23|DJC10_MOUSE DnaJ homolog subfamily C member 10 OS=Mus musculus GN=Dnajc10 PE=1 SV=2	DnaJ homolog subfamily C member 10	Dnajc10	0.26675	0.541066	-0.555211		21.4748	20.0183	22.0867	NaN	20.8487	20.4274	11	11	11	15.4	15.4	15.4	90.582	0	83.143	440390000
P39429;P39429-2	P39429;P39429-2	>sp|P39429|TRAF2_MOUSE TNF receptor-associated factor 2 OS=Mus musculus GN=Traf2 PE=1 SV=1;>sp|P39429-2|TRAF2_MOUSE Isoform 2 of TNF receptor-associated factor 2 OS=Mus musculus GN=Traf2	TNF receptor-associated factor 2	Traf2	0.363763	0.43275	-0.558877		21.0944	22.6454	21.4594	NaN	21.3495	20.9989	5	5	5	12.2	12.2	12.2	56.026	0	45.013	217300000
Q3UIG0;P60229	Q3UIG0;P60229	>tr|Q3UIG0|Q3UIG0_MOUSE Eukaryotic translation initiation factor 3 subunit E OS=Mus musculus GN=Eif3e PE=1 SV=1;>sp|P60229|EIF3E_MOUSE Eukaryotic translation initiation factor 3 subunit E OS=Mus musculus GN=Eif3e PE=1 SV=1	Eukaryotic translation initiation factor 3 subunit E	Eif3e	0.530373	0.294867	-0.572852		21.3638	21.5175	20.6876	NaN	20.2001	21.0333	11	11	11	28.3	28.3	28.3	52.22	0	71.016	401960000
A0A0R4J260;B2RRE7;G3UXM1	A0A0R4J260;B2RRE7	>tr|A0A0R4J260|A0A0R4J260_MOUSE OTU domain-containing protein 4 OS=Mus musculus GN=Otud4 PE=1 SV=1;>sp|B2RRE7|OTUD4_MOUSE OTU domain-containing protein 4 OS=Mus musculus GN=Otud4 PE=1 SV=1	OTU domain-containing protein 4	Otud4	0.688965	0.204661	-0.575224		20.8373	20.13	20.9499	19.5183	20.2249	20.4483	8	8	8	8.5	8.5	8.5	122.93	0	78.447	496430000
A2AMY5;Q91VX2;A2AMY7	A2AMY5;Q91VX2	>tr|A2AMY5|A2AMY5_MOUSE Ubiquitin-associated protein 2 OS=Mus musculus GN=Ubap2 PE=1 SV=1;>sp|Q91VX2|UBAP2_MOUSE Ubiquitin-associated protein 2 OS=Mus musculus GN=Ubap2 PE=1 SV=1	Ubiquitin-associated protein 2	Ubap2	0.503077	0.313995	-0.582425		20.3073	21.1954	19.5655	19.6058	19.5719	20.1432	9	9	9	11.5	11.5	11.5	117.83	0	75.587	288680000
Q8BFY9-2;Q8BFY9;Q3TKD0;Q99LG2;J3QMX2;E9PV58	Q8BFY9-2;Q8BFY9;Q3TKD0	>sp|Q8BFY9-2|TNPO1_MOUSE Isoform 2 of Transportin-1 OS=Mus musculus GN=Tnpo1;>sp|Q8BFY9|TNPO1_MOUSE Transportin-1 OS=Mus musculus GN=Tnpo1 PE=1 SV=2;>tr|Q3TKD0|Q3TKD0_MOUSE Transportin-1 (Fragment) OS=Mus musculus GN=Tnpo1 PE=1 SV=1	Transportin-1	Tnpo1	0.761878	0.17303	-0.588697		21.2251	20.5567	20.8721	19.7144	20.7035	20.4699	9	9	9	11.5	11.5	11.5	101.31	0	77.118	473600000
D3Z3E8;E9PW39;D3YVL0;P23249	D3Z3E8;E9PW39;D3YVL0;P23249	>tr|D3Z3E8|D3Z3E8_MOUSE Putative helicase MOV-10 OS=Mus musculus GN=Mov10 PE=1 SV=1;>tr|E9PW39|E9PW39_MOUSE Putative helicase MOV-10 OS=Mus musculus GN=Mov10 PE=1 SV=1;>tr|D3YVL0|D3YVL0_MOUSE Putative helicase MOV-10 OS=Mus musculus GN=Mov10 PE=1 SV=2;>sp|	Putative helicase MOV-10	Mov10	0.55762	0.276936	-0.601643		20.4703	21.5846	21.1434	21.1237	19.921	20.3486	26	26	26	28.3	28.3	28.3	113.6	0	227.37	1415500000
Q8R2Q8	Q8R2Q8	>sp|Q8R2Q8|BST2_MOUSE Bone marrow stromal antigen 2 OS=Mus musculus GN=Bst2 PE=1 SV=1	Bone marrow stromal antigen 2	Bst2	0.305344	0.495058	-0.608073		21.9971	21.001	19.9587	NaN	20.112	20.6431	4	4	4	17.4	17.4	17.4	19.152	0	31.076	197590000
Q3UYV9	Q3UYV9	>sp|Q3UYV9|NCBP1_MOUSE Nuclear cap-binding protein subunit 1 OS=Mus musculus GN=Ncbp1 PE=1 SV=2	Nuclear cap-binding protein subunit 1	Ncbp1			-0.60896		20.3359	21.9154	21.9499	20.7915	NaN	NaN	5	5	5	8.4	8.4	8.4	91.926	0	34.19	156460000
P48722-2;P48722;E0CY23;A0A0N4SW76	P48722-2;P48722;E0CY23	>sp|P48722-2|HS74L_MOUSE Isoform 2 of Heat shock 70 kDa protein 4L OS=Mus musculus GN=Hspa4l;>sp|P48722|HS74L_MOUSE Heat shock 70 kDa protein 4L OS=Mus musculus GN=Hspa4l PE=1 SV=2;>tr|E0CY23|E0CY23_MOUSE Heat shock 70 kDa protein 4L (Fragment) OS=Mus musc	Heat shock 70 kDa protein 4L	Hspa4l			-0.609044		20.8499	22.124	20.3748	20.5072	NaN	NaN	9	6	6	13.3	8.6	8.6	92.251	0	38.469	59081000
Q61024;D3Z0C2	Q61024	>sp|Q61024|ASNS_MOUSE Asparagine synthetase [glutamine-hydrolyzing] OS=Mus musculus GN=Asns PE=1 SV=3	Asparagine synthetase [glutamine-hydrolyzing]	Asns			-0.610292		18.3393	21.5263	20.3247	NaN	19.4531	NaN	5	5	5	12.1	12.1	12.1	64.282	0	34.725	28124000
Q921N6;H3BLJ6;Q921N6-2	Q921N6	>sp|Q921N6|DDX27_MOUSE Probable ATP-dependent RNA helicase DDX27 OS=Mus musculus GN=Ddx27 PE=1 SV=3	Probable ATP-dependent RNA helicase DDX27	Ddx27	0.448929	0.35569	-0.619194		21.1611	19.7282	20.8177	20.6407	19.977	19.2317	8	8	8	11.6	11.6	11.6	85.938	0	49.975	129360000
Q9DC28-2;Q9DC28;F7A4U8	Q9DC28-2;Q9DC28;F7A4U8	>sp|Q9DC28-2|KC1D_MOUSE Isoform 2 of Casein kinase I isoform delta OS=Mus musculus GN=Csnk1d;>sp|Q9DC28|KC1D_MOUSE Casein kinase I isoform delta OS=Mus musculus GN=Csnk1d PE=1 SV=2;>tr|F7A4U8|F7A4U8_MOUSE Casein kinase I isoform delta (Fragment) OS=Mus mus	Casein kinase I isoform delta	Csnk1d			-0.62617		21.7047	21.3711	20.743	NaN	NaN	20.6468	5	5	2	15.2	15.2	6.4	46.818	0	42.063	394030000
Q6PGH0	Q6PGH0	>sp|Q6PGH0|UBTD2_MOUSE Ubiquitin domain-containing protein 2 OS=Mus musculus GN=Ubtd2 PE=2 SV=1	Ubiquitin domain-containing protein 2	Ubtd2			-0.626266		21.4184	19.9975	20.7589	NaN	NaN	20.0987	3	3	3	23.5	23.5	23.5	26.144	0	43.401	161570000
Q8BMJ2	Q8BMJ2	>sp|Q8BMJ2|SYLC_MOUSE Leucine--tRNA ligase, cytoplasmic OS=Mus musculus GN=Lars PE=1 SV=2	Leucine--tRNA ligase, cytoplasmic	Lars	0.573764	0.266831	-0.626386		20.9276	22.0806	20.8367	20.8058	21.0387	20.1212	14	14	14	15.4	15.4	15.4	134.19	0	116.08	463710000
Q9Z1N5;G3UXI6	Q9Z1N5	>sp|Q9Z1N5|DX39B_MOUSE Spliceosome RNA helicase Ddx39b OS=Mus musculus GN=Ddx39b PE=1 SV=1	Spliceosome RNA helicase Ddx39b	Ddx39b	0.766453	0.171217	-0.631432		20.844	21.3997	21.2223	20.8843	20.8472	19.8403	7	7	4	22.2	22.2	13.8	49.035	0	46.085	149590000
Q9JIY5;D3YX28;D3YX27;F6TCV0;F6XUR8;S4R1B3;A2RT60	Q9JIY5;D3YX28;D3YX27;F6TCV0;F6XUR8;S4R1B3	>sp|Q9JIY5|HTRA2_MOUSE Serine protease HTRA2, mitochondrial OS=Mus musculus GN=Htra2 PE=1 SV=2;>tr|D3YX28|D3YX28_MOUSE Serine protease HTRA2, mitochondrial OS=Mus musculus GN=Htra2 PE=1 SV=1;>tr|D3YX27|D3YX27_MOUSE Serine protease HTRA2, mitochondrial OS=M	Serine protease HTRA2, mitochondrial	Htra2	0.43973	0.363304	-0.641343		20.8667	21.5128	20.0053	19.2717	20.7331	20.456	6	6	6	18.3	18.3	18.3	49.348	0	43.375	143170000
Q9QYH6	Q9QYH6	>sp|Q9QYH6|MAGD1_MOUSE Melanoma-associated antigen D1 OS=Mus musculus GN=Maged1 PE=1 SV=1	Melanoma-associated antigen D1	Maged1	0.390223	0.407171	-0.64881		19.7776	21.6921	21.1039	19.3839	20.6727	20.5705	5	5	5	8.3	8.3	8.3	85.669	0	287.06	388530000
B2RUM8;Q8K363;F6ZX28	B2RUM8;Q8K363	>tr|B2RUM8|B2RUM8_MOUSE ATP-dependent RNA helicase DDX18 OS=Mus musculus GN=Ddx18 PE=1 SV=1;>sp|Q8K363|DDX18_MOUSE ATP-dependent RNA helicase DDX18 OS=Mus musculus GN=Ddx18 PE=1 SV=1	ATP-dependent RNA helicase DDX18	Ddx18			-0.649464		21.7044	21.8846	21.4206	21.0204	NaN	NaN	5	5	5	8.9	8.9	8.9	74.18	0	36.478	201410000
Q8K224;E9Q498;A2BH46	Q8K224	>sp|Q8K224|NAT10_MOUSE RNA cytidine acetyltransferase OS=Mus musculus GN=Nat10 PE=1 SV=1	N-acetyltransferase 10	Nat10	1.40481	0.0393726	-0.65866		20.3211	20.8978	20.4803	20.1144	19.9543	19.6545	6	6	6	6	6	6	115.42	0	40.005	305780000
P52432;G3UX92;G3UXX5;D3Z7Q8;D3Z3D6	P52432;G3UX92;G3UXX5;D3Z7Q8	>sp|P52432|RPAC1_MOUSE DNA-directed RNA polymerases I and III subunit RPAC1 OS=Mus musculus GN=Polr1c PE=1 SV=3;>tr|G3UX92|G3UX92_MOUSE DNA-directed RNA polymerases I and III subunit RPAC1 OS=Mus musculus GN=Polr1c PE=1 SV=1;>tr|G3UXX5|G3UXX5_MOUSE DNA-dir	DNA-directed RNA polymerases I and III subunit RPAC1	Polr1c	0.88882	0.129175	-0.65988		21.2854	20.5314	21.2171	NaN	20.2648	20.4381	4	4	4	13.9	13.9	13.9	39.106	0	28.52	143020000
E9Q242;P54822;E9Q3T7;A0A0G2JFI8;E9Q0A0	E9Q242;P54822;E9Q3T7	>tr|E9Q242|E9Q242_MOUSE Adenylosuccinate lyase OS=Mus musculus GN=Adsl PE=1 SV=1;>sp|P54822|PUR8_MOUSE Adenylosuccinate lyase OS=Mus musculus GN=Adsl PE=1 SV=2;>tr|E9Q3T7|E9Q3T7_MOUSE Adenylosuccinate lyase OS=Mus musculus GN=Adsl PE=1 SV=1	Adenylosuccinate lyase	Adsl			-0.66023		20.291	21.0693	20.0647	19.8147	NaN	NaN	3	3	3	9.2	9.2	9.2	53.13	0	20.863	15858000
Q922J9-3;Q922J9;Q922J9-4;Q922J9-2;D3Z5W6;D3Z4N9;D3Z072	Q922J9-3;Q922J9;Q922J9-4;Q922J9-2;D3Z5W6;D3Z4N9	>sp|Q922J9-3|FACR1_MOUSE Isoform 3 of Fatty acyl-CoA reductase 1 OS=Mus musculus GN=Far1;>sp|Q922J9|FACR1_MOUSE Fatty acyl-CoA reductase 1 OS=Mus musculus GN=Far1 PE=1 SV=1;>sp|Q922J9-4|FACR1_MOUSE Isoform 4 of Fatty acyl-CoA reductase 1 OS=Mus musculus GN	Fatty acyl-CoA reductase 1	Far1	0.389817	0.407552	-0.665237		21.4086	21.831	19.6871	19.7356	20.4717	20.7238	8	8	8	17.5	17.5	17.5	59.296	0	60.214	289590000
Q6PAJ1;H3BJY3;E9PUE7;Q5SSL4-3;Q5SSL4-4;Q5SSL4;Q5SSL4-2	Q6PAJ1	>sp|Q6PAJ1|BCR_MOUSE Breakpoint cluster region protein OS=Mus musculus GN=Bcr PE=1 SV=3	Breakpoint cluster region protein	Bcr	0.296544	0.505191	-0.66622		20.4558	23.3121	20.7964	20.9608	21.0226	20.5823	16	16	16	13.2	13.2	13.2	143.07	0	113.09	740930000
D3Z479;Q91WE1;D3YVT2	D3Z479;Q91WE1	>tr|D3Z479|D3Z479_MOUSE Sorting nexin-15 OS=Mus musculus GN=Snx15 PE=1 SV=1;>sp|Q91WE1|SNX15_MOUSE Sorting nexin-15 OS=Mus musculus GN=Snx15 PE=1 SV=1	Sorting nexin-15	Snx15	0.309493	0.49035	-0.67403		21.367	22.0878	19.847	NaN	20.2762	20.577	6	6	6	27.5	27.5	27.5	28.657	0	43.536	726990000
G3X9T8;G3X8Q5;E9PZD8;Q61147;G3UXG1;G3UZ53;G3UWP5	G3X9T8;G3X8Q5;E9PZD8;Q61147	>tr|G3X9T8|G3X9T8_MOUSE Ceruloplasmin OS=Mus musculus GN=Cp PE=1 SV=1;>tr|G3X8Q5|G3X8Q5_MOUSE Ceruloplasmin OS=Mus musculus GN=Cp PE=1 SV=1;>tr|E9PZD8|E9PZD8_MOUSE Ceruloplasmin OS=Mus musculus GN=Cp PE=1 SV=1;>sp|Q61147|CERU_MOUSE Ceruloplasmin OS=Mus mus	Ceruloplasmin	Cp	0.344569	0.452304	-0.675149		21.479	20.5363	23.0131	20.2667	21.2714	21.4649	10	10	10	10.5	10.5	10.5	121.08	0	98.105	554760000
Q6NZL1	Q6NZL1	>tr|Q6NZL1|Q6NZL1_MOUSE DEAH (Asp-Glu-Ala-His) box polypeptide 37 OS=Mus musculus GN=Dhx37 PE=1 SV=1		Dhx37	1.10721	0.0781252	-0.675306		22.1759	21.7972	22.5124	21.8137	21.5192	21.1268	15	15	13	12.3	12.3	10.7	128.33	0	120.91	951760000
Q4KL82;Q9WUK4	Q4KL82;Q9WUK4	>tr|Q4KL82|Q4KL82_MOUSE Replication factor C (Activator 1) 2 OS=Mus musculus GN=Rfc2 PE=1 SV=1;>sp|Q9WUK4|RFC2_MOUSE Replication factor C subunit 2 OS=Mus musculus GN=Rfc2 PE=1 SV=1	Replication factor C subunit 2	Rfc2			-0.680641		21.5363	20.2792	20.2676	NaN	NaN	20.0137	5	5	5	17.2	17.2	17.2	38.724	0	36.322	156990000
Q9CQD1	Q9CQD1	>sp|Q9CQD1|RAB5A_MOUSE Ras-related protein Rab-5A OS=Mus musculus GN=Rab5a PE=1 SV=1	Ras-related protein Rab-5A	Rab5a	0.274952	0.530943	-0.680835		20.7246	19.1095	21.5967	NaN	19.5127	20.0795	5	4	4	32.6	27.4	27.4	23.598	0	30.382	98697000
D3YYT1;Q922P9	D3YYT1;Q922P9	>tr|D3YYT1|D3YYT1_MOUSE Putative oxidoreductase GLYR1 OS=Mus musculus GN=Glyr1 PE=1 SV=1;>sp|Q922P9|GLYR1_MOUSE Putative oxidoreductase GLYR1 OS=Mus musculus GN=Glyr1 PE=1 SV=1	Putative oxidoreductase GLYR1	Glyr1	0.744416	0.180129	-0.687668		21.0298	21.376	20.3663	20.4503	20.6211	19.6378	7	7	7	19.9	19.9	19.9	60.435	0	70.339	345920000
Q99KV1	Q99KV1	>sp|Q99KV1|DJB11_MOUSE DnaJ homolog subfamily B member 11 OS=Mus musculus GN=Dnajb11 PE=1 SV=1	DnaJ homolog subfamily B member 11	Dnajb11	0.445925	0.358159	-0.6894		21.4501	22.7272	21.1186	NaN	20.985	21.1668	6	6	6	24.3	24.3	24.3	40.555	0	44.317	362870000
Q9CQS2	Q9CQS2	>sp|Q9CQS2|NOP10_MOUSE H/ACA ribonucleoprotein complex subunit 3 OS=Mus musculus GN=Nop10 PE=3 SV=1	H/ACA ribonucleoprotein complex subunit 3	Nop10			-0.691327		20.7251	20.8717	20.4103	NaN	19.9777	NaN	3	3	3	40.6	40.6	40.6	7.7059	0	36.253	137980000
D3Z7B5;Q8BWY9;D6RGL3	D3Z7B5;Q8BWY9	>tr|D3Z7B5|D3Z7B5_MOUSE Protein C330027C09Rik OS=Mus musculus GN=C330027C09Rik PE=1 SV=1;>sp|Q8BWY9|CIP2A_MOUSE Protein CIP2A OS=Mus musculus GN=Kiaa1524 PE=1 SV=3	Protein CIP2A	C330027C09Rik;Kiaa1524	0.323435	0.474859	-0.699542		19.5234	22.1323	21.1352	19.4636	20.1774	21.0511	10	10	10	11.6	11.6	11.6	102.13	0	128.38	407210000
P50516;P50516-2;D3Z1B9	P50516;P50516-2	>sp|P50516|VATA_MOUSE V-type proton ATPase catalytic subunit A OS=Mus musculus GN=Atp6v1a PE=1 SV=2;>sp|P50516-2|VATA_MOUSE Isoform 2 of V-type proton ATPase catalytic subunit A OS=Mus musculus GN=Atp6v1a	V-type proton ATPase catalytic subunit A	Atp6v1a	0.486744	0.326029	-0.701214		19.9633	22.0942	21.2459	20.4505	20.5376	20.2117	6	6	6	13.6	13.6	13.6	68.325	0	44.868	123850000
A0A0R4J1B9;G3X9M0;Q9ER88-2;Q9ER88;G3UWM7;G3UWZ6	A0A0R4J1B9;G3X9M0;Q9ER88-2;Q9ER88	>tr|A0A0R4J1B9|A0A0R4J1B9_MOUSE 28S ribosomal protein S29, mitochondrial OS=Mus musculus GN=Dap3 PE=1 SV=1;>tr|G3X9M0|G3X9M0_MOUSE 28S ribosomal protein S29, mitochondrial OS=Mus musculus GN=Dap3 PE=1 SV=1;>sp|Q9ER88-2|RT29_MOUSE Isoform 2 of 28S ribosomal	28S ribosomal protein S29, mitochondrial	Dap3	0.22375	0.597378	-0.704434		19.324	20.9604	22.2315	20.8062	NaN	19.4622	3	3	3	10.1	10.1	10.1	42.123	0	20.296	188670000
Q5FWX6;Q8K1Y2;D3Z6I0;Q62101;D3YU02	Q5FWX6;Q8K1Y2;D3Z6I0	>tr|Q5FWX6|Q5FWX6_MOUSE Serine/threonine-protein kinase OS=Mus musculus GN=Prkd3 PE=1 SV=1;>sp|Q8K1Y2|KPCD3_MOUSE Serine/threonine-protein kinase D3 OS=Mus musculus GN=Prkd3 PE=1 SV=1;>tr|D3Z6I0|D3Z6I0_MOUSE Protein kinase C OS=Mus musculus GN=Prkd3 PE=1 S	Serine/threonine-protein kinase;Serine/threonine-protein kinase D3;Protein kinase C	Prkd3	0.502266	0.314582	-0.706792		22.0541	20.3364	21.2809	20.4493	21.1766	19.925	8	8	6	10.4	10.4	8.5	100.21	0	79.263	389300000
P35456;A0A0U1RNN0;P35456-2	P35456	>sp|P35456|UPAR_MOUSE Urokinase plasminogen activator surface receptor OS=Mus musculus GN=Plaur PE=1 SV=1	Urokinase plasminogen activator surface receptor	Plaur			-0.708531		21.3075	19.7796	20.8154	NaN	19.9256	NaN	3	3	3	12.8	12.8	12.8	35.428	0	22.719	54835000
F8WJA0;Q9ESV0	F8WJA0;Q9ESV0	>tr|F8WJA0|F8WJA0_MOUSE ATP-dependent RNA helicase DDX24 OS=Mus musculus GN=Ddx24 PE=1 SV=1;>sp|Q9ESV0|DDX24_MOUSE ATP-dependent RNA helicase DDX24 OS=Mus musculus GN=Ddx24 PE=1 SV=2	ATP-dependent RNA helicase DDX24	Ddx24	0.947725	0.112791	-0.714513		19.8999	19.5769	20.7	19.5625	19.1773	19.2935	4	4	4	5.2	5.2	5.2	101.37	0	27.757	186190000
P54775	P54775	>sp|P54775|PRS6B_MOUSE 26S protease regulatory subunit 6B OS=Mus musculus GN=Psmc4 PE=1 SV=2	26S protease regulatory subunit 6B	Psmc4			-0.715664		21.6986	20.7007	20.4222	NaN	20.2248	NaN	9	9	9	30.4	30.4	30.4	47.408	0	68.039	113290000
P14685;F7B7L8	P14685	>sp|P14685|PSMD3_MOUSE 26S proteasome non-ATPase regulatory subunit 3 OS=Mus musculus GN=Psmd3 PE=1 SV=3	26S proteasome non-ATPase regulatory subunit 3	Psmd3	0.235095	0.581976	-0.718491		23.1984	20.3333	20.7218	NaN	20.4993	20.8994	12	12	12	25.1	25.1	25.1	60.718	0	93.493	283200000
P49135	P49135	>sp|P49135|ERCC3_MOUSE TFIIH basal transcription factor complex helicase XPB subunit OS=Mus musculus GN=Ercc3 PE=2 SV=1	TFIIH basal transcription factor complex helicase XPB subunit	Ercc3	0.660229	0.218661	-0.720713		20.3104	21.1575	21.8262	19.9222	20.635	20.5747	8	8	8	12.3	12.3	12.3	89.125	0	55.612	207120000
Q06185;Q8BTB6	Q06185;Q8BTB6	>sp|Q06185|ATP5I_MOUSE ATP synthase subunit e, mitochondrial OS=Mus musculus GN=Atp5i PE=1 SV=2;>tr|Q8BTB6|Q8BTB6_MOUSE ATP synthase subunit e, mitochondrial OS=Mus musculus GN=Atp5k PE=1 SV=1	ATP synthase subunit e, mitochondrial	Atp5i;Atp5k			-0.721663		20.8771	21.2568	22.3924	NaN	NaN	20.7871	4	4	4	52.1	52.1	52.1	8.2355	0	29.213	231240000
F8WI31;D3Z4V1;Q922V4	F8WI31;D3Z4V1;Q922V4	>tr|F8WI31|F8WI31_MOUSE Pleiotropic regulator 1 OS=Mus musculus GN=Plrg1 PE=1 SV=1;>tr|D3Z4V1|D3Z4V1_MOUSE Pleiotropic regulator 1 OS=Mus musculus GN=Plrg1 PE=1 SV=1;>sp|Q922V4|PLRG1_MOUSE Pleiotropic regulator 1 OS=Mus musculus GN=Plrg1 PE=1 SV=1	Pleiotropic regulator 1	Plrg1	0.706672	0.196484	-0.725991		19.5334	20.8023	21.0128	19.8831	19.636	19.6514	5	5	5	19.8	19.8	19.8	42.438	0	53.708	69364000
G3X920;Q9DBR3;Q9DBR3-2;Q9DBR3-3	G3X920;Q9DBR3;Q9DBR3-2	>tr|G3X920|G3X920_MOUSE Armadillo repeat containing 8, isoform CRA_b OS=Mus musculus GN=Armc8 PE=1 SV=1;>sp|Q9DBR3|ARMC8_MOUSE Armadillo repeat-containing protein 8 OS=Mus musculus GN=Armc8 PE=1 SV=2;>sp|Q9DBR3-2|ARMC8_MOUSE Isoform 2 of Armadillo repeat-c	Armadillo repeat-containing protein 8	Armc8	0.258338	0.551648	-0.728523		19.2762	21.3383	19.8436	20.4256	NaN	18.4227	7	7	7	12.8	12.8	12.8	75.401	0	47.976	35366000
A0A0R4J169;E9QN52;A0A0G2JEP4;A0A0G2JFV5;Q91WK0-2;Q91WK0;A0A0G2JDR6;A0A0G2JGZ1;A0A087WSF5;G5E8E1;A0A087WNU6;E9Q9T1;A0A087WPK3;Q3UZ39-2	A0A0R4J169;E9QN52;A0A0G2JEP4;A0A0G2JFV5;Q91WK0-2;Q91WK0	>tr|A0A0R4J169|A0A0R4J169_MOUSE Leucine-rich repeat flightless-interacting protein 2 OS=Mus musculus GN=Lrrfip2 PE=1 SV=1;>tr|E9QN52|E9QN52_MOUSE Leucine-rich repeat flightless-interacting protein 2 OS=Mus musculus GN=Lrrfip2 PE=1 SV=1;>tr|A0A0G2JEP4|A0A0G	Leucine-rich repeat flightless-interacting protein 2	Lrrfip2	1.79841	0.0159071	-0.72864		20.3196	20.3486	20.6336	NaN	19.8004	19.6102	7	7	6	17.8	17.8	14.8	45.524	0	56.92	95487000
Q9JKR6;E0CYZ2;F6TRP3	Q9JKR6	>sp|Q9JKR6|HYOU1_MOUSE Hypoxia up-regulated protein 1 OS=Mus musculus GN=Hyou1 PE=1 SV=1	Hypoxia up-regulated protein 1	Hyou1	0.678806	0.209505	-0.730144		20.7198	20.5911	22.0229	20.0527	20.4543	20.6364	11	11	11	11.3	11.3	11.3	111.18	0	74.314	558090000
P62196;Q8K1K2	P62196;Q8K1K2	>sp|P62196|PRS8_MOUSE 26S protease regulatory subunit 8 OS=Mus musculus GN=Psmc5 PE=1 SV=1;>tr|Q8K1K2|Q8K1K2_MOUSE 26S protease regulatory subunit 8 OS=Mus musculus GN=Psmc5 PE=1 SV=1	26S protease regulatory subunit 8	Psmc5	0.342194	0.454785	-0.736908		20.0064	21.8857	21.0694	18.9208	20.5039	21.3262	11	11	11	34.2	34.2	34.2	45.626	0	95.463	357200000
Q99KI0	Q99KI0	>sp|Q99KI0|ACON_MOUSE Aconitate hydratase, mitochondrial OS=Mus musculus GN=Aco2 PE=1 SV=1	Aconitate hydratase, mitochondrial	Aco2	0.55027	0.281663	-0.741702		21.5365	20.5282	21.9808	NaN	20.7603	20.4533	4	4	4	8.5	8.5	8.5	85.462	0	52.231	94268000
Q8K2B3	Q8K2B3	>sp|Q8K2B3|SDHA_MOUSE Succinate dehydrogenase [ubiquinone] flavoprotein subunit, mitochondrial OS=Mus musculus GN=Sdha PE=1 SV=1	Succinate dehydrogenase [ubiquinone] flavoprotein subunit, mitochondrial	Sdha			-0.744221		19.8988	21.1001	19.9386	NaN	NaN	19.5683	7	7	7	13.1	13.1	13.1	72.585	0	46.505	117470000
Q8BVR6-3;Q8BVR6	Q8BVR6-3;Q8BVR6	>sp|Q8BVR6-3|RSPRY_MOUSE Isoform 3 of RING finger and SPRY domain-containing protein 1 OS=Mus musculus GN=Rspry1;>sp|Q8BVR6|RSPRY_MOUSE RING finger and SPRY domain-containing protein 1 OS=Mus musculus GN=Rspry1 PE=1 SV=1	RING finger and SPRY domain-containing protein 1	Rspry1	1.13985	0.0724691	-0.746015		21.5638	20.817	21.7886	20.7465	20.725	20.4598	8	8	8	22.6	22.6	22.6	50.799	0	56.125	128920000
Q3ULK8;P53996-2;P53996-3;A0A0N4SVS6;P53996	Q3ULK8;P53996-2;P53996-3;A0A0N4SVS6;P53996	>tr|Q3ULK8|Q3ULK8_MOUSE Cellular nucleic acid binding protein, isoform CRA_a OS=Mus musculus GN=Cnbp PE=1 SV=1;>sp|P53996-2|CNBP_MOUSE Isoform 2 of Cellular nucleic acid-binding protein OS=Mus musculus GN=Cnbp;>sp|P53996-3|CNBP_MOUSE Isoform 3 of Cellular	Cellular nucleic acid-binding protein	Cnbp	0.367444	0.429097	-0.746065		19.8103	22.1094	21.8308	21.3127	19.788	20.4116	5	5	5	32.2	32.2	32.2	19.463	0	40.866	131980000
P70333	P70333	>sp|P70333|HNRH2_MOUSE Heterogeneous nuclear ribonucleoprotein H2 OS=Mus musculus GN=Hnrnph2 PE=1 SV=1	Heterogeneous nuclear ribonucleoprotein H2	Hnrnph2	0.752706	0.176723	-0.74906		20.4655	21.3288	21.1197	NaN	19.871	20.5736	11	5	5	32.3	15.6	15.6	49.279	0	59.536	219610000
Q9JLV1	Q9JLV1	>sp|Q9JLV1|BAG3_MOUSE BAG family molecular chaperone regulator 3 OS=Mus musculus GN=Bag3 PE=1 SV=2	BAG family molecular chaperone regulator 3	Bag3	0.488316	0.324851	-0.759632		21.3159	19.9316	19.7317	NaN	19.6581	19.4754	3	3	3	7.1	7.1	7.1	61.859	0	19.072	48992000
Q8BJW6;Q8BJW6-2;D3YZZ6;D6RFN2;D6RGA6	Q8BJW6;Q8BJW6-2	>sp|Q8BJW6|EIF2A_MOUSE Eukaryotic translation initiation factor 2A OS=Mus musculus GN=Eif2a PE=1 SV=2;>sp|Q8BJW6-2|EIF2A_MOUSE Isoform 2 of Eukaryotic translation initiation factor 2A OS=Mus musculus GN=Eif2a	Eukaryotic translation initiation factor 2A;Eukaryotic translation initiation factor 2A, N-terminally processed	Eif2a			-0.760088		21.4705	19.6568	20.0157	NaN	19.6209	NaN	8	8	8	16.9	16.9	16.9	64.403	0	50.68	135550000
Q8JZN2;Q3U1S6;Q91W50;A0A0G2JF72	Q8JZN2;Q3U1S6;Q91W50;A0A0G2JF72	>tr|Q8JZN2|Q8JZN2_MOUSE Cold shock domain-containing protein E1 OS=Mus musculus GN=Csde1 PE=1 SV=1;>tr|Q3U1S6|Q3U1S6_MOUSE Cold shock domain-containing protein E1 OS=Mus musculus GN=Csde1 PE=1 SV=1;>sp|Q91W50|CSDE1_MOUSE Cold shock domain-containing protei	Cold shock domain-containing protein E1	Csde1	0.808664	0.155359	-0.765954		20.5349	21.4199	21.5734	19.9496	20.9609	20.3198	6	6	6	9.4	9.4	9.4	85.652	0	50.466	456860000
Q80VP0-2;Q80VP0	Q80VP0-2;Q80VP0	>sp|Q80VP0-2|TCPR1_MOUSE Isoform 2 of Tectonin beta-propeller repeat-containing protein 1 OS=Mus musculus GN=Tecpr1;>sp|Q80VP0|TCPR1_MOUSE Tectonin beta-propeller repeat-containing protein 1 OS=Mus musculus GN=Tecpr1 PE=1 SV=1	Tectonin beta-propeller repeat-containing protein 1	Tecpr1	1.13698	0.0729488	-0.770261		20.9641	21.2896	20.4121	20.4854	20.0163	19.8532	5	5	5	6.2	6.2	6.2	114.03	0	32.511	232550000
Q499E4-2;Q499E4;D3Z4F5	Q499E4-2;Q499E4	>sp|Q499E4-2|DZI1L_MOUSE Isoform 2 of Zinc finger protein DZIP1L OS=Mus musculus GN=Dzip1l;>sp|Q499E4|DZI1L_MOUSE Zinc finger protein DZIP1L OS=Mus musculus GN=Dzip1l PE=1 SV=1	Zinc finger protein DZIP1L	Dzip1l	0.425618	0.375303	-0.774998		20.8974	19.3932	21.2804	NaN	19.8313	19.6661	6	6	6	7.6	7.6	7.6	87.506	0	64.53	323480000
A0A087WS46;O70251;M0QWK5;M0QWH8;G3UX43;G3UZ47	A0A087WS46;O70251;M0QWK5;M0QWH8;G3UX43;G3UZ47	>tr|A0A087WS46|A0A087WS46_MOUSE Elongation factor 1-beta OS=Mus musculus GN=Eef1b2 PE=1 SV=1;>sp|O70251|EF1B_MOUSE Elongation factor 1-beta OS=Mus musculus GN=Eef1b PE=1 SV=5;>tr|M0QWK5|M0QWK5_MOUSE Elongation factor 1-beta OS=Mus musculus GN=Eef1b2 PE=1 S	Elongation factor 1-beta	Eef1b2;Eef1b	0.341782	0.455216	-0.78035		20.7137	21.8434	20.5943	18.5637	21.2589	20.9877	2	2	2	15.2	15.2	15.2	20.136	0	76.487	228670000
P12023-3;P12023;P12023-2	P12023-3;P12023;P12023-2	>sp|P12023-3|A4_MOUSE Isoform APP751 of Amyloid beta A4 protein OS=Mus musculus GN=App;>sp|P12023|A4_MOUSE Amyloid beta A4 protein OS=Mus musculus GN=App PE=1 SV=3;>sp|P12023-2|A4_MOUSE Isoform APP695 of Amyloid beta A4 protein OS=Mus musculus GN=App	Amyloid beta A4 protein;N-APP;Soluble APP-alpha;Soluble APP-beta;C99;Beta-amyloid protein 42;Beta-amyloid protein 40;C83;P3(42);P3(40);C80;Gamma-secretase C-terminal fragment 59;Gamma-secretase C-terminal fragment 57;Gamma-secretase C-terminal fragment 50;C31	App	1.16046	0.0691102	-0.796247		19.4589	20.3608	20.4727	19.3428	19.3259	19.235	6	6	5	7.9	7.9	6.8	82.967	0	76.34	269820000
Q543M7;O35344	Q543M7;O35344	>tr|Q543M7|Q543M7_MOUSE Importin subunit alpha OS=Mus musculus GN=Kpna3 PE=1 SV=1;>sp|O35344|IMA4_MOUSE Importin subunit alpha-4 OS=Mus musculus GN=Kpna3 PE=1 SV=1	Importin subunit alpha;Importin subunit alpha-4	Kpna3	0.378376	0.418431	-0.798651		21.271	22.9103	20.6317	20.6694	21.854	19.8936	8	8	5	21.3	21.3	14.4	57.772	0	147.27	325750000
Q9DC63-2;Q9DC63;A2BHN6;Q9DC63-3	Q9DC63-2;Q9DC63;A2BHN6;Q9DC63-3	>sp|Q9DC63-2|FBX3_MOUSE Isoform 2 of F-box only protein 3 OS=Mus musculus GN=Fbxo3;>sp|Q9DC63|FBX3_MOUSE F-box only protein 3 OS=Mus musculus GN=Fbxo3 PE=1 SV=1;>tr|A2BHN6|A2BHN6_MOUSE F-box only protein 3 OS=Mus musculus GN=Fbxo3 PE=1 SV=1;>sp|Q9DC63-3|FB	F-box only protein 3	Fbxo3	0.424778	0.376029	-0.799064		22.5609	21.674	20.5268	NaN	20.6181	20.9582	4	4	4	14.7	14.7	14.7	47.453	0	68.683	289120000
Q9D0D4	Q9D0D4	>sp|Q9D0D4|DIM1_MOUSE Probable dimethyladenosine transferase OS=Mus musculus GN=Dimt1 PE=2 SV=1	Probable dimethyladenosine transferase	Dimt1	1.27308	0.0533231	-0.80211		20.7049	20.7441	20.1271	NaN	19.7583	19.6882	4	4	4	13.1	13.1	13.1	35.274	0	25.672	83601000
E9Q5D6;P69566;P69566-2	E9Q5D6;P69566;P69566-2	>tr|E9Q5D6|E9Q5D6_MOUSE Ran-binding protein 9 OS=Mus musculus GN=Ranbp9 PE=1 SV=1;>sp|P69566|RANB9_MOUSE Ran-binding protein 9 OS=Mus musculus GN=Ranbp9 PE=1 SV=1;>sp|P69566-2|RANB9_MOUSE Isoform 2 of Ran-binding protein 9 OS=Mus musculus GN=Ranbp9	Ran-binding protein 9	Ranbp9			-0.803574		22.9149	20.7156	21.0766	20.7655	NaN	NaN	3	3	3	5.2	5.2	5.2	75.767	0	19.776	42072000
Q80XU2;P05480	Q80XU2;P05480	>tr|Q80XU2|Q80XU2_MOUSE Tyrosine-protein kinase OS=Mus musculus GN=Src PE=1 SV=1;>sp|P05480|SRC_MOUSE Neuronal proto-oncogene tyrosine-protein kinase Src OS=Mus musculus GN=Src PE=1 SV=4	Non-specific protein-tyrosine kinase;Neuronal proto-oncogene tyrosine-protein kinase Src	Src	1.26012	0.0549392	-0.808192		20.7155	21.1894	20.5552	NaN	19.8825	20.1412	11	7	7	25	17.6	17.6	59.89	0	45.342	83606000
Q58EV4;O70435;E0CZ34;F8WH02;E0CYL6;E0CX62	Q58EV4;O70435	>tr|Q58EV4|Q58EV4_MOUSE Proteasome subunit alpha type OS=Mus musculus GN=Psma3 PE=1 SV=1;>sp|O70435|PSA3_MOUSE Proteasome subunit alpha type-3 OS=Mus musculus GN=Psma3 PE=1 SV=3	Proteasome subunit alpha type;Proteasome subunit alpha type-3	Psma3	1.82824	0.0148512	-0.809148		21.1991	21.2511	21.0388	20.7222	20.1164	20.2229	5	5	5	22.4	22.4	22.4	28.405	0	40.403	212280000
Q5RL57;Q9R0L7	Q5RL57;Q9R0L7	>tr|Q5RL57|Q5RL57_MOUSE A kinase (PRKA) anchor protein 8-like OS=Mus musculus GN=Akap8l PE=1 SV=1;>sp|Q9R0L7|AKP8L_MOUSE A-kinase anchor protein 8-like OS=Mus musculus GN=Akap8l PE=1 SV=1	A-kinase anchor protein 8-like	Akap8l	0.589157	0.257539	-0.810659		21.345	20.1651	22.2139	20.6888	20.4607	20.1423	5	5	5	9.2	9.2	9.2	71.3	0	51.829	134450000
Q8BHN3;Q8BHN3-2;Q8BHN3-3	Q8BHN3;Q8BHN3-2;Q8BHN3-3	>sp|Q8BHN3|GANAB_MOUSE Neutral alpha-glucosidase AB OS=Mus musculus GN=Ganab PE=1 SV=1;>sp|Q8BHN3-2|GANAB_MOUSE Isoform 2 of Neutral alpha-glucosidase AB OS=Mus musculus GN=Ganab;>sp|Q8BHN3-3|GANAB_MOUSE Isoform 3 of Neutral alpha-glucosidase AB OS=Mus mus	Neutral alpha-glucosidase AB	Ganab	0.285635	0.518042	-0.811631		18.3149	19.5456	21.9136	19.1038	18.3447	19.8908	10	10	10	10	10	10	106.91	0	64.777	310310000
Q6P542	Q6P542	>sp|Q6P542|ABCF1_MOUSE ATP-binding cassette sub-family F member 1 OS=Mus musculus GN=Abcf1 PE=1 SV=1	ATP-binding cassette sub-family F member 1	Abcf1	0.813101	0.15378	-0.812622		20.1454	21.539	20.7054	19.6693	20.4167	19.8659	10	10	10	14.9	14.9	14.9	94.944	0	101.3	336450000
P84104-2;P84104;A2A4X6	P84104-2;P84104;A2A4X6	>sp|P84104-2|SRSF3_MOUSE Isoform Short of Serine/arginine-rich splicing factor 3 OS=Mus musculus GN=Srsf3;>sp|P84104|SRSF3_MOUSE Serine/arginine-rich splicing factor 3 OS=Mus musculus GN=Srsf3 PE=1 SV=1;>tr|A2A4X6|A2A4X6_MOUSE MCG21910 OS=Mus musculus GN=G	Serine/arginine-rich splicing factor 3	Srsf3;Gm12355	0.304737	0.49575	-0.813553		22.3072	19.748	21.6629	NaN	19.9557	20.8959	7	6	6	49.2	49.2	49.2	14.203	0	37.112	174140000
O08856	O08856	>sp|O08856|ELL_MOUSE RNA polymerase II elongation factor ELL OS=Mus musculus GN=Ell PE=2 SV=2	RNA polymerase II elongation factor ELL	Ell	0.447907	0.356527	-0.820583		22.5454	20.2007	20.3746	20.4456	19.7632	20.4501	11	11	11	22.3	22.3	22.3	67.146	0	73.574	183280000
Q45VK5;Q9Z1X4-2;Q9Z1X4;Q9Z1X4-3;Q91WM1-2;Q91WM1	Q45VK5;Q9Z1X4-2;Q9Z1X4;Q9Z1X4-3	>tr|Q45VK5|Q45VK5_MOUSE Interleukin enhancer-binding factor 3 OS=Mus musculus GN=Ilf3 PE=1 SV=1;>sp|Q9Z1X4-2|ILF3_MOUSE Isoform 2 of Interleukin enhancer-binding factor 3 OS=Mus musculus GN=Ilf3;>sp|Q9Z1X4|ILF3_MOUSE Interleukin enhancer-binding factor 3 O	Interleukin enhancer-binding factor 3	Ilf3	0.692559	0.202974	-0.820914		20.6678	21.7274	20.4749	NaN	20.0615	20.2101	8	8	8	14.7	14.7	14.7	76.347	0	64.768	202280000
Q78P92;P97376	Q78P92;P97376	>tr|Q78P92|Q78P92_MOUSE FSHD Region Gene 1 protein OS=Mus musculus GN=Frg1 PE=1 SV=1;>sp|P97376|FRG1_MOUSE Protein FRG1 OS=Mus musculus GN=Frg1 PE=1 SV=2	Protein FRG1	Frg1	0.574425	0.266425	-0.821838		21.5511	20.3635	20.3819	NaN	20.3823	19.5051	6	6	6	26.4	26.4	26.4	29.127	0	42.794	139580000
H3BJY1;H3BKF4;H3BIZ8;B0QZP8;O55101;H3BJ78	H3BJY1;H3BKF4;H3BIZ8;B0QZP8;O55101	>tr|H3BJY1|H3BJY1_MOUSE Synaptogyrin-2 OS=Mus musculus GN=Syngr2 PE=4 SV=1;>tr|H3BKF4|H3BKF4_MOUSE Protein Gm20708 OS=Mus musculus GN=Gm20708 PE=4 SV=1;>tr|H3BIZ8|H3BIZ8_MOUSE Synaptogyrin 2, isoform CRA_b OS=Mus musculus GN=Syngr2 PE=4 SV=1;>tr|B0QZP8|B0Q	Synaptogyrin-2	Syngr2;Gm20708	0.396016	0.401776	-0.823592		23.0548	20.1677	21.2971	20.1805	20.8274	21.0409	3	3	3	63	63	63	4.6893	0	35.264	255610000
Q3U1C2;P60122;D3YW60;Q05CB6	Q3U1C2;P60122	>tr|Q3U1C2|Q3U1C2_MOUSE DNA helicase OS=Mus musculus GN=Ruvbl1 PE=1 SV=1;>sp|P60122|RUVB1_MOUSE RuvB-like 1 OS=Mus musculus GN=Ruvbl1 PE=1 SV=1	RuvB-like 1	Ruvbl1	0.359334	0.437186	-0.825953		20.4629	22.2183	23.2967	20.2117	21.7956	21.4928	14	14	14	42.5	42.5	42.5	50.213	0	124.06	443660000
Q8BX02;Q8BX02-2	Q8BX02;Q8BX02-2	>sp|Q8BX02|KANK2_MOUSE KN motif and ankyrin repeat domain-containing protein 2 OS=Mus musculus GN=Kank2 PE=1 SV=1;>sp|Q8BX02-2|KANK2_MOUSE Isoform 2 of KN motif and ankyrin repeat domain-containing protein 2 OS=Mus musculus GN=Kank2	KN motif and ankyrin repeat domain-containing protein 2	Kank2	1.21869	0.0604379	-0.829927		22.6441	21.8632	21.8445	21.2496	20.9935	21.6189	16	15	15	21.6	19.6	19.6	90.244	0	130.32	1154600000
Q6Y5D8-3;Q6Y5D8;Q6Y5D8-4;Q6Y5D8-2	Q6Y5D8-3;Q6Y5D8;Q6Y5D8-4;Q6Y5D8-2	>sp|Q6Y5D8-3|RHG10_MOUSE Isoform 3 of Rho GTPase-activating protein 10 OS=Mus musculus GN=Arhgap10;>sp|Q6Y5D8|RHG10_MOUSE Rho GTPase-activating protein 10 OS=Mus musculus GN=Arhgap10 PE=1 SV=2;>sp|Q6Y5D8-4|RHG10_MOUSE Isoform 4 of Rho GTPase-activating pro	Rho GTPase-activating protein 10	Arhgap10	0.903609	0.124851	-0.834926		20.3885	21.1521	21.3104	19.4682	20.4584	20.4197	11	11	11	15.1	15.1	15.1	83.963	0	80.477	584480000
P52479;P52479-2;G3X9U6;G3UYQ8	P52479;P52479-2	>sp|P52479|UBP10_MOUSE Ubiquitin carboxyl-terminal hydrolase 10 OS=Mus musculus GN=Usp10 PE=1 SV=3;>sp|P52479-2|UBP10_MOUSE Isoform 2 of Ubiquitin carboxyl-terminal hydrolase 10 OS=Mus musculus GN=Usp10	Ubiquitin carboxyl-terminal hydrolase 10	Usp10	0.935727	0.115951	-0.837758		21.2079	22.2541	21.0162	20.9291	20.3584	20.6774	13	13	13	22.9	22.9	22.9	87.021	0	111.74	1101200000
Q8K1N4;Q8K1N4-2	Q8K1N4;Q8K1N4-2	>sp|Q8K1N4|SPAS2_MOUSE Spermatogenesis-associated serine-rich protein 2 OS=Mus musculus GN=Spats2 PE=1 SV=1;>sp|Q8K1N4-2|SPAS2_MOUSE Isoform 2 of Spermatogenesis-associated serine-rich protein 2 OS=Mus musculus GN=Spats2	Spermatogenesis-associated serine-rich protein 2	Spats2	0.498903	0.317028	-0.839151		20.5998	20.6762	19.2362	19.8082	NaN	18.8549	9	9	9	20.7	20.7	20.7	58.955	0	58.677	218350000
E9QKA4;A2A8V8;A2A8V9;E9PUK6;Q52KI8-2;Q52KI8;F7BWM1;F6UK16;A2A983	E9QKA4;A2A8V8;A2A8V9;E9PUK6;Q52KI8-2;Q52KI8	>tr|E9QKA4|E9QKA4_MOUSE Serine/arginine repetitive matrix protein 1 OS=Mus musculus GN=Srrm1 PE=1 SV=1;>tr|A2A8V8|A2A8V8_MOUSE Serine/arginine repetitive matrix protein 1 OS=Mus musculus GN=Srrm1 PE=1 SV=1;>tr|A2A8V9|A2A8V9_MOUSE Serine/arginine repetitive	Serine/arginine repetitive matrix protein 1	Srrm1	1.82452	0.0149787	-0.841544		21.2459	21.5193	21.5307	20.2424	20.8654	20.6635	9	9	9	12.8	12.8	12.8	101.16	0	189.48	433800000
O08553	O08553	>sp|O08553|DPYL2_MOUSE Dihydropyrimidinase-related protein 2 OS=Mus musculus GN=Dpysl2 PE=1 SV=2	Dihydropyrimidinase-related protein 2	Dpysl2	0.650376	0.223678	-0.844807		20.8043	22.0411	20.2023	19.8789	20.0143	20.6201	9	9	8	24.1	24.1	21.3	62.277	0	75.654	165730000
G3X956;Q920B9	G3X956;Q920B9	>tr|G3X956|G3X956_MOUSE FACT complex subunit SPT16 OS=Mus musculus GN=Supt16 PE=1 SV=1;>sp|Q920B9|SP16H_MOUSE FACT complex subunit SPT16 OS=Mus musculus GN=Supt16h PE=1 SV=2	FACT complex subunit SPT16	Supt16;Supt16h	1.08258	0.082684	-0.847245		20.9927	20.3364	21.381	20.2964	19.6461	20.2259	31	31	31	29	29	29	119.84	0	323.31	3973600000
Q8BJ71;Q8BJ71-2	Q8BJ71;Q8BJ71-2	>sp|Q8BJ71|NUP93_MOUSE Nuclear pore complex protein Nup93 OS=Mus musculus GN=Nup93 PE=1 SV=1;>sp|Q8BJ71-2|NUP93_MOUSE Isoform 2 of Nuclear pore complex protein Nup93 OS=Mus musculus GN=Nup93	Nuclear pore complex protein Nup93	Nup93	0.469858	0.338955	-0.848155		22.2048	20.3178	19.6351	19.7944	19.6704	20.1484	4	4	4	5.9	5.9	5.9	93.28	0	27.3	97446000
Q78ZJ8;P46638;G3UY29;E9Q3P9;F8WGS1;G3UZD3;Q0PD45;P62492;E9Q6B3;G3UZL4	Q78ZJ8;P46638;G3UY29;E9Q3P9;F8WGS1;G3UZD3;Q0PD45;P62492	>tr|Q78ZJ8|Q78ZJ8_MOUSE MCG22989, isoform CRA_b OS=Mus musculus GN=Rab11b PE=1 SV=1;>sp|P46638|RB11B_MOUSE Ras-related protein Rab-11B OS=Mus musculus GN=Rab11b PE=1 SV=3;>tr|G3UY29|G3UY29_MOUSE MCG22989, isoform CRA_a OS=Mus musculus GN=Rab11b PE=3 SV=1;>	Ras-related protein Rab-11B;Ras-related protein Rab-11A	Rab11b;Rab11a	0.626202	0.236482	-0.851342		21.7249	22.6314	21.1403	NaN	20.7949	21.1669	6	6	6	32.1	32.1	32.1	24.489	0	79.285	345080000
Q5SFM8;Q5SFM8-3;Q5SFM8-2;E9PUF4;E9Q640;E9PYZ7;Q6NZN0-5;Q6NZN0-3;Q6NZN0-4;Q6NZN0-2;Q6NZN0	Q5SFM8;Q5SFM8-3;Q5SFM8-2	>sp|Q5SFM8|RBM27_MOUSE RNA-binding protein 27 OS=Mus musculus GN=Rbm27 PE=1 SV=3;>sp|Q5SFM8-3|RBM27_MOUSE Isoform 3 of RNA-binding protein 27 OS=Mus musculus GN=Rbm27;>sp|Q5SFM8-2|RBM27_MOUSE Isoform 2 of RNA-binding protein 27 OS=Mus musculus GN=Rbm27	RNA-binding protein 27	Rbm27	0.27292	0.533434	-0.858821		21.2168	21.7057	18.6666	NaN	19.4877	19.8541	7	7	7	8.1	8.1	8.1	118.55	0	58.57	291310000
Q8BGQ7	Q8BGQ7	>sp|Q8BGQ7|SYAC_MOUSE Alanine--tRNA ligase, cytoplasmic OS=Mus musculus GN=Aars PE=1 SV=1	Alanine--tRNA ligase, cytoplasmic	Aars	0.881177	0.131469	-0.861233		21.7619	22.3848	21.4464	21.6549	20.4031	20.9515	10	10	10	10.1	10.1	10.1	106.91	0	69.191	430400000
Q9D8W5;B1AT36;Q3TRH2	Q9D8W5;B1AT36;Q3TRH2	>sp|Q9D8W5|PSD12_MOUSE 26S proteasome non-ATPase regulatory subunit 12 OS=Mus musculus GN=Psmd12 PE=1 SV=4;>tr|B1AT36|B1AT36_MOUSE 26S proteasome non-ATPase regulatory subunit 12 OS=Mus musculus GN=Psmd12 PE=1 SV=1;>tr|Q3TRH2|Q3TRH2_MOUSE 26S proteasome no	26S proteasome non-ATPase regulatory subunit 12	Psmd12	0.256151	0.554433	-0.862653		21.1631	20.5752	22.734	19.2876	NaN	21.9686	10	10	10	31.6	31.6	31.6	52.895	0	122.59	439810000
Q3TRJ1;Q9EQH3	Q3TRJ1;Q9EQH3	>tr|Q3TRJ1|Q3TRJ1_MOUSE Vacuolar protein sorting 35, isoform CRA_a OS=Mus musculus GN=Vps35 PE=1 SV=1;>sp|Q9EQH3|VPS35_MOUSE Vacuolar protein sorting-associated protein 35 OS=Mus musculus GN=Vps35 PE=1 SV=1	Vacuolar protein sorting-associated protein 35	Vps35	1.68706	0.0205562	-0.873556		21.2252	21.0173	21.5874	20.0772	20.6204	20.5115	5	5	5	8.7	8.7	8.7	91.712	0	39.478	66072000
B2MWM9;P14211	B2MWM9;P14211	>tr|B2MWM9|B2MWM9_MOUSE Calreticulin OS=Mus musculus GN=Calr PE=1 SV=1;>sp|P14211|CALR_MOUSE Calreticulin OS=Mus musculus GN=Calr PE=1 SV=1	Calreticulin	Calr			-0.875157		18.6891	21.7888	21.4937	NaN	19.782	NaN	9	9	9	32.5	32.5	32.5	47.994	0	57.393	98286000
Q99JX4;A2A702;A2A701	Q99JX4;A2A702	>sp|Q99JX4|EIF3M_MOUSE Eukaryotic translation initiation factor 3 subunit M OS=Mus musculus GN=Eif3m PE=1 SV=1;>tr|A2A702|A2A702_MOUSE Eukaryotic translation initiation factor 3 subunit M OS=Mus musculus GN=Eif3m PE=1 SV=1	Eukaryotic translation initiation factor 3 subunit M	Eif3m	0.365713	0.430811	-0.877075		20.5428	21.9411	21.8058	NaN	21.5943	19.5114	6	6	6	25.4	25.4	25.4	42.516	0	224.41	641240000
O70589-3;O70589-4;O70589-5;O70589;A0A067XG53;O70589-2;B1AUH5;F6ZQR2	O70589-3;O70589-4;O70589-5;O70589;A0A067XG53;O70589-2	>sp|O70589-3|CSKP_MOUSE Isoform 3 of Peripheral plasma membrane protein CASK OS=Mus musculus GN=Cask;>sp|O70589-4|CSKP_MOUSE Isoform 4 of Peripheral plasma membrane protein CASK OS=Mus musculus GN=Cask;>sp|O70589-5|CSKP_MOUSE Isoform 5 of Peripheral plasma	Peripheral plasma membrane protein CASK	Cask	1.33097	0.0466688	-0.883079		22.2142	22.4729	21.4408	21.152	21.1358	21.1908	9	9	7	10.3	10.3	8.2	102.1	0	62.485	465360000
E9QMQ3;Q99KW3-1;Q99KW3-4;Q99KW3;Q99KW3-2;G5E8W1;J9JI90	E9QMQ3;Q99KW3-1;Q99KW3-4;Q99KW3;Q99KW3-2;G5E8W1	>tr|E9QMQ3|E9QMQ3_MOUSE TRIO and F-actin-binding protein OS=Mus musculus GN=Triobp PE=1 SV=1;>sp|Q99KW3-1|TARA_MOUSE Isoform 1 of TRIO and F-actin-binding protein OS=Mus musculus GN=Triobp;>sp|Q99KW3-4|TARA_MOUSE Isoform 4 of TRIO and F-actin-binding prote	TRIO and F-actin-binding protein	Triobp	0.547663	0.283359	-0.883966		21.2995	20.1612	21.9555	NaN	20.3122	20.1974	6	6	6	11.8	11.8	11.8	71.684	0	46.968	42249000
F6UFG6;D3YYE1;D3Z7M9;O35381;Q64G17	F6UFG6;D3YYE1;D3Z7M9;O35381;Q64G17	>tr|F6UFG6|F6UFG6_MOUSE Acidic leucine-rich nuclear phosphoprotein 32 family member A (Fragment) OS=Mus musculus GN=Anp32a PE=1 SV=1;>tr|D3YYE1|D3YYE1_MOUSE Acidic leucine-rich nuclear phosphoprotein 32 family member A (Fragment) OS=Mus musculus GN=Anp32a	Acidic leucine-rich nuclear phosphoprotein 32 family member A;Putative acidic leucine-rich nuclear phosphoprotein 32 family member C	Anp32a;Anp32c			-0.886227		20.3631	21.5273	20.7889	20.0069	NaN	NaN	4	4	2	25.4	25.4	13.8	15.306	0	24.033	66227000
Q3TPZ5;Q99KJ8	Q3TPZ5;Q99KJ8	>tr|Q3TPZ5|Q3TPZ5_MOUSE Dynactin 2 OS=Mus musculus GN=Dctn2 PE=1 SV=1;>sp|Q99KJ8|DCTN2_MOUSE Dynactin subunit 2 OS=Mus musculus GN=Dctn2 PE=1 SV=3	Dynactin subunit 2	Dctn2	1.06626	0.0858491	-0.890729		20.6313	21.4601	21.4134	NaN	20.1921	20.363	5	5	5	18.2	18.2	18.2	44.116	0	38.458	111380000
Q9DBX3-3;Q9DBX3-2;Q9DBX3	Q9DBX3-3;Q9DBX3-2;Q9DBX3	>sp|Q9DBX3-3|SUSD2_MOUSE Isoform 3 of Sushi domain-containing protein 2 OS=Mus musculus GN=Susd2;>sp|Q9DBX3-2|SUSD2_MOUSE Isoform 2 of Sushi domain-containing protein 2 OS=Mus musculus GN=Susd2;>sp|Q9DBX3|SUSD2_MOUSE Sushi domain-containing protein 2 OS=Mu	Sushi domain-containing protein 2	Susd2	0.55987	0.275506	-0.892457		21.5394	21.0729	19.7473	18.9855	20.2195	20.4772	3	3	3	9.6	9.6	9.6	46.329	0	60.886	102710000
A2A5R8;Q9DBE7;A2A5S3;Q9Z108;V9GX87	A2A5R8;Q9DBE7;A2A5S3;Q9Z108;V9GX87	>tr|A2A5R8|A2A5R8_MOUSE Double-stranded RNA-binding protein Staufen homolog 1 OS=Mus musculus GN=Stau1 PE=1 SV=1;>tr|Q9DBE7|Q9DBE7_MOUSE Double-stranded RNA-binding protein Staufen homolog 1 OS=Mus musculus GN=Stau1 PE=1 SV=1;>tr|A2A5S3|A2A5S3_MOUSE Double	Double-stranded RNA-binding protein Staufen homolog 1	Stau1	0.331619	0.465995	-0.894105		19.8729	20.6074	23.1462	21.2741	20.0832	19.5869	10	10	10	24.3	24.3	24.3	53.746	0	70.899	400650000
P27773;F6Q404	P27773	>sp|P27773|PDIA3_MOUSE Protein disulfide-isomerase A3 OS=Mus musculus GN=Pdia3 PE=1 SV=2	Protein disulfide-isomerase A3	Pdia3	0.876537	0.132881	-0.895604		20.1064	20.9006	20.1818	NaN	19.1112	19.8901	12	12	12	28.1	28.1	28.1	56.678	0	74.718	134240000
O35134;A0A0U1RPM9;A0A0U1RPX8	O35134	>sp|O35134|RPA1_MOUSE DNA-directed RNA polymerase I subunit RPA1 OS=Mus musculus GN=Polr1a PE=1 SV=2	DNA-directed RNA polymerase I subunit RPA1	Polr1a			-0.89899		19.9111	21.9269	19.9662	NaN	NaN	19.7024	8	8	8	6.2	6.2	6.2	194.11	0	57.022	121500000
Q3U3M5;O88874	Q3U3M5;O88874	>tr|Q3U3M5|Q3U3M5_MOUSE Cyclin-K OS=Mus musculus GN=Ccnk PE=1 SV=1;>sp|O88874|CCNK_MOUSE Cyclin-K OS=Mus musculus GN=Ccnk PE=1 SV=3	Cyclin-K	Ccnk			-0.900447		21.2248	19.9152	22.3094	20.2493	NaN	NaN	2	2	2	7.4	7.4	7.4	64.349	0	20.602	31804000
Q80X85	Q80X85	>sp|Q80X85|RT07_MOUSE 28S ribosomal protein S7, mitochondrial OS=Mus musculus GN=Mrps7 PE=1 SV=1	28S ribosomal protein S7, mitochondrial	Mrps7			-0.901836		19.7191	21.0294	22.0851	NaN	NaN	20.0427	2	2	2	12.4	12.4	12.4	28.062	0	25.842	96095000
F7CVJ5;F7DBB3;E9PYB0	F7CVJ5;F7DBB3;E9PYB0	>tr|F7CVJ5|F7CVJ5_MOUSE Protein Ahnak2 (Fragment) OS=Mus musculus GN=Ahnak2 PE=1 SV=1;>tr|F7DBB3|F7DBB3_MOUSE Protein Ahnak2 (Fragment) OS=Mus musculus GN=Ahnak2 PE=1 SV=1;>tr|E9PYB0|E9PYB0_MOUSE Protein Ahnak2 (Fragment) OS=Mus musculus GN=Ahnak2 PE=1 SV=		Ahnak2	0.422657	0.37787	-0.904334		21.1366	22.2064	20.0413	NaN	19.766	20.6816	4	4	4	29.2	29.2	29.2	115.14	0	50.161	134840000
Q99MR6-3;Q99MR6-4;Q99MR6-2;Q99MR6;A0A0G2JDF1;A0A0G2JDN3;A0A0G2JDF8;A0A0G2JG65	Q99MR6-3;Q99MR6-4;Q99MR6-2;Q99MR6	>sp|Q99MR6-3|SRRT_MOUSE Isoform C of Serrate RNA effector molecule homolog OS=Mus musculus GN=Srrt;>sp|Q99MR6-4|SRRT_MOUSE Isoform D of Serrate RNA effector molecule homolog OS=Mus musculus GN=Srrt;>sp|Q99MR6-2|SRRT_MOUSE Isoform B of Serrate RNA effector	Serrate RNA effector molecule homolog	Srrt	0.964848	0.108431	-0.905774		21.7598	21.0317	20.5623	19.6791	20.5313	20.426	9	9	9	10.4	10.4	10.4	99.438	0	80.001	424070000
Q569Z5;F8WHR6;Q569Z5-2	Q569Z5;F8WHR6;Q569Z5-2	>sp|Q569Z5|DDX46_MOUSE Probable ATP-dependent RNA helicase DDX46 OS=Mus musculus GN=Ddx46 PE=1 SV=2;>tr|F8WHR6|F8WHR6_MOUSE Probable ATP-dependent RNA helicase DDX46 OS=Mus musculus GN=Ddx46 PE=1 SV=1;>sp|Q569Z5-2|DDX46_MOUSE Isoform 2 of Probable ATP-depe	Probable ATP-dependent RNA helicase DDX46	Ddx46	0.629454	0.234718	-0.90631		21.7393	20.3657	22.4289	20.9188	20.7383	20.1579	6	6	6	6.5	6.5	6.5	117.45	0	40.089	219030000
P62075	P62075	>sp|P62075|TIM13_MOUSE Mitochondrial import inner membrane translocase subunit Tim13 OS=Mus musculus GN=Timm13 PE=1 SV=1	Mitochondrial import inner membrane translocase subunit Tim13	Timm13	0.64771	0.225056	-0.929261		20.6088	22.3196	21.8327	20.6393	19.9716	21.3625	4	4	4	43.2	43.2	43.2	10.458	0	34.882	487220000
G5E902;Q8VEM8	G5E902;Q8VEM8	>tr|G5E902|G5E902_MOUSE MCG10343, isoform CRA_b OS=Mus musculus GN=Slc25a3 PE=1 SV=1;>sp|Q8VEM8|MPCP_MOUSE Phosphate carrier protein, mitochondrial OS=Mus musculus GN=Slc25a3 PE=1 SV=1	Phosphate carrier protein, mitochondrial	Slc25a3			-0.934765		23.2097	21.7313	21.0758	NaN	NaN	21.0708	3	3	3	10.1	10.1	10.1	39.736	0	25.254	575160000
B1AWE0;Q6PFA2;B1AWE1;B1AWD8;B1AWD9;O08585	B1AWE0;Q6PFA2;B1AWE1;B1AWD8;B1AWD9;O08585	>tr|B1AWE0|B1AWE0_MOUSE Clathrin light chain A OS=Mus musculus GN=Clta PE=1 SV=1;>tr|Q6PFA2|Q6PFA2_MOUSE Clathrin light chain A OS=Mus musculus GN=Clta PE=1 SV=1;>tr|B1AWE1|B1AWE1_MOUSE Clathrin light chain A OS=Mus musculus GN=Clta PE=1 SV=1;>tr|B1AWD8|B1	Clathrin light chain A	Clta			-0.938256		20.2943	21.2601	21.4797	20.0731	NaN	NaN	2	2	2	4.6	4.6	4.6	23.478	0.00062775	12.984	48519000
Q3TC46	Q3TC46	>sp|Q3TC46|PATL1_MOUSE Protein PAT1 homolog 1 OS=Mus musculus GN=Patl1 PE=1 SV=2	Protein PAT1 homolog 1	Patl1	0.669123	0.214228	-0.938318		20.8764	21.9397	20.4573	20.5653	19.2377	20.6553	4	4	4	5.2	5.2	5.2	86.769	0	50.394	253200000
Q91VD9;A0A087WQ77;A0A087WQR0	Q91VD9	>sp|Q91VD9|NDUS1_MOUSE NADH-ubiquinone oxidoreductase 75 kDa subunit, mitochondrial OS=Mus musculus GN=Ndufs1 PE=1 SV=2	NADH-ubiquinone oxidoreductase 75 kDa subunit, mitochondrial	Ndufs1	0.638171	0.230053	-0.947227		23.0963	20.9661	21.4052	20.5598	20.9612	21.1049	8	8	8	16.1	16.1	16.1	79.776	0	55.927	107330000
Q14BR4;P61750;F6UFB9;E9Q798	Q14BR4;P61750;F6UFB9;E9Q798	>tr|Q14BR4|Q14BR4_MOUSE ADP-ribosylation factor 4 OS=Mus musculus GN=Arf4 PE=1 SV=1;>sp|P61750|ARF4_MOUSE ADP-ribosylation factor 4 OS=Mus musculus GN=Arf4 PE=1 SV=2;>tr|F6UFB9|F6UFB9_MOUSE ADP-ribosylation factor 4 (Fragment) OS=Mus musculus GN=Arf4 PE=1	ADP-ribosylation factor 4	Arf4	0.226854	0.593125	-0.954571		23.7068	21.8986	19.4556	20.9875	NaN	20.4773	5	3	3	35.6	17.8	17.8	20.396	0	22.813	357060000
A0A0R4J049;Q8CIG8;S4R295;F6QQQ6	A0A0R4J049;Q8CIG8;S4R295	>tr|A0A0R4J049|A0A0R4J049_MOUSE Protein arginine N-methyltransferase 5 OS=Mus musculus GN=Prmt5 PE=1 SV=1;>sp|Q8CIG8|ANM5_MOUSE Protein arginine N-methyltransferase 5 OS=Mus musculus GN=Prmt5 PE=1 SV=3;>tr|S4R295|S4R295_MOUSE Protein arginine N-methyltrans	Protein arginine N-methyltransferase 5	Prmt5	0.603449	0.249202	-0.963749		21.9098	19.6475	20.1881	19.4443	19.3629	20.047	4	4	4	8.2	8.2	8.2	72.737	0	24.596	77910000
Q3TJZ6	Q3TJZ6	>sp|Q3TJZ6|FA98A_MOUSE Protein FAM98A OS=Mus musculus GN=Fam98a PE=1 SV=1	Protein FAM98A	Fam98a	0.37794	0.418851	-0.972939		21.4115	19.825	22.0406	19.3155	20.9233	NaN	4	4	4	10.5	10.5	10.5	55.055	0	36.531	203640000
Q99M28-2;Q99M28	Q99M28-2;Q99M28	>sp|Q99M28-2|RNPS1_MOUSE Isoform 2 of RNA-binding protein with serine-rich domain 1 OS=Mus musculus GN=Rnps1;>sp|Q99M28|RNPS1_MOUSE RNA-binding protein with serine-rich domain 1 OS=Mus musculus GN=Rnps1 PE=1 SV=1	RNA-binding protein with serine-rich domain 1	Rnps1	0.515705	0.304997	-0.978674		21.7411	21.3638	19.7616	19.8119	NaN	20.1418	3	3	3	25.9	25.9	25.9	31.709	0	20.593	155630000
Q3U9G9;A0A0A6YY12	Q3U9G9	>sp|Q3U9G9|LBR_MOUSE Lamin-B receptor OS=Mus musculus GN=Lbr PE=1 SV=2	Lamin-B receptor	Lbr	0.631786	0.233461	-0.983835		19.898	21.0187	22.2125	20.3829	19.6559	20.139	5	5	5	7.5	7.5	7.5	71.439	0	42.615	169180000
Q99PV0;B7ZC27	Q99PV0	>sp|Q99PV0|PRP8_MOUSE Pre-mRNA-processing-splicing factor 8 OS=Mus musculus GN=Prpf8 PE=1 SV=2	Pre-mRNA-processing-splicing factor 8	Prpf8	1.00498	0.098861	-0.984864		23.1798	21.8635	23.1082	22.0061	21.4218	21.769	18	18	18	10.3	10.3	10.3	273.61	0	123.8	329490000
Q6PGC1	Q6PGC1	>sp|Q6PGC1|DHX29_MOUSE ATP-dependent RNA helicase Dhx29 OS=Mus musculus GN=Dhx29 PE=1 SV=1	ATP-dependent RNA helicase Dhx29	Dhx29			-0.991021		20.5287	21.66	20.4745	NaN	NaN	19.8967	8	8	8	6.5	6.5	6.5	153.97	0	58.58	274950000
A0A0R4J0Z1;P08003	A0A0R4J0Z1;P08003	>tr|A0A0R4J0Z1|A0A0R4J0Z1_MOUSE Protein disulfide-isomerase A4 OS=Mus musculus GN=Pdia4 PE=1 SV=1;>sp|P08003|PDIA4_MOUSE Protein disulfide-isomerase A4 OS=Mus musculus GN=Pdia4 PE=1 SV=3	Protein disulfide-isomerase A4	Pdia4	0.367561	0.428982	-1.00531		20.4715	22.4679	19.5926	NaN	19.9648	19.7126	6	6	6	12.8	12.8	12.8	72.369	0	43.556	61267000
Q9D2G2;Q9D2G2-2	Q9D2G2;Q9D2G2-2	>sp|Q9D2G2|ODO2_MOUSE Dihydrolipoyllysine-residue succinyltransferase component of 2-oxoglutarate dehydrogenase complex, mitochondrial OS=Mus musculus GN=Dlst PE=1 SV=1;>sp|Q9D2G2-2|ODO2_MOUSE Isoform 2 of Dihydrolipoyllysine-residue succinyltransferase co	Dihydrolipoyllysine-residue succinyltransferase component of 2-oxoglutarate dehydrogenase complex, mitochondrial	Dlst	0.595468	0.253824	-1.01357		22.1058	20.3597	21.0567	NaN	20.5605	19.7605	6	6	6	18.3	18.3	18.3	48.994	0	92.196	86374000
P42567;F6W2Q5;Q5JC28;A0A0R4J0A0;P42567-2;H3BJB8	P42567;F6W2Q5;Q5JC28;A0A0R4J0A0;P42567-2	>sp|P42567|EPS15_MOUSE Epidermal growth factor receptor substrate 15 OS=Mus musculus GN=Eps15 PE=1 SV=1;>tr|F6W2Q5|F6W2Q5_MOUSE Epidermal growth factor receptor substrate 15 OS=Mus musculus GN=Eps15 PE=1 SV=1;>tr|Q5JC28|Q5JC28_MOUSE Epidermal growth factor	Epidermal growth factor receptor substrate 15	Eps15	0.382483	0.414493	-1.01771		21.0976	20.8826	21.8445	18.903	NaN	21.6114	54	2	2	67.6	1.1	1.1	98.47	0.00067069	15.019	587530000
Q3UAT9;P24547;A0A0A6YXS4;A0A0A6YY72;E0CXK0;E0CYE2;F7DEU6;P50096	Q3UAT9;P24547;A0A0A6YXS4;A0A0A6YY72	>tr|Q3UAT9|Q3UAT9_MOUSE Inosine-5-monophosphate dehydrogenase OS=Mus musculus GN=Impdh2 PE=1 SV=1;>sp|P24547|IMDH2_MOUSE Inosine-5-monophosphate dehydrogenase 2 OS=Mus musculus GN=Impdh2 PE=1 SV=2;>tr|A0A0A6YXS4|A0A0A6YXS4_MOUSE Inosine-5-monophosphate	Inosine-5-monophosphate dehydrogenase;Inosine-5-monophosphate dehydrogenase 2	Impdh2			-1.01833	+	19.4816	21.0641	21.3358	NaN	19.6088	NaN	10	10	10	34.4	34.4	34.4	55.814	0	306.29	283910000
Q5I0X8;P58466	Q5I0X8;P58466	>tr|Q5I0X8|Q5I0X8_MOUSE CTD (Carboxy-terminal domain, RNA polymerase II, polypeptide A) small phosphatase 1 OS=Mus musculus GN=Ctdsp1 PE=1 SV=1;>sp|P58466|CTDS1_MOUSE Carboxy-terminal domain RNA polymerase II polypeptide A small phosphatase 1 OS=Mus muscul	Carboxy-terminal domain RNA polymerase II polypeptide A small phosphatase 1	Ctdsp1			-1.02385	+	19.569	20.6104	19.9467	NaN	NaN	19.0182	2	2	2	6.1	6.1	6.1	29.266	0.00067935	15.554	38575000
B2RXM7;Q9D1J3	B2RXM7;Q9D1J3	>tr|B2RXM7|B2RXM7_MOUSE MCG113697 OS=Mus musculus GN=Sarnp PE=1 SV=1;>sp|Q9D1J3|SARNP_MOUSE SAP domain-containing ribonucleoprotein OS=Mus musculus GN=Sarnp PE=1 SV=3	SAP domain-containing ribonucleoprotein	1110005A23Rik;Sarnp			-1.02475	+	21.4243	19.2292	20.4566	NaN	NaN	19.3453	3	3	3	18.1	18.1	18.1	23.532	0	18.174	44653000
B9EJ54;A0A0J9YUD5;E9Q880	B9EJ54;A0A0J9YUD5	>tr|B9EJ54|B9EJ54_MOUSE MCG21756, isoform CRA_b OS=Mus musculus GN=Nup205 PE=1 SV=1;>tr|A0A0J9YUD5|A0A0J9YUD5_MOUSE Protein Nup205 OS=Mus musculus GN=Nup205 PE=1 SV=1		Nup205			-1.03039	+	21.266	21.1442	21.1902	NaN	20.1697	NaN	8	8	8	5.2	5.2	5.2	227.46	0	55.349	89550000
Q91W18-2;Q91W18-3;Q91W18;F6ZI20;E9Q6T6	Q91W18-2;Q91W18-3;Q91W18	>sp|Q91W18-2|TDRD3_MOUSE Isoform 2 of Tudor domain-containing protein 3 OS=Mus musculus GN=Tdrd3;>sp|Q91W18-3|TDRD3_MOUSE Isoform 3 of Tudor domain-containing protein 3 OS=Mus musculus GN=Tdrd3;>sp|Q91W18|TDRD3_MOUSE Tudor domain-containing protein 3 OS=Mu	Tudor domain-containing protein 3	Tdrd3	1.32055	0.0478028	-1.03945	+	21.8267	21.6914	22.3114	21.536	20.6243	20.5508	12	12	12	20.7	20.7	20.7	79.013	0	125.62	690960000
Q8K2F8;F6X2V9;A0A0U1RP90;A2BH69	Q8K2F8;F6X2V9;A0A0U1RP90	>sp|Q8K2F8|LS14A_MOUSE Protein LSM14 homolog A OS=Mus musculus GN=Lsm14a PE=1 SV=1;>tr|F6X2V9|F6X2V9_MOUSE Protein LSM14 homolog A (Fragment) OS=Mus musculus GN=Lsm14a PE=1 SV=2;>tr|A0A0U1RP90|A0A0U1RP90_MOUSE Protein LSM14 homolog A (Fragment) OS=Mus musc	Protein LSM14 homolog A	Lsm14a			-1.05078	+	20.0153	21.559	20.8904	19.7708	NaN	NaN	4	4	4	10.6	10.6	10.6	50.545	0	26.348	33863000
Q4FJL0;P61027;Q3TYH2;Q9DD03;Q8K386	Q4FJL0;P61027;Q3TYH2;Q9DD03;Q8K386	>tr|Q4FJL0|Q4FJL0_MOUSE RAB10, member RAS oncogene family OS=Mus musculus GN=Rab10 PE=1 SV=1;>sp|P61027|RAB10_MOUSE Ras-related protein Rab-10 OS=Mus musculus GN=Rab10 PE=1 SV=1;>tr|Q3TYH2|Q3TYH2_MOUSE Ras-related protein Rab-15 OS=Mus musculus GN=Rab15 PE	Ras-related protein Rab-10;Ras-related protein Rab-13;Ras-related protein Rab-15	Rab10;Rab15;Rab13	0.480624	0.330656	-1.05476		21.4199	20.5175	19.1179	NaN	18.9127	19.6813	2	1	1	11.5	6	6	22.541	0.0037513	7.8995	38580000
Q3UKC8;Q80SZ7	Q3UKC8;Q80SZ7	>tr|Q3UKC8|Q3UKC8_MOUSE Guanine nucleotide-binding protein subunit gamma OS=Mus musculus GN=Gng5 PE=1 SV=1;>sp|Q80SZ7|GBG5_MOUSE Guanine nucleotide-binding protein G(I)/G(S)/G(O) subunit gamma-5 OS=Mus musculus GN=Gng5 PE=1 SV=2	Guanine nucleotide-binding protein subunit gamma;Guanine nucleotide-binding protein G(I)/G(S)/G(O) subunit gamma-5	Gng5			-1.0572	+	21.5101	21.2201	20.4328	NaN	NaN	19.9971	2	2	2	27.9	27.9	27.9	7.3184	0.00063573	13.234	61128000
H9KV01;H9KV15;H9KV00;Q9QX47-2;Q9QX47-4;Q9QX47-3;Q9QX47	H9KV01;H9KV15;H9KV00;Q9QX47-2;Q9QX47-4;Q9QX47-3;Q9QX47	>tr|H9KV01|H9KV01_MOUSE Protein SON OS=Mus musculus GN=Son PE=1 SV=1;>tr|H9KV15|H9KV15_MOUSE Protein SON OS=Mus musculus GN=Son PE=1 SV=1;>tr|H9KV00|H9KV00_MOUSE Protein SON OS=Mus musculus GN=Son PE=1 SV=1;>sp|Q9QX47-2|SON_MOUSE Isoform 2 of Protein SON O	Protein SON	Son			-1.07561	+	21.3932	21.9318	21.4344	NaN	20.5109	NaN	5	5	5	3.5	3.5	3.5	252.18	0	40.171	90026000
F6WIU1;Q8VDQ9;V9GXJ9	F6WIU1;Q8VDQ9;V9GXJ9	>tr|F6WIU1|F6WIU1_MOUSE Protein KRI1 homolog OS=Mus musculus GN=Kri1 PE=1 SV=2;>sp|Q8VDQ9|KRI1_MOUSE Protein KRI1 homolog OS=Mus musculus GN=Kri1 PE=1 SV=3;>tr|V9GXJ9|V9GXJ9_MOUSE Protein KRI1 homolog OS=Mus musculus GN=Kri1 PE=1 SV=1	Protein KRI1 homolog	Kri1	0.485726	0.326794	-1.08302		19.6543	22.5437	19.7508	19.9728	19.2824	19.4446	7	7	7	9.4	9.4	9.4	82.207	0	42.536	231100000
Q6ZQ38;D3YWC5;Q6ZQ73	Q6ZQ38	>sp|Q6ZQ38|CAND1_MOUSE Cullin-associated NEDD8-dissociated protein 1 OS=Mus musculus GN=Cand1 PE=1 SV=2	Cullin-associated NEDD8-dissociated protein 1	Cand1	0.866254	0.136065	-1.08351		22	21.5841	21.7241	20.8715	21.5653	19.621	18	18	18	17.9	17.9	17.9	136.33	0	214.06	653060000
B1AT10;Q920Q6-3;Q920Q6-2;Q920Q6;B1AT13	B1AT10;Q920Q6-3;Q920Q6-2;Q920Q6;B1AT13	>tr|B1AT10|B1AT10_MOUSE RNA-binding protein Musashi homolog 2 (Fragment) OS=Mus musculus GN=Msi2 PE=1 SV=1;>sp|Q920Q6-3|MSI2H_MOUSE Isoform 3 of RNA-binding protein Musashi homolog 2 OS=Mus musculus GN=Msi2;>sp|Q920Q6-2|MSI2H_MOUSE Isoform 2 of RNA-binding	RNA-binding protein Musashi homolog 2	Msi2	0.671456	0.213081	-1.08876		20.576	20.5684	22.3401	20.2124	20.7566	19.2492	2	2	2	27.4	27.4	27.4	12.821	0.00066401	14.74	87196000
Q5SU71;Q61510;Q5SU72	Q5SU71;Q61510;Q5SU72	>tr|Q5SU71|Q5SU71_MOUSE E3 ubiquitin/ISG15 ligase TRIM25 OS=Mus musculus GN=Trim25 PE=1 SV=1;>sp|Q61510|TRI25_MOUSE E3 ubiquitin/ISG15 ligase TRIM25 OS=Mus musculus GN=Trim25 PE=1 SV=2;>tr|Q5SU72|Q5SU72_MOUSE E3 ubiquitin/ISG15 ligase TRIM25 OS=Mus musculu	E3 ubiquitin/ISG15 ligase TRIM25	Trim25	1.8115	0.0154348	-1.09784	+	21.1373	20.7081	20.608	19.3286	20.0773	19.754	7	7	7	15.2	15.2	15.2	70.753	0	40.949	74159000
A0A067XG47;Q9CWZ3-2;A0A0G2JEA9;A0A0G2JFX7;A0A0N4SUH6;A0A023T672;Q9CWZ3	A0A067XG47;Q9CWZ3-2;A0A0G2JEA9;A0A0G2JFX7;A0A0N4SUH6;A0A023T672;Q9CWZ3	>tr|A0A067XG47|A0A067XG47_MOUSE RNA-binding protein 8A OS=Mus musculus GN=Rbm8a PE=1 SV=1;>sp|Q9CWZ3-2|RBM8A_MOUSE Isoform 2 of RNA-binding protein 8A OS=Mus musculus GN=Rbm8a;>tr|A0A0G2JEA9|A0A0G2JEA9_MOUSE RNA-binding protein 8A OS=Mus musculus GN=Rbm8a	RNA-binding protein 8A	Rbm8a;RBM8			-1.11097	+	19.2696	20.9225	20.1738	19.011	NaN	NaN	2	2	2	18.5	18.5	18.5	19.76	0.0011891	12.112	4527800
Q9D4G5;Q8K205	Q9D4G5;Q8K205	>tr|Q9D4G5|Q9D4G5_MOUSE Blood vessel epicardial substance OS=Mus musculus GN=Pop1 PE=1 SV=1;>tr|Q8K205|Q8K205_MOUSE Blood vessel epicardial substance OS=Mus musculus GN=Pop1 PE=1 SV=1		Pop1	0.783763	0.164527	-1.11278		20.8566	21.1818	19.7279	19.1885	19.7635	NaN	5	5	5	5.4	5.4	5.4	114.03	0	33.658	67108000
Q542F4;P49717	Q542F4;P49717	>tr|Q542F4|Q542F4_MOUSE DNA replication licensing factor MCM4 OS=Mus musculus GN=Mcm4 PE=1 SV=1;>sp|P49717|MCM4_MOUSE DNA replication licensing factor MCM4 OS=Mus musculus GN=Mcm4 PE=1 SV=1	DNA replication licensing factor MCM4	Mcm4	1.72145	0.0189911	-1.12385	+	20.6603	20.4647	20.3204	19.6891	19.5799	18.8049	9	9	9	13.2	13.2	13.2	96.735	0	61.583	349300000
D3Z315;O89079;E9Q6I5;F6YFR7	D3Z315;O89079;E9Q6I5;F6YFR7	>tr|D3Z315|D3Z315_MOUSE Coatomer subunit epsilon (Fragment) OS=Mus musculus GN=Cope PE=1 SV=1;>sp|O89079|COPE_MOUSE Coatomer subunit epsilon OS=Mus musculus GN=Cope PE=1 SV=3;>tr|E9Q6I5|E9Q6I5_MOUSE Coatomer subunit epsilon OS=Mus musculus GN=Cope PE=1 SV=	Coatomer subunit epsilon	Cope	0.930183	0.11744	-1.12957		20.8248	21.7064	20.3399	NaN	19.8881	19.7668	2	2	2	15	15	15	25.37	0	35.607	163300000
A2AMU9;Q9D0I8;A2AMV1;D6RCI7	A2AMU9;Q9D0I8;A2AMV1	>tr|A2AMU9|A2AMU9_MOUSE Mrto4 protein OS=Mus musculus GN=Mrto4 PE=1 SV=1;>sp|Q9D0I8|MRT4_MOUSE mRNA turnover protein 4 homolog OS=Mus musculus GN=Mrto4 PE=1 SV=1;>tr|A2AMV1|A2AMV1_MOUSE RIKEN cDNA 2610012O22, isoform CRA_a OS=Mus musculus GN=Mrto4 PE=1 SV=	mRNA turnover protein 4 homolog	Mrto4	2.03628	0.00919853	-1.12983	+	21.2469	21.1203	20.7794	NaN	19.9897	19.8483	5	5	5	20.5	20.5	20.5	27.545	0	29.807	104140000
P60335;A0A087WR61;A0A087WSI1;A0A087WRH3;A0A0R4J044;P57724	P60335	>sp|P60335|PCBP1_MOUSE Poly(rC)-binding protein 1 OS=Mus musculus GN=Pcbp1 PE=1 SV=1	Poly(rC)-binding protein 1	Pcbp1	1.04756	0.0896278	-1.13154		24.4127	24.0428	22.7621	22.6171	22.454	22.7519	12	12	9	50.6	50.6	39.6	37.497	0	192.88	2494300000
Q1HL32;Q9CW03	Q1HL32;Q9CW03	>tr|Q1HL32|Q1HL32_MOUSE Structural maintenance of chromosomes protein OS=Mus musculus GN=Smc3 PE=1 SV=1;>sp|Q9CW03|SMC3_MOUSE Structural maintenance of chromosomes protein 3 OS=Mus musculus GN=Smc3 PE=1 SV=2	Structural maintenance of chromosomes protein;Structural maintenance of chromosomes protein 3	Smc3			-1.13407	+	19.8172	20.1176	20.6639	NaN	NaN	19.0655	8	8	8	6.6	6.6	6.6	141.55	0	54.589	225780000
Q6ZPL9;E9Q9T6;A0A0G2JG82	Q6ZPL9;E9Q9T6	>sp|Q6ZPL9|DDX55_MOUSE ATP-dependent RNA helicase DDX55 OS=Mus musculus GN=Ddx55 PE=1 SV=2;>tr|E9Q9T6|E9Q9T6_MOUSE ATP-dependent RNA helicase DDX55 OS=Mus musculus GN=Ddx55 PE=1 SV=1	ATP-dependent RNA helicase DDX55	Ddx55			-1.13499	+	19.1136	20.1745	19.7317	18.5383	NaN	NaN	3	3	3	5.7	5.7	5.7	68.464	0.00069493	17.048	3696500
P17047-3;P17047;P17047-2	P17047-3;P17047;P17047-2	>sp|P17047-3|LAMP2_MOUSE Isoform LAMP-2C of Lysosome-associated membrane glycoprotein 2 OS=Mus musculus GN=Lamp2;>sp|P17047|LAMP2_MOUSE Lysosome-associated membrane glycoprotein 2 OS=Mus musculus GN=Lamp2 PE=1 SV=2;>sp|P17047-2|LAMP2_MOUSE Isoform LAMP-2B	Lysosome-associated membrane glycoprotein 2	Lamp2	0.232227	0.585831	-1.13672		18.0503	22.904	21.5217	19.8555	NaN	19.5217	2	2	2	4.3	4.3	4.3	45.655	0.00067431	15.291	238250000
Q5HZI8;Q9D0F6;D3Z1Y6	Q5HZI8;Q9D0F6	>tr|Q5HZI8|Q5HZI8_MOUSE MCG8761 OS=Mus musculus GN=Rfc5 PE=1 SV=1;>sp|Q9D0F6|RFC5_MOUSE Replication factor C subunit 5 OS=Mus musculus GN=Rfc5 PE=1 SV=1	Replication factor C subunit 5	Rfc5	0.770553	0.169608	-1.14527		20.4571	22.4509	20.4741	20.1388	20.1743	19.6331	5	5	5	18	18	18	38.096	0	32.386	100180000
Q544K9;P13439;D6RJ62	Q544K9;P13439	>tr|Q544K9|Q544K9_MOUSE Uridine 5-monophosphate synthase OS=Mus musculus GN=Umps PE=1 SV=1;>sp|P13439|UMPS_MOUSE Uridine 5-monophosphate synthase OS=Mus musculus GN=Umps PE=1 SV=3	Uridine 5-monophosphate synthase;Orotate phosphoribosyltransferase;Orotidine 5-phosphate decarboxylase	Umps	0.786907	0.16334	-1.15712		20.5459	20.3205	20.7395	18.56	20.1963	NaN	9	9	9	25.8	25.8	25.8	52.292	0	74.897	99002000
Q9EPL8	Q9EPL8	>sp|Q9EPL8|IPO7_MOUSE Importin-7 OS=Mus musculus GN=Ipo7 PE=1 SV=2	Importin-7	Ipo7	0.667431	0.215064	-1.16126		20.6236	23.1742	21.1537	20.4859	20.7282	20.2537	15	15	15	19.4	19.4	19.4	119.49	0	127.96	639150000
Q3USZ8	Q3USZ8	>sp|Q3USZ8|DIA1_MOUSE Deleted in autism protein 1 homolog OS=Mus musculus PE=1 SV=2	Deleted in autism protein 1 homolog				-1.16381	+	21.0933	20.9872	20.0124	NaN	19.5338	NaN	4	4	4	11.6	11.6	11.6	49.462	0	26.096	35672000
O35382;Q8C391;Q9CXE1	O35382;Q8C391;Q9CXE1	>sp|O35382|EXOC4_MOUSE Exocyst complex component 4 OS=Mus musculus GN=Exoc4 PE=1 SV=2;>tr|Q8C391|Q8C391_MOUSE Exocyst complex component 4 OS=Mus musculus GN=Exoc4 PE=1 SV=1;>tr|Q9CXE1|Q9CXE1_MOUSE Exocyst complex component 4 OS=Mus musculus GN=Exoc4 PE=1 S	Exocyst complex component 4	Exoc4	1.01577	0.0964343	-1.16439		21.1481	21.3014	19.6164	19.5393	19.5036	19.5298	6	6	6	8.2	8.2	8.2	110.54	0	46.7	183670000
Q8CJG0;H3BJ70	Q8CJG0	>sp|Q8CJG0|AGO2_MOUSE Protein argonaute-2 OS=Mus musculus GN=Ago2 PE=1 SV=3	Protein argonaute-2	Ago2			-1.16677	+	20.2305	21.5598	21.3768	NaN	19.8889	NaN	9	9	8	13.3	13.3	12.1	97.303	0	56.999	277140000
Q6NV83-3;Q6NV83-2;Q6NV83	Q6NV83-3;Q6NV83-2;Q6NV83	>sp|Q6NV83-3|SR140_MOUSE Isoform 3 of U2 snRNP-associated SURP motif-containing protein OS=Mus musculus GN=U2surp;>sp|Q6NV83-2|SR140_MOUSE Isoform 2 of U2 snRNP-associated SURP motif-containing protein OS=Mus musculus GN=U2surp;>sp|Q6NV83|SR140_MOUSE U2 sn	U2 snRNP-associated SURP motif-containing protein	U2surp	1.60103	0.0250595	-1.17057	+	20.7359	21.3947	20.8218	20.3103	19.7188	19.4116	4	4	4	3.6	3.6	3.6	113.26	0	22.452	134890000
Q8K4P0;D3YX80	Q8K4P0	>sp|Q8K4P0|WDR33_MOUSE pre-mRNA 3 end processing protein WDR33 OS=Mus musculus GN=Wdr33 PE=1 SV=1	pre-mRNA 3 end processing protein WDR33	Wdr33			-1.17267	+	21.0686	19.9684	21.1654	NaN	NaN	19.5615	5	5	5	5.1	5.1	5.1	145.27	0	33.987	238430000
Q3TXS7;J3QN38	Q3TXS7	>sp|Q3TXS7|PSMD1_MOUSE 26S proteasome non-ATPase regulatory subunit 1 OS=Mus musculus GN=Psmd1 PE=1 SV=1	26S proteasome non-ATPase regulatory subunit 1	Psmd1	0.698467	0.200232	-1.17494		22.5243	20.2553	20.4009	19.6674	20.3337	19.6545	11	11	11	15.5	15.5	15.5	105.73	0	113.68	403790000
Q5SUR3;Q9WTX5;E9PUV4;E9Q3Q7	Q5SUR3;Q9WTX5;E9PUV4	>tr|Q5SUR3|Q5SUR3_MOUSE MCG3634, isoform CRA_b OS=Mus musculus GN=Skp1a PE=1 SV=1;>sp|Q9WTX5|SKP1_MOUSE S-phase kinase-associated protein 1 OS=Mus musculus GN=Skp1 PE=1 SV=3;>tr|E9PUV4|E9PUV4_MOUSE S-phase kinase-associated protein 1 (Fragment) OS=Mus musc	S-phase kinase-associated protein 1	Skp1a;Skp1	0.891471	0.128389	-1.17764		20.99	22.3883	22.9435	20.5289	21.068	21.1921	5	5	5	35	35	35	18.672	0	44.538	445050000
Q9CPX4;P29391;H3BKD3;P49945	Q9CPX4;P29391;H3BKD3	>tr|Q9CPX4|Q9CPX4_MOUSE Ferritin OS=Mus musculus GN=Ftl1 PE=1 SV=1;>sp|P29391|FRIL1_MOUSE Ferritin light chain 1 OS=Mus musculus GN=Ftl1 PE=1 SV=2;>tr|H3BKD3|H3BKD3_MOUSE Ferritin OS=Mus musculus GN=Ftl1 PE=1 SV=1	Ferritin;Ferritin light chain 1	Ftl1	1.44542	0.0358577	-1.17977	+	22.4353	21.3622	21.3806	20.7764	20.5518	20.3106	4	4	4	31.1	31.1	31.1	20.772	0	57.308	223930000
Q9R190;H3BLE1;Q3U3A7;E9Q794;Q3UII8;F8WHY8;E9PX23;M1VHG1;Q924K8-2;Q924K8;Q8K4B0	Q9R190	>sp|Q9R190|MTA2_MOUSE Metastasis-associated protein MTA2 OS=Mus musculus GN=Mta2 PE=1 SV=1	Metastasis-associated protein MTA2	Mta2	1.48063	0.0330653	-1.18768	+	21.0733	21.5536	20.9333	NaN	20.272	19.7262	6	6	6	10.8	10.8	10.8	75.029	0	35.658	79692000
Q3U4F0;Q91V61-2;Q91V61	Q3U4F0;Q91V61-2;Q91V61	>tr|Q3U4F0|Q3U4F0_MOUSE Sideroflexin-3 OS=Mus musculus GN=Sfxn3 PE=1 SV=1;>sp|Q91V61-2|SFXN3_MOUSE Isoform 2 of Sideroflexin-3 OS=Mus musculus GN=Sfxn3;>sp|Q91V61|SFXN3_MOUSE Sideroflexin-3 OS=Mus musculus GN=Sfxn3 PE=1 SV=1	Sideroflexin-3	Sfxn3	1.15906	0.0693338	-1.19034		21.9256	21.1618	22.2893	NaN	20.584	20.6198	4	4	4	20.6	20.6	20.6	30.951	0	29.331	252490000
Q5I0W0;Q9CQQ7;A0A0G2JGX3	Q5I0W0;Q9CQQ7;A0A0G2JGX3	>tr|Q5I0W0|Q5I0W0_MOUSE ATP synthase F(0) complex subunit B1, mitochondrial OS=Mus musculus GN=Atp5f1 PE=1 SV=1;>sp|Q9CQQ7|AT5F1_MOUSE ATP synthase F(0) complex subunit B1, mitochondrial OS=Mus musculus GN=Atp5f1 PE=1 SV=1;>tr|A0A0G2JGX3|A0A0G2JGX3_MOUSE A	ATP synthase F(0) complex subunit B1, mitochondrial	Atp5f1			-1.19185	+	19.2467	20.3519	21.645	NaN	NaN	19.2227	3	3	3	12.1	12.1	12.1	28.948	0	18.625	91334000
Q00547-2;Q00547	Q00547-2;Q00547	>sp|Q00547-2|HMMR_MOUSE Isoform RHAMM1 of Hyaluronan mediated motility receptor OS=Mus musculus GN=Hmmr;>sp|Q00547|HMMR_MOUSE Hyaluronan mediated motility receptor OS=Mus musculus GN=Hmmr PE=1 SV=4	Hyaluronan mediated motility receptor	Hmmr			-1.20017	+	21.5544	20.1893	19.3733	NaN	NaN	19.1722	3	3	3	10.5	10.5	10.5	88.805	0	38.244	171290000
Q9JJY3	Q9JJY3	>sp|Q9JJY3|NSMA2_MOUSE Sphingomyelin phosphodiesterase 3 OS=Mus musculus GN=Smpd3 PE=1 SV=1	Sphingomyelin phosphodiesterase 3	Smpd3	1.16507	0.0683799	-1.21863		21.156	21.1375	22.0867	NaN	20.0208	20.462	5	5	5	9.8	9.8	9.8	71.196	0	44.03	69946000
A2CES4;Q9CQI7	A2CES4;Q9CQI7	>tr|A2CES4|A2CES4_MOUSE U2 small nuclear ribonucleoprotein B (Fragment) OS=Mus musculus GN=Snrpb2 PE=1 SV=1;>sp|Q9CQI7|RU2B_MOUSE U2 small nuclear ribonucleoprotein B OS=Mus musculus GN=Snrpb2 PE=1 SV=1	U2 small nuclear ribonucleoprotein B	Snrpb2			-1.21897	+	21.1606	20.9539	21.6065	20.0213	NaN	NaN	3	3	3	20.3	20.3	20.3	16.009	0.00069204	16.924	9442500
A0A0N5E9G7;G3X8Z6;Q5U4B1;G3UWX1;P35601-2;P35601	A0A0N5E9G7;G3X8Z6;Q5U4B1;G3UWX1;P35601-2;P35601	>tr|A0A0N5E9G7|A0A0N5E9G7_MOUSE Replication factor C subunit 1 OS=Mus musculus GN=Rfc1 PE=1 SV=1;>tr|G3X8Z6|G3X8Z6_MOUSE Replication factor C 1, isoform CRA_c OS=Mus musculus GN=Rfc1 PE=1 SV=1;>tr|Q5U4B1|Q5U4B1_MOUSE Replication factor C subunit 1 OS=Mus m	Replication factor C subunit 1	Rfc1			-1.22165	+	21.1869	20.2318	19.8563	NaN	NaN	19.2033	4	4	4	4.4	4.4	4.4	125.86	0	25.82	117840000
E9PZ21;Q91W59-2;Q91W59-3;Q91W59;G3UZJ9;Q8BWL5-4;Q8BWL5-6;Q8BWL5-3;Q8BWL5-2;Q8BWL5;Q8BWL5-5	E9PZ21;Q91W59-2;Q91W59-3;Q91W59;G3UZJ9;Q8BWL5-4;Q8BWL5-6;Q8BWL5-3;Q8BWL5-2;Q8BWL5;Q8BWL5-5	>tr|E9PZ21|E9PZ21_MOUSE RNA-binding motif, single-stranded-interacting protein 1 OS=Mus musculus GN=Rbms1 PE=1 SV=1;>sp|Q91W59-2|RBMS1_MOUSE Isoform 2 of RNA-binding motif, single-stranded-interacting protein 1 OS=Mus musculus GN=Rbms1;>sp|Q91W59-3|RBMS1_M	RNA-binding motif, single-stranded-interacting protein 1;RNA-binding motif, single-stranded-interacting protein 3	Rbms1;Rbms3			-1.22343	+	20.9152	21.4091	20.7173	NaN	NaN	19.7905	2	2	2	7.2	7.2	7.2	45.02	0.0006592	14.419	114350000
A2AQR0;Q64521	A2AQR0;Q64521	>tr|A2AQR0|A2AQR0_MOUSE Glycerol-3-phosphate dehydrogenase OS=Mus musculus GN=Gpd2 PE=1 SV=1;>sp|Q64521|GPDM_MOUSE Glycerol-3-phosphate dehydrogenase, mitochondrial OS=Mus musculus GN=Gpd2 PE=1 SV=2	Glycerol-3-phosphate dehydrogenase;Glycerol-3-phosphate dehydrogenase, mitochondrial	Gpd2	0.968426	0.107541	-1.23665		20.508	22.5294	21.2707	20.1927	20.0259	20.3795	10	10	10	16.1	16.1	16.1	82.829	0	68.051	160090000
D3Z589;D3YU22;Q3UH68-2;Q3UH68;D3YU59;Q3UH68-3;F6W1Y9;D3YV55;F6X3N8	D3Z589;D3YU22;Q3UH68-2;Q3UH68;D3YU59;Q3UH68-3	>tr|D3Z589|D3Z589_MOUSE LIM and calponin homology domains-containing protein 1 OS=Mus musculus GN=Limch1 PE=1 SV=2;>tr|D3YU22|D3YU22_MOUSE LIM and calponin homology domains-containing protein 1 OS=Mus musculus GN=Limch1 PE=1 SV=1;>sp|Q3UH68-2|LIMC1_MOUSE I	LIM and calponin homology domains-containing protein 1	Limch1			-1.24059	+	22.326	22.9814	20.2795	NaN	NaN	20.6217	5	5	5	6.5	6.5	6.5	100.74	0	31.164	194430000
P08228	P08228	>sp|P08228|SODC_MOUSE Superoxide dismutase [Cu-Zn] OS=Mus musculus GN=Sod1 PE=1 SV=2	Superoxide dismutase [Cu-Zn]	Sod1	0.935539	0.116001	-1.25583		22.1876	21.9712	20.845	NaN	20.1456	20.6786	3	3	3	24	24	24	15.942	0	22.512	132820000
Q8CCP0-3;Q8CCP0-2;Q8CCP0;Q8CCP0-4	Q8CCP0-3;Q8CCP0-2;Q8CCP0;Q8CCP0-4	>sp|Q8CCP0-3|NEMF_MOUSE Isoform 3 of Nuclear export mediator factor Nemf OS=Mus musculus GN=Nemf;>sp|Q8CCP0-2|NEMF_MOUSE Isoform 2 of Nuclear export mediator factor Nemf OS=Mus musculus GN=Nemf;>sp|Q8CCP0|NEMF_MOUSE Nuclear export mediator factor Nemf OS=M	Nuclear export mediator factor Nemf	Nemf	1.24059	0.0574654	-1.26515		22.016	20.7831	21.1925	20.6911	19.7566	19.7485	5	5	5	8.4	8.4	8.4	73.148	0	39.612	192450000
G8JL82;A0A0A0MQF2;Q8BHY3-2;Q8BHY3;D3YYA4;D3Z035;F6R6E1	G8JL82;A0A0A0MQF2;Q8BHY3-2;Q8BHY3;D3YYA4;D3Z035	>tr|G8JL82|G8JL82_MOUSE Anoctamin OS=Mus musculus GN=Ano1 PE=1 SV=1;>tr|A0A0A0MQF2|A0A0A0MQF2_MOUSE Anoctamin OS=Mus musculus GN=Ano1 PE=1 SV=1;>sp|Q8BHY3-2|ANO1_MOUSE Isoform 2 of Anoctamin-1 OS=Mus musculus GN=Ano1;>sp|Q8BHY3|ANO1_MOUSE Anoctamin-1 OS=Mu	Anoctamin;Anoctamin-1	Ano1	2.16127	0.00689811	-1.26809	+	21.1729	21.3129	20.6621	20.0777	19.6633	19.6026	6	6	6	5.1	5.1	5.1	116.43	0	35.034	243930000
Q9CZD3	Q9CZD3	>sp|Q9CZD3|SYG_MOUSE Glycine--tRNA ligase OS=Mus musculus GN=Gars PE=1 SV=1	Glycine--tRNA ligase	Gars	1.57677	0.0264992	-1.27057	+	22.4219	21.7415	21.1815	20.6839	20.4794	20.3699	5	5	5	8	8	8	81.877	0	32.521	110670000
Q99LH1	Q99LH1	>sp|Q99LH1|NOG2_MOUSE Nucleolar GTP-binding protein 2 OS=Mus musculus GN=Gnl2 PE=1 SV=2	Nucleolar GTP-binding protein 2	Gnl2	0.76084	0.173444	-1.27179		20.3992	20.4114	22.0569	NaN	19.5769	19.7912	6	6	6	11.1	11.1	11.1	83.345	0	81.114	208640000
O88325	O88325	>tr|O88325|O88325_MOUSE Alpha-N-acetylglucosaminidase OS=Mus musculus GN=Naglu PE=1 SV=1		Naglu	1.16788	0.0679389	-1.27562		21.6617	19.8955	20.8337	19.5082	19.6292	19.4265	3	3	3	7.2	7.2	7.2	82.595	0	49.838	37559000
P61804	P61804	>sp|P61804|DAD1_MOUSE Dolichyl-diphosphooligosaccharide--protein glycosyltransferase subunit DAD1 OS=Mus musculus GN=Dad1 PE=1 SV=3	Dolichyl-diphosphooligosaccharide--protein glycosyltransferase subunit DAD1	Dad1			-1.2763	+	20.9745	20.1431	22.0634	NaN	19.7841	NaN	2	2	2	19.5	19.5	19.5	12.497	0.00066489	14.755	135830000
Q4FE56;P70398;G3UY52;G3UZS3;E9PWA9;F8VPU6	Q4FE56;P70398	>tr|Q4FE56|Q4FE56_MOUSE Probable ubiquitin carboxyl-terminal hydrolase FAF-X OS=Mus musculus GN=Usp9x PE=1 SV=1;>sp|P70398|USP9X_MOUSE Probable ubiquitin carboxyl-terminal hydrolase FAF-X OS=Mus musculus GN=Usp9x PE=1 SV=2	Ubiquitin carboxyl-terminal hydrolase;Probable ubiquitin carboxyl-terminal hydrolase FAF-X	Usp9x	1.214	0.0610946	-1.28294		21.4797	21.3239	21.3258	NaN	19.5125	20.6745	9	9	9	4.6	4.6	4.6	290.21	0	63.796	107390000
Q8VHK9	Q8VHK9	>sp|Q8VHK9|DHX36_MOUSE ATP-dependent RNA helicase DHX36 OS=Mus musculus GN=Dhx36 PE=1 SV=2	ATP-dependent RNA helicase DHX36	Dhx36	1.87275	0.0134046	-1.29052	+	21.7171	21.3206	21.4221	20.4551	19.6342	20.4989	17	17	16	18.4	18.4	17.5	113.88	0	162.84	916450000
A2AQA7;Q8CFQ3	A2AQA7;Q8CFQ3	>tr|A2AQA7|A2AQA7_MOUSE Intron-binding protein aquarius OS=Mus musculus GN=Aqr PE=1 SV=1;>sp|Q8CFQ3|AQR_MOUSE Intron-binding protein aquarius OS=Mus musculus GN=Aqr PE=1 SV=2	Intron-binding protein aquarius	Aqr			-1.29157	+	20.8954	20.443	21.8705	NaN	NaN	19.7781	5	5	5	3.7	3.7	3.7	161.85	0	32.073	147110000
A0A087WQS2;Q9CQC6;A0A087WPF9	A0A087WQS2;Q9CQC6;A0A087WPF9	>tr|A0A087WQS2|A0A087WQS2_MOUSE Basic leucine zipper and W2 domain-containing protein 1 OS=Mus musculus GN=Bzw1 PE=1 SV=1;>sp|Q9CQC6|BZW1_MOUSE Basic leucine zipper and W2 domain-containing protein 1 OS=Mus musculus GN=Bzw1 PE=1 SV=1;>tr|A0A087WPF9|A0A087W	Basic leucine zipper and W2 domain-containing protein 1	Bzw1			-1.29303	+	21.5516	20.5172	20.9197	NaN	NaN	19.7032	3	3	3	6.7	6.7	6.7	51.209	0	19.137	105140000
P56135;F8WHP8	P56135;F8WHP8	>sp|P56135|ATPK_MOUSE ATP synthase subunit f, mitochondrial OS=Mus musculus GN=Atp5j2 PE=1 SV=3;>tr|F8WHP8|F8WHP8_MOUSE ATP synthase subunit f, mitochondrial OS=Mus musculus GN=Atp5j2 PE=1 SV=1	ATP synthase subunit f, mitochondrial	Atp5j2	0.629733	0.234567	-1.30166		20.5993	22.7467	20.8803	NaN	19.9543	20.2598	2	2	2	23.9	23.9	23.9	10.344	0.0012369	12.714	239730000
Q3UHJ0-2;Q3UHJ0	Q3UHJ0-2;Q3UHJ0	>sp|Q3UHJ0-2|AAK1_MOUSE Isoform 2 of AP2-associated protein kinase 1 OS=Mus musculus GN=Aak1;>sp|Q3UHJ0|AAK1_MOUSE AP2-associated protein kinase 1 OS=Mus musculus GN=Aak1 PE=1 SV=2	AP2-associated protein kinase 1	Aak1	1.77246	0.0168863	-1.31858	+	21.3481	21.2315	20.4057	19.4488	19.6108	19.97	8	7	7	13	12.2	12.2	94.66	0	54.835	278790000
Q8BH78;Q8BHF5;Q99P72;Q99P72-1;Q99P72-3	Q8BH78;Q8BHF5;Q99P72	>tr|Q8BH78|Q8BH78_MOUSE Reticulon OS=Mus musculus GN=Rtn4 PE=1 SV=1;>tr|Q8BHF5|Q8BHF5_MOUSE Reticulon OS=Mus musculus GN=Rtn4 PE=1 SV=1;>sp|Q99P72|RTN4_MOUSE Reticulon-4 OS=Mus musculus GN=Rtn4 PE=1 SV=2	Reticulon;Reticulon-4	Rtn4			-1.31927	+	21.5302	20.9103	20.652	NaN	NaN	19.7116	7	7	7	42.7	42.7	42.7	38.403	0	59.691	104140000
Q4VAC9-2;Q4VAC9;Q4VAC9-5;Q4VAC9-3	Q4VAC9-2;Q4VAC9;Q4VAC9-5	>sp|Q4VAC9-2|PKHG3_MOUSE Isoform 2 of Pleckstrin homology domain-containing family G member 3 OS=Mus musculus GN=Plekhg3;>sp|Q4VAC9|PKHG3_MOUSE Pleckstrin homology domain-containing family G member 3 OS=Mus musculus GN=Plekhg3 PE=1 SV=2;>sp|Q4VAC9-5|PKHG3_	Pleckstrin homology domain-containing family G member 3	Plekhg3	0.502348	0.314523	-1.32102		22.2613	20.4902	19.4838	NaN	18.9936	19.8545	5	5	5	4.3	4.3	4.3	148.34	0	36.438	102480000
Q3UKQ5;P24668	Q3UKQ5;P24668	>tr|Q3UKQ5|Q3UKQ5_MOUSE Cation-dependent mannose-6-phosphate receptor OS=Mus musculus GN=M6pr PE=1 SV=1;>sp|P24668|MPRD_MOUSE Cation-dependent mannose-6-phosphate receptor OS=Mus musculus GN=M6pr PE=1 SV=1	Cation-dependent mannose-6-phosphate receptor	M6pr			-1.32367	+	19.6336	20.4934	20.8274	NaN	NaN	18.9945	4	4	4	17.6	17.6	17.6	31.172	0	26.004	31353000
Q8QZY9	Q8QZY9	>sp|Q8QZY9|SF3B4_MOUSE Splicing factor 3B subunit 4 OS=Mus musculus GN=Sf3b4 PE=1 SV=1	Splicing factor 3B subunit 4	Sf3b4			-1.32595	+	20.9611	21.3801	19.75	19.3711	NaN	NaN	4	4	4	9.9	9.9	9.9	44.355	0	46.869	68383000
Q0VBD2	Q0VBD2	>sp|Q0VBD2|MCM10_MOUSE Protein MCM10 homolog OS=Mus musculus GN=Mcm10 PE=1 SV=1	Protein MCM10 homolog	Mcm10	0.71964	0.190704	-1.35412		22.4374	19.679	20.4253	19.6533	19.0047	19.8213	6	6	6	7.9	7.9	7.9	98.405	0	37.248	151410000
Q6ZWY3;D6RH49;D3YYB0;A0A0G2JEX7	Q6ZWY3;D6RH49;D3YYB0	>sp|Q6ZWY3|RS27L_MOUSE 40S ribosomal protein S27-like OS=Mus musculus GN=Rps27l PE=1 SV=3;>tr|D6RH49|D6RH49_MOUSE 40S ribosomal protein S27 OS=Mus musculus GN=Rps27l PE=1 SV=1;>tr|D3YYB0|D3YYB0_MOUSE 40S ribosomal protein S27 OS=Mus musculus GN=Rps27l PE=1	40S ribosomal protein S27-like;40S ribosomal protein S27	Rps27l			-1.35417	+	20.4829	21.7159	20.2789	NaN	19.4717	NaN	3	1	1	38.1	13.1	13.1	9.4771	0.0045802	7.1146	16068000
A0A087WQF8;A0A087WP48;A0A087WS04;A0A087WS29;A0A087WQG4;A0A087WQD0;A0A087WNW3;A0A087WQI3;A0A087WPW5;A0A087WS23;A0A087WQ25;A0A087WRS1;A0A087WQQ5;A0A087WP85;A0A087WP14;A0A087WPX0;F8VQC7;Q61595-2;Q61595-12;Q61595-16;Q61595-3;Q61595-14;Q61595-6;Q61595-4;Q61595-9;Q61595-8;Q61595-13;Q61595-5;Q61595-15;Q61595-10;Q61595-7;Q61595-11;Q61595	A0A087WQF8;A0A087WP48;A0A087WS04;A0A087WS29;A0A087WQG4;A0A087WQD0;A0A087WNW3;A0A087WQI3;A0A087WPW5;A0A087WS23;A0A087WQ25;A0A087WRS1;A0A087WQQ5;A0A087WP85;A0A087WP14;A0A087WPX0;F8VQC7;Q61595-2;Q61595-12;Q61595-16;Q61595-3;Q61595-14;Q61595-6;Q61595-4;Q61595-9;Q61595-8;Q61595-13;Q61595-5;Q61595-15;Q61595-10;Q61595-7;Q61595-11;Q61595	>tr|A0A087WQF8|A0A087WQF8_MOUSE Kinectin OS=Mus musculus GN=Ktn1 PE=1 SV=1;>tr|A0A087WP48|A0A087WP48_MOUSE Kinectin OS=Mus musculus GN=Ktn1 PE=1 SV=1;>tr|A0A087WS04|A0A087WS04_MOUSE Kinectin OS=Mus musculus GN=Ktn1 PE=1 SV=1;>tr|A0A087WS29|A0A087WS29_MOUSE	Kinectin	Ktn1	2.04151	0.00908846	-1.36746	+	21.6244	21.6791	21.3229	20.41	NaN	19.9393	5	5	5	4.6	4.6	4.6	137.63	0	51.875	311700000
Q059T9;Q9DAW6	Q059T9;Q9DAW6	>tr|Q059T9|Q059T9_MOUSE PRP4 pre-mRNA processing factor 4 homolog (Yeast) OS=Mus musculus GN=Prpf4 PE=1 SV=1;>sp|Q9DAW6|PRP4_MOUSE U4/U6 small nuclear ribonucleoprotein Prp4 OS=Mus musculus GN=Prpf4 PE=1 SV=1	U4/U6 small nuclear ribonucleoprotein Prp4	Prpf4			-1.37039	+	21.7579	18.965	21.521	19.3776	NaN	NaN	3	3	3	8.1	8.1	8.1	58.369	0	19.044	21111000
Q3UI84;Q99J62;D6RGM1	Q3UI84;Q99J62	>tr|Q3UI84|Q3UI84_MOUSE Replication factor C subunit 4 OS=Mus musculus GN=Rfc4 PE=1 SV=1;>sp|Q99J62|RFC4_MOUSE Replication factor C subunit 4 OS=Mus musculus GN=Rfc4 PE=1 SV=1	Replication factor C subunit 4	Rfc4	1.49712	0.0318332	-1.37056	+	21.2421	21.4265	20.2734	20.0348	19.5377	19.2578	6	6	6	21.9	21.9	21.9	40.918	0	57.546	110740000
Q64737;D6RCG1;Q64737-2	Q64737	>sp|Q64737|PUR2_MOUSE Trifunctional purine biosynthetic protein adenosine-3 OS=Mus musculus GN=Gart PE=1 SV=3	Trifunctional purine biosynthetic protein adenosine-3;Phosphoribosylamine--glycine ligase;Phosphoribosylformylglycinamidine cyclo-ligase;Phosphoribosylglycinamide formyltransferase	Gart	1.66235	0.0217596	-1.37467	+	21.3134	20.3502	21.5617	19.83	19.5784	19.693	6	6	6	6.1	6.1	6.1	107.5	0	37.751	162310000
Q64511	Q64511	>sp|Q64511|TOP2B_MOUSE DNA topoisomerase 2-beta OS=Mus musculus GN=Top2b PE=1 SV=2	DNA topoisomerase 2-beta	Top2b			-1.38206	+	21.4917	22.3991	19.0089	19.5845	NaN	NaN	8	1	1	6.3	1.4	1.4	181.91	0.0063632	6.7316	6737900
A0A0M3HEQ7;Q9QXK3-4;Q9QXK3;Q9QXK3-3;Q9QXK3-2	A0A0M3HEQ7;Q9QXK3-4;Q9QXK3;Q9QXK3-3	>tr|A0A0M3HEQ7|A0A0M3HEQ7_MOUSE Coatomer subunit gamma OS=Mus musculus GN=Copg2 PE=1 SV=2;>sp|Q9QXK3-4|COPG2_MOUSE Isoform 4 of Coatomer subunit gamma-2 OS=Mus musculus GN=Copg2;>sp|Q9QXK3|COPG2_MOUSE Coatomer subunit gamma-2 OS=Mus musculus GN=Copg2 PE=1	Coatomer subunit gamma-2	Copg2			-1.38512	+	21.5419	19.7332	19.3132	NaN	18.811	NaN	5	2	2	6.9	2.6	2.6	97.55	0.0034227	11.315	10284000
Q62448-2;Q62448;F7CBP1;G3XA17;F6UU81	Q62448-2;Q62448;F7CBP1;G3XA17	>sp|Q62448-2|IF4G2_MOUSE Isoform 2 of Eukaryotic translation initiation factor 4 gamma 2 OS=Mus musculus GN=Eif4g2;>sp|Q62448|IF4G2_MOUSE Eukaryotic translation initiation factor 4 gamma 2 OS=Mus musculus GN=Eif4g2 PE=1 SV=2;>tr|F7CBP1|F7CBP1_MOUSE Eukaryo	Eukaryotic translation initiation factor 4 gamma 2	Eif4g2			-1.38513	+	21.2904	19.1248	20.2399	NaN	NaN	18.8332	5	5	5	6.6	6.6	6.6	97.893	0	36.784	112080000
Q5M9L0;Q91WK2	Q5M9L0;Q91WK2	>tr|Q5M9L0|Q5M9L0_MOUSE Eukaryotic translation initiation factor 3 subunit H OS=Mus musculus GN=Eif3h PE=1 SV=1;>sp|Q91WK2|EIF3H_MOUSE Eukaryotic translation initiation factor 3 subunit H OS=Mus musculus GN=Eif3h PE=1 SV=1	Eukaryotic translation initiation factor 3 subunit H	Eif3h	0.659481	0.219038	-1.38595		20.9503	23.1056	20.3016	19.2558	20.7358	20.2081	6	6	6	20.5	20.5	20.5	39.832	0	48.546	307690000
E9Q8X5	E9Q8X5	>tr|E9Q8X5|E9Q8X5_MOUSE Protein Zbtb10 OS=Mus musculus GN=Zbtb10 PE=1 SV=1		Zbtb10	1.14042	0.0723738	-1.39098		21.0226	21.4952	20.1584	19.6021	19.4001	NaN	4	4	4	6	6	6	94.044	0	25.398	59921000
P70268;D6RH37;P70268-2	P70268;D6RH37;P70268-2	>sp|P70268|PKN1_MOUSE Serine/threonine-protein kinase N1 OS=Mus musculus GN=Pkn1 PE=1 SV=3;>tr|D6RH37|D6RH37_MOUSE Serine/threonine-protein kinase N1 OS=Mus musculus GN=Pkn1 PE=1 SV=1;>sp|P70268-2|PKN1_MOUSE Isoform 2 of Serine/threonine-protein kinase N1	Serine/threonine-protein kinase N1	Pkn1	0.993602	0.101484	-1.39399		19.9218	21.8638	21.6985	20.1942	19.5013	19.6067	3	3	3	3.4	3.4	3.4	104.41	0	19.222	244020000
Q61768;E9QAK5;P33175	Q61768;E9QAK5	>sp|Q61768|KINH_MOUSE Kinesin-1 heavy chain OS=Mus musculus GN=Kif5b PE=1 SV=3;>tr|E9QAK5|E9QAK5_MOUSE Kinesin-like protein (Fragment) OS=Mus musculus GN=Kif5b PE=1 SV=1	Kinesin-1 heavy chain;Kinesin-like protein	Kif5b	0.633624	0.232475	-1.40001		22.4343	19.3203	21.3464	18.9801	19.5642	20.3566	12	12	11	14.1	14.1	12.9	109.55	0	104.07	476400000
Q8BP92	Q8BP92	>sp|Q8BP92|RCN2_MOUSE Reticulocalbin-2 OS=Mus musculus GN=Rcn2 PE=1 SV=1	Reticulocalbin-2	Rcn2			-1.40664	+	21.0325	22.4029	22.2192	NaN	NaN	20.4782	2	2	2	9.4	9.4	9.4	37.27	0.00069156	16.909	117300000
Q9CZU6;Q80X68	Q9CZU6;Q80X68	>sp|Q9CZU6|CISY_MOUSE Citrate synthase, mitochondrial OS=Mus musculus GN=Cs PE=1 SV=1;>tr|Q80X68|Q80X68_MOUSE Citrate synthase OS=Mus musculus GN=Csl PE=1 SV=1	Citrate synthase, mitochondrial;Citrate synthase	Cs;Csl			-1.40784	+	22.1837	19.6427	22.0688	NaN	NaN	19.8906	3	3	3	9.3	9.3	9.3	51.736	0	22.286	128140000
Q810D6;D6REU5	Q810D6	>sp|Q810D6|GRWD1_MOUSE Glutamate-rich WD repeat-containing protein 1 OS=Mus musculus GN=Grwd1 PE=1 SV=2	Glutamate-rich WD repeat-containing protein 1	Grwd1	0.875047	0.133338	-1.41544		21.1771	20.9349	22.1103	19.3015	20.6824	NaN	4	4	4	12.6	12.6	12.6	49.223	0	23.931	160200000
P28667	P28667	>sp|P28667|MRP_MOUSE MARCKS-related protein OS=Mus musculus GN=Marcksl1 PE=1 SV=2	MARCKS-related protein	Marcksl1	0.746993	0.179063	-1.42374		20.5312	19.6871	22.0108	20.4011	18.589	18.9677	2	2	2	14	14	14	20.165	0	19.894	123360000
Q3U3Q3;Q5SSI6	Q3U3Q3;Q5SSI6	>tr|Q3U3Q3|Q3U3Q3_MOUSE U3 small nucleolar RNA-associated protein 18 homolog OS=Mus musculus GN=Utp18 PE=1 SV=1;>sp|Q5SSI6|UTP18_MOUSE U3 small nucleolar RNA-associated protein 18 homolog OS=Mus musculus GN=Utp18 PE=1 SV=1	U3 small nucleolar RNA-associated protein 18 homolog	Utp18			-1.42564	+	21.0248	20.9867	21.207	19.6472	NaN	NaN	7	7	7	13	13	13	61.217	0	46.43	48531000
B7ZWL1;Q6ZQ08-2;Q6ZQ08;Q6ZQ08-4;Q6ZQ08-3	B7ZWL1;Q6ZQ08-2;Q6ZQ08;Q6ZQ08-4	>tr|B7ZWL1|B7ZWL1_MOUSE CCR4-NOT transcription complex subunit 1 OS=Mus musculus GN=Cnot1 PE=1 SV=1;>sp|Q6ZQ08-2|CNOT1_MOUSE Isoform 2 of CCR4-NOT transcription complex subunit 1 OS=Mus musculus GN=Cnot1;>sp|Q6ZQ08|CNOT1_MOUSE CCR4-NOT transcription comple	CCR4-NOT transcription complex subunit 1	Cnot1	1.58926	0.0257478	-1.42864	+	22.0052	21.1742	21.3225	NaN	19.9344	20.2096	9	9	9	5.4	5.4	5.4	260.95	0	65.777	105510000
F6T356;Q7TPD1-3;Q7TPD1-2;Q7TPD1;S4R2I0	F6T356;Q7TPD1-3;Q7TPD1-2;Q7TPD1	>tr|F6T356|F6T356_MOUSE F-box only protein 11 (Fragment) OS=Mus musculus GN=Fbxo11 PE=1 SV=1;>sp|Q7TPD1-3|FBX11_MOUSE Isoform 3 of F-box only protein 11 OS=Mus musculus GN=Fbxo11;>sp|Q7TPD1-2|FBX11_MOUSE Isoform 2 of F-box only protein 11 OS=Mus musculus G	F-box only protein 11	Fbxo11	1.84896	0.0141594	-1.43143	+	21.5725	22.4981	21.7444	20.7403	20.6588	20.1216	7	7	7	9.5	9.5	9.5	95.197	0	54.363	442130000
Q9D7M1	Q9D7M1	>sp|Q9D7M1|GID8_MOUSE Glucose-induced degradation protein 8 homolog OS=Mus musculus GN=Gid8 PE=1 SV=1	Glucose-induced degradation protein 8 homolog	Gid8			-1.43854	+	19.4532	21.4501	22.0281	19.5386	NaN	NaN	3	3	3	12.3	12.3	12.3	26.778	0	19.172	41611000
P51660	P51660	>sp|P51660|DHB4_MOUSE Peroxisomal multifunctional enzyme type 2 OS=Mus musculus GN=Hsd17b4 PE=1 SV=3	Peroxisomal multifunctional enzyme type 2;(3R)-hydroxyacyl-CoA dehydrogenase;Enoyl-CoA hydratase 2	Hsd17b4	0.942931	0.114043	-1.44073		22.1251	19.6777	20.6202	19.3246	19.303	19.4732	4	4	4	7.3	7.3	7.3	79.481	0	25.061	43659000
Q9Z1A1;B8JJG9;B8JJG7;B8JJG8;B8JJG6;B8JJG3;F6QJV5	Q9Z1A1;B8JJG9;B8JJG7;B8JJG8;B8JJG6;B8JJG3;F6QJV5	>tr|Q9Z1A1|Q9Z1A1_MOUSE Protein Tfg OS=Mus musculus GN=Tfg PE=1 SV=1;>tr|B8JJG9|B8JJG9_MOUSE Protein Tfg (Fragment) OS=Mus musculus GN=Tfg PE=1 SV=1;>tr|B8JJG7|B8JJG7_MOUSE Protein Tfg (Fragment) OS=Mus musculus GN=Tfg PE=1 SV=1;>tr|B8JJG8|B8JJG8_MOUSE Pro		Tfg			-1.44294	+	21.9546	20.7784	20.384	NaN	19.5961	NaN	2	2	2	8.6	8.6	8.6	43.02	0	20.85	65360000
V9GXQ2	V9GXQ2	>tr|V9GXQ2|V9GXQ2_MOUSE Protein Gm17087 OS=Mus musculus GN=Gm17087 PE=1 SV=1		Gm17087			-1.45153	+	20.6443	22.1399	21.5647	NaN	NaN	19.9981	4	2	2	26.3	25.6	25.6	17.596	0.00070225	17.545	61913000
Q6NS46	Q6NS46	>sp|Q6NS46|RRP5_MOUSE Protein RRP5 homolog OS=Mus musculus GN=Pdcd11 PE=1 SV=2	Protein RRP5 homolog	Pdcd11	0.939774	0.114875	-1.45305		22.3466	22.3067	20.8003	20.4441	NaN	20.2856	8	8	8	6.4	6.4	6.4	207.78	0	51.103	94946000
P61092	P61092	>sp|P61092|SIA1A_MOUSE E3 ubiquitin-protein ligase SIAH1A OS=Mus musculus GN=Siah1a PE=1 SV=1	E3 ubiquitin-protein ligase SIAH1A	Siah1a	1.10842	0.0779084	-1.46903		21.5276	22.939	21.8628	NaN	20.5178	20.7638	7	2	2	24.1	9.6	9.6	31.137	0.00068446	16.205	414930000
G3UWE1;Q52L67;Q9CY27	G3UWE1;Q52L67;Q9CY27	>tr|G3UWE1|G3UWE1_MOUSE MCG11048, isoform CRA_c OS=Mus musculus GN=Tecr PE=1 SV=1;>tr|Q52L67|Q52L67_MOUSE Gpsn2 protein OS=Mus musculus GN=Tecr PE=1 SV=1;>sp|Q9CY27|TECR_MOUSE Very-long-chain enoyl-CoA reductase OS=Mus musculus GN=Tecr PE=1 SV=1	Very-long-chain enoyl-CoA reductase	Tecr	0.53495	0.291776	-1.47853		23.0605	20.7613	20.0992	NaN	19.7969	19.86	4	4	4	13.7	13.7	13.7	34.244	0	40.173	81246000
Q8CI11;Q8CI11-2	Q8CI11;Q8CI11-2	>sp|Q8CI11|GNL3_MOUSE Guanine nucleotide-binding protein-like 3 OS=Mus musculus GN=Gnl3 PE=1 SV=2;>sp|Q8CI11-2|GNL3_MOUSE Isoform 2 of Guanine nucleotide-binding protein-like 3 OS=Mus musculus GN=Gnl3	Guanine nucleotide-binding protein-like 3	Gnl3			-1.48282	+	21.5469	18.7186	20.2687	18.6953	NaN	NaN	4	4	4	8.9	8.9	8.9	60.786	0	22.766	10583000
Q62158	Q62158	>sp|Q62158|TRI27_MOUSE Zinc finger protein RFP OS=Mus musculus GN=Trim27 PE=1 SV=2	Zinc finger protein RFP	Trim27	2.41028	0.00388796	-1.50762	+	21.4199	20.6081	20.8674	19.3041	19.5289	19.5395	4	4	4	10.3	10.3	10.3	58.512	0	29.794	170380000
P42227-2;P42227-3;P42227;B7ZC18	P42227-2;P42227-3;P42227;B7ZC18	>sp|P42227-2|STAT3_MOUSE Isoform Stat3B of Signal transducer and activator of transcription 3 OS=Mus musculus GN=Stat3;>sp|P42227-3|STAT3_MOUSE Isoform Del-701 of Signal transducer and activator of transcription 3 OS=Mus musculus GN=Stat3;>sp|P42227|STAT3_	Signal transducer and activator of transcription 3;Signal transducer and activator of transcription	Stat3	0.66778	0.214892	-1.50764		22.4822	19.9961	20.6873	NaN	19.68	19.4151	2	2	2	5.4	5.4	5.4	83.125	0	52.144	64270000
Q8BJ05-2;Q8BJ05-3;Q8BJ05	Q8BJ05-2;Q8BJ05-3;Q8BJ05	>sp|Q8BJ05-2|ZC3HE_MOUSE Isoform 2 of Zinc finger CCCH domain-containing protein 14 OS=Mus musculus GN=Zc3h14;>sp|Q8BJ05-3|ZC3HE_MOUSE Isoform 3 of Zinc finger CCCH domain-containing protein 14 OS=Mus musculus GN=Zc3h14;>sp|Q8BJ05|ZC3HE_MOUSE Zinc finger C	Zinc finger CCCH domain-containing protein 14	Zc3h14	1.19843	0.0633244	-1.51697		20.3989	22.1031	22.1241	19.8344	20.3538	19.887	5	5	5	10.4	10.4	10.4	64.937	0	40.872	187350000
Q9Z2V5;Q3UG37;B1AUA8	Q9Z2V5;Q3UG37	>sp|Q9Z2V5|HDAC6_MOUSE Histone deacetylase 6 OS=Mus musculus GN=Hdac6 PE=1 SV=3;>tr|Q3UG37|Q3UG37_MOUSE Histone deacetylase 6 (Fragment) OS=Mus musculus GN=Hdac6 PE=1 SV=1	Histone deacetylase 6	Hdac6	0.399374	0.398682	-1.52966		20.9941	25.8316	25.8202	22.9565	22.7556	22.3448	28	28	28	31	31	31	125.79	0	323.31	7645900000
Q9D1D4	Q9D1D4	>sp|Q9D1D4|TMEDA_MOUSE Transmembrane emp24 domain-containing protein 10 OS=Mus musculus GN=Tmed10 PE=1 SV=1	Transmembrane emp24 domain-containing protein 10	Tmed10	0.66275	0.217395	-1.53164		21.8051	20.0436	22.5014	NaN	20.2894	19.5473	3	3	3	20.1	20.1	20.1	24.911	0	27.765	144820000
Q14AI7;O88544;F6QTS1;D3Z1R9;D3YV99	Q14AI7;O88544;F6QTS1	>tr|Q14AI7|Q14AI7_MOUSE COP9 (Constitutive photomorphogenic) homolog, subunit 4 (Arabidopsis thaliana) OS=Mus musculus GN=Cops4 PE=1 SV=1;>sp|O88544|CSN4_MOUSE COP9 signalosome complex subunit 4 OS=Mus musculus GN=Cops4 PE=1 SV=1;>tr|F6QTS1|F6QTS1_MOUSE CO	COP9 signalosome complex subunit 4	Cops4			-1.54149	+	20.6428	20.1943	21.7926	NaN	NaN	19.335	5	5	5	15.8	15.8	15.8	46.284	0	33.669	114280000
Z4YLD0;Q8VDP2;Q8VDP2-2	Z4YLD0;Q8VDP2;Q8VDP2-2	>tr|Z4YLD0|Z4YLD0_MOUSE Protein C330007P06Rik OS=Mus musculus GN=C330007P06Rik PE=1 SV=1;>sp|Q8VDP2|CX056_MOUSE UPF0428 protein CXorf56 homolog OS=Mus musculus PE=1 SV=1;>sp|Q8VDP2-2|CX056_MOUSE Isoform 2 of UPF0428 protein CXorf56 homolog OS=Mus musculus	UPF0428 protein CXorf56 homolog	C330007P06Rik	0.929229	0.117699	-1.54172		21.2288	20.713	21.1811	18.5928	NaN	20.4057	2	2	2	11	11	11	25.834	0.00064767	13.723	110700000
O70318	O70318	>sp|O70318|E41L2_MOUSE Band 4.1-like protein 2 OS=Mus musculus GN=Epb41l2 PE=1 SV=2	Band 4.1-like protein 2	Epb41l2	1.26557	0.0542533	-1.54817		19.9474	21.2937	20.6725	NaN	19.1294	19.0501	4	4	4	4.3	4.3	4.3	109.94	0	30.116	107010000
O88532;F6QJP7;F6V459	O88532;F6QJP7	>sp|O88532|ZFR_MOUSE Zinc finger RNA-binding protein OS=Mus musculus GN=Zfr PE=1 SV=2;>tr|F6QJP7|F6QJP7_MOUSE Zinc finger RNA-binding protein (Fragment) OS=Mus musculus GN=Zfr PE=1 SV=1	Zinc finger RNA-binding protein	Zfr	1.05575	0.0879523	-1.55083		19.0123	19.6252	21.1109	18.7052	17.7734	18.6174	4	4	4	5.4	5.4	5.4	116.86	0	30.883	93069000
Q9CXL3;A0A0G2JEY4	Q9CXL3;A0A0G2JEY4	>sp|Q9CXL3|CG050_MOUSE Uncharacterized protein C7orf50 homolog OS=Mus musculus PE=1 SV=3;>tr|A0A0G2JEY4|A0A0G2JEY4_MOUSE Protein 3110082I17Rik OS=Mus musculus GN=3110082I17Rik PE=1 SV=1	Uncharacterized protein C7orf50 homolog		0.565767	0.27179	-1.558		20.0783	21.3447	19.6069	20.6781	16.8414	18.8363	4	4	4	30.8	30.8	30.8	22.168	0	25.974	38649000
Q8BHD8;B0R0C7;F6SPX7;B0R0D0	Q8BHD8;B0R0C7	>sp|Q8BHD8|PCMD2_MOUSE Protein-L-isoaspartate O-methyltransferase domain-containing protein 2 OS=Mus musculus GN=Pcmtd2 PE=2 SV=1;>tr|B0R0C7|B0R0C7_MOUSE Protein-L-isoaspartate O-methyltransferase domain-containing protein 2 OS=Mus musculus GN=Pcmtd2 PE=1	Protein-L-isoaspartate O-methyltransferase domain-containing protein 2	Pcmtd2			-1.55801	+	20.9256	21.6955	22.9008	NaN	20.2826	NaN	4	4	4	12.8	12.8	12.8	40.755	0	25.259	62716000
E9Q6F4;E9Q039;Q11011;F6QYF8;F7ANF4;F6V7K3	E9Q6F4;E9Q039;Q11011;F6QYF8	>tr|E9Q6F4|E9Q6F4_MOUSE Puromycin-sensitive aminopeptidase OS=Mus musculus GN=Npepps PE=1 SV=1;>tr|E9Q039|E9Q039_MOUSE Puromycin-sensitive aminopeptidase OS=Mus musculus GN=Npepps PE=1 SV=1;>sp|Q11011|PSA_MOUSE Puromycin-sensitive aminopeptidase OS=Mus mus	Puromycin-sensitive aminopeptidase	Npepps			-1.55878	+	20.8138	20.2942	20.1999	NaN	NaN	18.8772	3	3	3	4.9	4.9	4.9	75.896	0	19.295	46980000
Q8BTU6;P10630;P10630-2;E9Q561	Q8BTU6;P10630;P10630-2;E9Q561	>tr|Q8BTU6|Q8BTU6_MOUSE Eukaryotic initiation factor 4A-II OS=Mus musculus GN=Eif4a2 PE=1 SV=1;>sp|P10630|IF4A2_MOUSE Eukaryotic initiation factor 4A-II OS=Mus musculus GN=Eif4a2 PE=1 SV=2;>sp|P10630-2|IF4A2_MOUSE Isoform 2 of Eukaryotic initiation factor	Eukaryotic initiation factor 4A-II;Eukaryotic initiation factor 4A-II, N-terminally processed	Eif4a2			-1.5625	+	22.0965	22.1974	21.6671	20.4245	NaN	NaN	7	1	1	26	6.4	6.4	41.29	0.0038846	9.7301	19861000
G5E8H0;G5E8C6;Q91YD6-2;Q91YD6;D3Z669;Q91YD6-3	G5E8H0;G5E8C6;Q91YD6-2;Q91YD6;D3Z669;Q91YD6-3	>tr|G5E8H0|G5E8H0_MOUSE Villin-like protein OS=Mus musculus GN=Vill PE=1 SV=1;>tr|G5E8C6|G5E8C6_MOUSE Villin-like protein OS=Mus musculus GN=Vill PE=1 SV=1;>sp|Q91YD6-2|VILL_MOUSE Isoform 2 of Villin-like protein OS=Mus musculus GN=Vill;>sp|Q91YD6|VILL_MOU	Villin-like protein	Vill			-1.57214	+	19.4293	20.1223	20.8192	NaN	NaN	18.5515	2	2	2	2.7	2.7	2.7	86.908	0.0012422	12.828	59811000
O70194	O70194	>sp|O70194|EIF3D_MOUSE Eukaryotic translation initiation factor 3 subunit D OS=Mus musculus GN=Eif3d PE=1 SV=2	Eukaryotic translation initiation factor 3 subunit D	Eif3d			-1.5834	+	19.4025	20.7352	22.3835	NaN	NaN	19.257	3	3	3	6.6	6.6	6.6	63.988	0	22.501	85742000
F8WIT2;P14824	F8WIT2;P14824	>tr|F8WIT2|F8WIT2_MOUSE Annexin OS=Mus musculus GN=Anxa6 PE=1 SV=1;>sp|P14824|ANXA6_MOUSE Annexin A6 OS=Mus musculus GN=Anxa6 PE=1 SV=3	Annexin;Annexin A6	Anxa6	1.07273	0.0845807	-1.58731		20.0534	21.6838	20.7523	NaN	19.4245	19.0606	2	2	2	3.1	3.1	3.1	75.288	0.0017595	11.862	15839000
Q78JE5;Q3V492;D6REV6;D6RFT2;D3Z2G9	Q78JE5;Q3V492;D6REV6	>sp|Q78JE5|FBX22_MOUSE F-box only protein 22 OS=Mus musculus GN=Fbxo22 PE=1 SV=2;>tr|Q3V492|Q3V492_MOUSE F-box only protein 22 OS=Mus musculus GN=Fbxo22 PE=1 SV=1;>tr|D6REV6|D6REV6_MOUSE F-box only protein 22 OS=Mus musculus GN=Fbxo22 PE=1 SV=1	F-box only protein 22	Fbxo22	0.936744	0.115679	-1.5915		23.1995	20.9732	23.3832	20.9224	21.2356	20.6236	8	8	8	29.6	29.6	29.6	44.202	0	73.612	513720000
A6H644;Q8BG95;Q8BG95-2	A6H644;Q8BG95	>tr|A6H644|A6H644_MOUSE Protein phosphatase 1 regulatory subunit OS=Mus musculus GN=Ppp1r12b PE=1 SV=1;>sp|Q8BG95|MYPT2_MOUSE Protein phosphatase 1 regulatory subunit 12B OS=Mus musculus GN=Ppp1r12b PE=1 SV=2	Protein phosphatase 1 regulatory subunit;Protein phosphatase 1 regulatory subunit 12B	Ppp1r12b	1.71353	0.0193408	-1.59558	+	21.6507	22.2023	20.9656	20.2022	19.5662	20.2635	7	5	5	7.2	5.5	5.5	110.97	0	41.646	230070000
P14152;B1ATQ3	P14152;B1ATQ3	>sp|P14152|MDHC_MOUSE Malate dehydrogenase, cytoplasmic OS=Mus musculus GN=Mdh1 PE=1 SV=3;>tr|B1ATQ3|B1ATQ3_MOUSE Malate dehydrogenase, cytoplasmic (Fragment) OS=Mus musculus GN=Mdh1 PE=1 SV=7	Malate dehydrogenase, cytoplasmic	Mdh1	1.17977	0.0661047	-1.60285		20.9134	21.1646	19.8141	NaN	19.2746	18.7811	5	5	5	25.1	25.1	25.1	36.511	0	84.445	210670000
Q545K5;O89086;Q8BG13	Q545K5;O89086;Q8BG13	>tr|Q545K5|Q545K5_MOUSE MCG116386, isoform CRA_a OS=Mus musculus GN=Rbm3 PE=1 SV=1;>sp|O89086|RBM3_MOUSE RNA-binding protein 3 OS=Mus musculus GN=Rbm3 PE=1 SV=1;>tr|Q8BG13|Q8BG13_MOUSE RNA-binding protein 3 OS=Mus musculus GN=Rbm3 PE=1 SV=1	RNA-binding protein 3	Rbm3			-1.60647	+	21.3651	19.6027	20.2375	NaN	NaN	18.7953	3	3	3	21.6	21.6	21.6	16.604	0	19.179	18694000
Q8CI94	Q8CI94	>sp|Q8CI94|PYGB_MOUSE Glycogen phosphorylase, brain form OS=Mus musculus GN=Pygb PE=1 SV=3	Glycogen phosphorylase, brain form	Pygb	1.52628	0.0297659	-1.61856	+	20.6124	22.0642	22.0562	20.0926	19.9759	19.8087	2	2	2	2.3	2.3	2.3	96.729	0.00064267	13.529	140510000
Q3TRP8;Q8C0D9-2;Q8C0D9	Q3TRP8;Q8C0D9-2;Q8C0D9	>tr|Q3TRP8|Q3TRP8_MOUSE Centrosomal protein of 68 kDa OS=Mus musculus GN=Cep68 PE=1 SV=1;>sp|Q8C0D9-2|CEP68_MOUSE Isoform 2 of Centrosomal protein of 68 kDa OS=Mus musculus GN=Cep68;>sp|Q8C0D9|CEP68_MOUSE Centrosomal protein of 68 kDa OS=Mus musculus GN=Ce	Centrosomal protein of 68 kDa	Cep68	0.930378	0.117387	-1.62261		22.2643	19.7658	21.5667	20.0491	18.9351	19.7447	5	5	5	11.2	11.2	11.2	67.695	0	32.796	87280000
E9QKZ2;Q91YE6;E0CY46;F6TLX3;E0CXB2	E9QKZ2;Q91YE6;E0CY46;F6TLX3;E0CXB2	>tr|E9QKZ2|E9QKZ2_MOUSE Importin-9 OS=Mus musculus GN=Ipo9 PE=1 SV=1;>sp|Q91YE6|IPO9_MOUSE Importin-9 OS=Mus musculus GN=Ipo9 PE=1 SV=3;>tr|E0CY46|E0CY46_MOUSE Importin-9 OS=Mus musculus GN=Ipo9 PE=1 SV=1;>tr|F6TLX3|F6TLX3_MOUSE Importin-9 (Fragment) OS=Mu	Importin-9	Ipo9	0.96272	0.108963	-1.6396		22.7284	21.1582	21.2173	20.4562	NaN	19.6672	2	2	2	2.8	2.8	2.8	115.95	0	33.894	271370000
Q791G4;Q9R0M4	Q791G4;Q9R0M4	>tr|Q791G4|Q791G4_MOUSE Podocalyxin OS=Mus musculus GN=Podxl PE=1 SV=1;>sp|Q9R0M4|PODXL_MOUSE Podocalyxin OS=Mus musculus GN=Podxl PE=1 SV=2	Podocalyxin	Podxl	0.902643	0.125129	-1.64092		20.4569	20.8488	23.0215	19.2273	20.0421	20.1351	3	3	3	5.8	5.8	5.8	53.389	0	28.234	184670000
Q3UJB0	Q3UJB0	>tr|Q3UJB0|Q3UJB0_MOUSE Protein Sf3b2 OS=Mus musculus GN=Sf3b2 PE=1 SV=1		Sf3b2	0.999581	0.100097	-1.64274		20.4155	22.8221	22.4628	20.0908	20.6176	20.0638	8	8	8	8.7	8.7	8.7	98.197	0	49.451	361840000
Q58A65-2;Q58A65;Q58A65-5;A0A0R4J196;F8WH31;E9PUD1;Q58A65-6;Q58A65-3;Q58A65-4;F6SH61;Z4YMB8;F6WNT4	Q58A65-2;Q58A65;Q58A65-5;A0A0R4J196;F8WH31;E9PUD1;Q58A65-6;Q58A65-3;Q58A65-4;F6SH61;Z4YMB8	>sp|Q58A65-2|JIP4_MOUSE Isoform 2 of C-Jun-amino-terminal kinase-interacting protein 4 OS=Mus musculus GN=Spag9;>sp|Q58A65|JIP4_MOUSE C-Jun-amino-terminal kinase-interacting protein 4 OS=Mus musculus GN=Spag9 PE=1 SV=2;>sp|Q58A65-5|JIP4_MOUSE Isoform 5 of	C-Jun-amino-terminal kinase-interacting protein 4	Spag9	0.592253	0.255709	-1.66785		22.1371	22.1519	19.3824	NaN	19.4693	19.6426	16	16	12	15.1	15.1	12.5	144.7	0	146.36	680730000
S4R1I3;Q3UE92;Q6P1B1	S4R1I3;Q3UE92;Q6P1B1	>tr|S4R1I3|S4R1I3_MOUSE Xaa-Pro aminopeptidase 1 OS=Mus musculus GN=Xpnpep1 PE=1 SV=1;>tr|Q3UE92|Q3UE92_MOUSE X-prolyl aminopeptidase (Aminopeptidase P) 1, soluble, isoform CRA_b OS=Mus musculus GN=Xpnpep1 PE=1 SV=1;>sp|Q6P1B1|XPP1_MOUSE Xaa-Pro aminopepti	Xaa-Pro aminopeptidase 1	Xpnpep1	1.55093	0.0281235	-1.67021	+	21.2461	21.1029	20.2128	NaN	19.2212	19.1462	2	2	2	4.3	4.3	4.3	70.989	0.00062933	13.022	25488000
O54988-2;O54988	O54988-2;O54988	>sp|O54988-2|SLK_MOUSE Isoform 2 of STE20-like serine/threonine-protein kinase OS=Mus musculus GN=Slk;>sp|O54988|SLK_MOUSE STE20-like serine/threonine-protein kinase OS=Mus musculus GN=Slk PE=1 SV=2	STE20-like serine/threonine-protein kinase	Slk	2.48458	0.00327654	-1.69198	+	20.8247	20.8835	21.5954	19.3018	19.6206	19.3052	8	8	8	8.1	8.1	8.1	137.71	0	54.223	295320000
A2AFQ9;E9PUU4;Q8BX17;F7CKD6	A2AFQ9;E9PUU4;Q8BX17	>tr|A2AFQ9|A2AFQ9_MOUSE Gem-associated protein 5 OS=Mus musculus GN=Gemin5 PE=1 SV=1;>tr|E9PUU4|E9PUU4_MOUSE Gem-associated protein 5 OS=Mus musculus GN=Gemin5 PE=1 SV=1;>sp|Q8BX17|GEMI5_MOUSE Gem-associated protein 5 OS=Mus musculus GN=Gemin5 PE=1 SV=2	Gem-associated protein 5	Gemin5	1.25445	0.0556611	-1.69441		20.2982	21.8284	19.9063	19.2251	18.5011	19.2234	7	7	7	5.1	5.1	5.1	166.52	0	44.597	115960000
Q3TM70;Q9EQP2	Q3TM70;Q9EQP2	>tr|Q3TM70|Q3TM70_MOUSE EH domain-containing protein 4 OS=Mus musculus GN=Ehd4 PE=1 SV=1;>sp|Q9EQP2|EHD4_MOUSE EH domain-containing protein 4 OS=Mus musculus GN=Ehd4 PE=1 SV=1	EH domain-containing protein 4	Ehd4	1.38622	0.0410937	-1.70368	+	21.9444	21.0354	22.3537	19.2564	20.6548	20.3113	9	9	7	20.1	20.1	16.6	61.48	0	60.906	239390000
Q8R4U7;E9Q9L3	Q8R4U7	>sp|Q8R4U7|LUZP1_MOUSE Leucine zipper protein 1 OS=Mus musculus GN=Luzp1 PE=1 SV=2	Leucine zipper protein 1	Luzp1	1.10434	0.0786425	-1.71209		21.6279	20.8117	23.2319	19.8932	20.1892	20.4527	12	12	12	14.5	14.5	14.5	119.31	0	94.937	303790000
Q58E59;Q9D554	Q58E59;Q9D554	>tr|Q58E59|Q58E59_MOUSE Splicing factor 3A subunit 3 OS=Mus musculus GN=Sf3a3 PE=1 SV=1;>sp|Q9D554|SF3A3_MOUSE Splicing factor 3A subunit 3 OS=Mus musculus GN=Sf3a3 PE=1 SV=2	Splicing factor 3A subunit 3	Sf3a3	1.89729	0.012668	-1.71411	+	21.3597	20.2392	20.9136	19.5361	19.0939	18.7402	5	5	5	10	10	10	58.841	0	32.76	69003000
H3BJU7;H3BJX8;H3BJ45;H3BJ40;H3BKH9;Q60875-5;Q60875-4;Q60875;Q60875-2;Q60875-3;H3BLF9;H3BJ59;H3BL15;H3BJM4;H3BJ48;H3BLJ1;H3BIX8	H3BJU7;H3BJX8;H3BJ45;H3BJ40;H3BKH9;Q60875-5;Q60875-4;Q60875;Q60875-2;Q60875-3	>tr|H3BJU7|H3BJU7_MOUSE Rho guanine nucleotide exchange factor 2 OS=Mus musculus GN=Arhgef2 PE=1 SV=1;>tr|H3BJX8|H3BJX8_MOUSE Rho guanine nucleotide exchange factor 2 OS=Mus musculus GN=Arhgef2 PE=1 SV=1;>tr|H3BJ45|H3BJ45_MOUSE Rho guanine nucleotide excha	Rho guanine nucleotide exchange factor 2	Arhgef2	1.17584	0.0667057	-1.72676		22.523	21.8311	20.2473	19.917	19.5066	19.9974	10	10	10	11	11	11	108.59	0	65.652	163240000
A2BE28-2;A2BE28	A2BE28-2;A2BE28	>sp|A2BE28-2|LAS1L_MOUSE Isoform 2 of Ribosomal biogenesis protein LAS1L OS=Mus musculus GN=Las1l;>sp|A2BE28|LAS1L_MOUSE Ribosomal biogenesis protein LAS1L OS=Mus musculus GN=Las1l PE=1 SV=1	Ribosomal biogenesis protein LAS1L	Las1l	0.954547	0.111033	-1.7399		21.1503	18.5604	20.8612	18.3084	18.9149	18.1289	2	2	2	3.6	3.6	3.6	87.577	0.00064516	13.66	78623000
F7BHJ0;Q6IRU5-3;Q6IRU5-2;Q6IRU5	F7BHJ0;Q6IRU5-3;Q6IRU5-2;Q6IRU5	>tr|F7BHJ0|F7BHJ0_MOUSE Clathrin light chain B (Fragment) OS=Mus musculus GN=Cltb PE=1 SV=1;>sp|Q6IRU5-3|CLCB_MOUSE Isoform 3 of Clathrin light chain B OS=Mus musculus GN=Cltb;>sp|Q6IRU5-2|CLCB_MOUSE Isoform 2 of Clathrin light chain B OS=Mus musculus GN=C	Clathrin light chain B	Cltb			-1.74452	+	19.8848	19.8701	21.3534	18.6249	NaN	NaN	2	2	2	15.4	15.4	15.4	14.191	0.0017544	11.77	3464600
O08795;O08795-2	O08795;O08795-2	>sp|O08795|GLU2B_MOUSE Glucosidase 2 subunit beta OS=Mus musculus GN=Prkcsh PE=1 SV=1;>sp|O08795-2|GLU2B_MOUSE Isoform 2 of Glucosidase 2 subunit beta OS=Mus musculus GN=Prkcsh	Glucosidase 2 subunit beta	Prkcsh	0.767885	0.170653	-1.74784		21.7378	20.0826	19.3742	NaN	18.1639	19.1368	3	3	3	6.3	6.3	6.3	58.792	0	20.8	65265000
E9Q1S3;Q01405	E9Q1S3;Q01405	>tr|E9Q1S3|E9Q1S3_MOUSE Protein transport protein Sec23A OS=Mus musculus GN=Sec23a PE=1 SV=1;>sp|Q01405|SC23A_MOUSE Protein transport protein Sec23A OS=Mus musculus GN=Sec23a PE=1 SV=2	Protein transport protein Sec23A	Sec23a	0.796678	0.159706	-1.74919		20.0796	19.3724	21.7935	NaN	18.8677	18.4642	2	2	2	3.4	3.4	3.4	82.955	0.0011855	12.086	15061000
J3QP71;K3W4Q8;P18572-2;P18572	J3QP71;K3W4Q8;P18572-2;P18572	>tr|J3QP71|J3QP71_MOUSE Basigin (Fragment) OS=Mus musculus GN=Bsg PE=1 SV=1;>tr|K3W4Q8|K3W4Q8_MOUSE Basigin OS=Mus musculus GN=Bsg PE=1 SV=1;>sp|P18572-2|BASI_MOUSE Isoform 2 of Basigin OS=Mus musculus GN=Bsg;>sp|P18572|BASI_MOUSE Basigin OS=Mus musculus G	Basigin	Bsg	2.25876	0.00551107	-1.75697	+	22.0483	21.8393	21.4136	20.0592	NaN	19.961	3	3	3	19.3	19.3	19.3	21.602	0	19.438	126040000
Q80X98	Q80X98	>tr|Q80X98|Q80X98_MOUSE DEAH (Asp-Glu-Ala-His) box polypeptide 38 OS=Mus musculus GN=Dhx38 PE=1 SV=1		Dhx38			-1.75726	+	20.9096	20.1064	21.6369	NaN	NaN	19.127	4	4	4	3.9	3.9	3.9	140.62	0	28.768	97178000
P62878	P62878	>sp|P62878|RBX1_MOUSE E3 ubiquitin-protein ligase RBX1 OS=Mus musculus GN=Rbx1 PE=1 SV=1	E3 ubiquitin-protein ligase RBX1;E3 ubiquitin-protein ligase RBX1, N-terminally processed	Rbx1			-1.76545	+	23.1351	21.3849	21.415	NaN	NaN	20.2129	2	2	2	17.6	17.6	17.6	12.274	0	25.972	76439000
Q8C156	Q8C156	>sp|Q8C156|CND2_MOUSE Condensin complex subunit 2 OS=Mus musculus GN=Ncaph PE=1 SV=1	Condensin complex subunit 2	Ncaph	0.864884	0.136495	-1.76709		20.0295	20.6171	23.1256	19.5453	19.5208	19.4048	5	5	5	7.3	7.3	7.3	82.302	0	31.987	145090000
Q9JI10-2;Q9JI10;Q9JI11	Q9JI10-2;Q9JI10;Q9JI11	>sp|Q9JI10-2|STK3_MOUSE Isoform 2 of Serine/threonine-protein kinase 3 OS=Mus musculus GN=Stk3;>sp|Q9JI10|STK3_MOUSE Serine/threonine-protein kinase 3 OS=Mus musculus GN=Stk3 PE=1 SV=1;>sp|Q9JI11|STK4_MOUSE Serine/threonine-protein kinase 4 OS=Mus musculus	Serine/threonine-protein kinase 3;Serine/threonine-protein kinase 3 36kDa subunit;Serine/threonine-protein kinase 3 20kDa subunit;Serine/threonine-protein kinase 4;Serine/threonine-protein kinase 4 37kDa subunit;Serine/threonine-protein kinase 4 18kDa subunit	Stk3;Stk4			-1.76927	+	21.6153	20.0054	20.9298	NaN	19.0809	NaN	2	2	2	6.1	6.1	6.1	49.067	0.00065746	14.206	19817000
Q0PD50;P55258;Q0PD49;P61028	Q0PD50;P55258;Q0PD49;P61028	>tr|Q0PD50|Q0PD50_MOUSE RAB8A, member RAS oncogene family, isoform CRA_a OS=Mus musculus GN=Rab8a PE=1 SV=1;>sp|P55258|RAB8A_MOUSE Ras-related protein Rab-8A OS=Mus musculus GN=Rab8a PE=1 SV=2;>tr|Q0PD49|Q0PD49_MOUSE RAB8B, member RAS oncogene family OS=Mu	Ras-related protein Rab-8A;Ras-related protein Rab-8B	Rab8a;Rab8b			-1.77913	+	22.2168	20.4672	21.1878	NaN	NaN	19.5115	3	2	2	18.4	13	13	23.668	0.00067204	15.217	66849000
P50518;A0A0N4SW34;A0A0N4SWA3;A0A0N4SW07;Q9D593	P50518;A0A0N4SW34	>sp|P50518|VATE1_MOUSE V-type proton ATPase subunit E 1 OS=Mus musculus GN=Atp6v1e1 PE=1 SV=2;>tr|A0A0N4SW34|A0A0N4SW34_MOUSE V-type proton ATPase subunit E 1 (Fragment) OS=Mus musculus GN=Atp6v1e1 PE=1 SV=1	V-type proton ATPase subunit E 1	Atp6v1e1			-1.7795	+	22.0348	18.8088	21.5656	NaN	NaN	19.0236	4	4	4	18.1	18.1	18.1	26.157	0	26.155	65951000
E9PW20;Q9CY57-5;Q9CY57-4;Q9CY57-3;Q9CY57-2;Q9CY57;D3YZA1;D3Z7T7	E9PW20;Q9CY57-5;Q9CY57-4;Q9CY57-3;Q9CY57-2;Q9CY57;D3YZA1;D3Z7T7	>tr|E9PW20|E9PW20_MOUSE Chromatin target of PRMT1 protein OS=Mus musculus GN=Chtop PE=1 SV=1;>sp|Q9CY57-5|CHTOP_MOUSE Isoform 5 of Chromatin target of PRMT1 protein OS=Mus musculus GN=Chtop;>sp|Q9CY57-4|CHTOP_MOUSE Isoform 4 of Chromatin target of PRMT1 pr	Chromatin target of PRMT1 protein	Chtop	1.24155	0.057339	-1.79068		19.0722	21.2684	20.4929	18.1686	18.4027	18.8901	4	4	4	25.6	25.6	25.6	22.106	0	26.165	57462000
A0A0G2JDV8;Q9DAW9;A0A0G2JFI6;A0A0G2JFC8;A0A0G2JFG3;D3Z7R6;Q543F3;Q08093	A0A0G2JDV8;Q9DAW9	>tr|A0A0G2JDV8|A0A0G2JDV8_MOUSE Calponin OS=Mus musculus GN=Cnn3 PE=1 SV=1;>sp|Q9DAW9|CNN3_MOUSE Calponin-3 OS=Mus musculus GN=Cnn3 PE=1 SV=1	Calponin-3	Cnn3	0.866185	0.136086	-1.80928		21.1577	23.8874	20.98	19.7165	20.3957	20.4849	8	8	8	37.7	37.7	37.7	31.395	0	77.451	482340000
A2A815;A2A813;Q99LX0;A2A817;A2A816	A2A815;A2A813;Q99LX0;A2A817;A2A816	>tr|A2A815|A2A815_MOUSE Protein deglycase DJ-1 (Fragment) OS=Mus musculus GN=Park7 PE=1 SV=7;>tr|A2A813|A2A813_MOUSE Protein deglycase DJ-1 OS=Mus musculus GN=Park7 PE=1 SV=1;>sp|Q99LX0|PARK7_MOUSE Protein deglycase DJ-1 OS=Mus musculus GN=Park7 PE=1 SV=1;	Protein deglycase DJ-1	Park7			-1.81787	+	20.4831	23.5279	20.7043	NaN	NaN	19.7539	3	3	3	41.9	41.9	41.9	14.3	0	35.038	65587000
P81122	P81122	>sp|P81122|IRS2_MOUSE Insulin receptor substrate 2 OS=Mus musculus GN=Irs2 PE=1 SV=2	Insulin receptor substrate 2	Irs2			-1.82035	+	20.4824	20.0812	20.8014	NaN	NaN	18.6347	2	2	2	1.9	1.9	1.9	136.76	0.0006566	14.204	51138000
Q3UKJ7;Q3UKJ7-2	Q3UKJ7;Q3UKJ7-2	>sp|Q3UKJ7|SMU1_MOUSE WD40 repeat-containing protein SMU1 OS=Mus musculus GN=Smu1 PE=2 SV=2;>sp|Q3UKJ7-2|SMU1_MOUSE Isoform 2 of WD40 repeat-containing protein SMU1 OS=Mus musculus GN=Smu1	WD40 repeat-containing protein SMU1;WD40 repeat-containing protein SMU1, N-terminally processed	Smu1	2.82862	0.00148382	-1.82836	+	21.3471	21.6462	21.6314	NaN	19.8498	19.5766	7	7	7	19.9	19.9	19.9	57.543	0	65.142	142050000
E9Q3E2;Q8CC35-2;Q8CC35-3;Q8CC35	E9Q3E2;Q8CC35-2;Q8CC35-3;Q8CC35	>tr|E9Q3E2|E9Q3E2_MOUSE Synaptopodin OS=Mus musculus GN=Synpo PE=1 SV=1;>sp|Q8CC35-2|SYNPO_MOUSE Isoform 2 of Synaptopodin OS=Mus musculus GN=Synpo;>sp|Q8CC35-3|SYNPO_MOUSE Isoform 3 of Synaptopodin OS=Mus musculus GN=Synpo;>sp|Q8CC35|SYNPO_MOUSE Synaptopo	Synaptopodin	Synpo	1.88664	0.0129825	-1.84587	+	20.0803	20.6265	21.5601	18.9432	18.9179	18.8682	7	7	7	7.5	7.5	7.5	117.51	0	43.244	106190000
Q60710;E9PYG9;F6TVP2;E9Q0K6;F8WJE0;E0CXZ5	Q60710;E9PYG9;F6TVP2;E9Q0K6;F8WJE0	>sp|Q60710|SAMH1_MOUSE Deoxynucleoside triphosphate triphosphohydrolase SAMHD1 OS=Mus musculus GN=Samhd1 PE=1 SV=2;>tr|E9PYG9|E9PYG9_MOUSE Deoxynucleoside triphosphate triphosphohydrolase SAMHD1 OS=Mus musculus GN=Samhd1 PE=1 SV=1;>tr|F6TVP2|F6TVP2_MOUSE D	Deoxynucleoside triphosphate triphosphohydrolase SAMHD1	Samhd1	1.35713	0.0439412	-1.85574	+	21.5707	21.1195	20.1538	NaN	18.9272	19.2573	3	3	3	5.9	5.9	5.9	72.65	0	19.325	31938000
S4R2A9;Q3UPL0-2;Q3UPL0;S4R256;S4R192;S4R1T5;S4R1Y8;Q3UPL0-3	S4R2A9;Q3UPL0-2;Q3UPL0;S4R256	>tr|S4R2A9|S4R2A9_MOUSE Protein transport protein Sec31A (Fragment) OS=Mus musculus GN=Sec31a PE=1 SV=1;>sp|Q3UPL0-2|SC31A_MOUSE Isoform 2 of Protein transport protein Sec31A OS=Mus musculus GN=Sec31a;>sp|Q3UPL0|SC31A_MOUSE Protein transport protein Sec31A	Protein transport protein Sec31A	Sec31a	1.51215	0.0307505	-1.86273	+	19.5081	20.931	20.1833	17.5651	18.8356	18.6334	6	6	6	8.8	8.8	8.8	100.98	0	51.955	201060000
Q4VC33;Q4VC33-2;A0A0J9YVB7;A0A0J9YUL5;A0A0J9YVB4	Q4VC33;Q4VC33-2	>sp|Q4VC33|MAEA_MOUSE Macrophage erythroblast attacher OS=Mus musculus GN=Maea PE=1 SV=1;>sp|Q4VC33-2|MAEA_MOUSE Isoform 2 of Macrophage erythroblast attacher OS=Mus musculus GN=Maea	Macrophage erythroblast attacher	Maea	1.10383	0.078736	-1.86307		20.8674	22.7224	21.5077	19.6956	NaN	19.9766	4	4	4	10.9	10.9	10.9	45.336	0	27.549	132880000
P62627;A2AVR9	P62627;A2AVR9	>sp|P62627|DLRB1_MOUSE Dynein light chain roadblock-type 1 OS=Mus musculus GN=Dynlrb1 PE=1 SV=3;>tr|A2AVR9|A2AVR9_MOUSE Dynein light chain roadblock-type 1 OS=Mus musculus GN=Dynlrb1 PE=1 SV=1	Dynein light chain roadblock-type 1	Dynlrb1			-1.86882	+	21.0762	22.3666	19.719	19.1852	NaN	NaN	3	3	3	38.5	38.5	38.5	10.99	0	18.283	16375000
Q9R0L6;Q9R0L6-2	Q9R0L6;Q9R0L6-2	>sp|Q9R0L6|PCM1_MOUSE Pericentriolar material 1 protein OS=Mus musculus GN=Pcm1 PE=1 SV=2;>sp|Q9R0L6-2|PCM1_MOUSE Isoform 2 of Pericentriolar material 1 protein OS=Mus musculus GN=Pcm1	Pericentriolar material 1 protein	Pcm1			-1.87505	+	20.869	21.4448	21.6109	NaN	NaN	19.4332	5	5	5	2.8	2.8	2.8	228.84	0	32.597	69521000
Q5EBQ2;P70296;D6RHS6;D3Z1V4	Q5EBQ2;P70296;D6RHS6;D3Z1V4	>tr|Q5EBQ2|Q5EBQ2_MOUSE MCG7941, isoform CRA_f OS=Mus musculus GN=Pebp1 PE=1 SV=1;>sp|P70296|PEBP1_MOUSE Phosphatidylethanolamine-binding protein 1 OS=Mus musculus GN=Pebp1 PE=1 SV=3;>tr|D6RHS6|D6RHS6_MOUSE Phosphatidylethanolamine-binding protein 1 OS=Mus	Phosphatidylethanolamine-binding protein 1;Hippocampal cholinergic neurostimulating peptide	Pebp1	0.99029	0.102261	-1.87545		20.3637	22.4725	21.0498	NaN	19.522	19.3178	3	3	3	28.3	28.3	28.3	20.83	0	21.615	68582000
E9QAS4;E9QAS5;Q6PDQ2;F6WR45;E9PYU4;E9PYL1;A2A8L1	E9QAS4;E9QAS5;Q6PDQ2	>tr|E9QAS4|E9QAS4_MOUSE Chromodomain-helicase-DNA-binding protein 4 OS=Mus musculus GN=Chd4 PE=1 SV=1;>tr|E9QAS5|E9QAS5_MOUSE Chromodomain-helicase-DNA-binding protein 4 OS=Mus musculus GN=Chd4 PE=1 SV=1;>sp|Q6PDQ2|CHD4_MOUSE Chromodomain-helicase-DNA-bind	Chromodomain-helicase-DNA-binding protein 4	Chd4			-1.88075	+	21.1059	21.1041	20.0566	NaN	18.8748	NaN	6	6	6	4.8	4.8	4.8	216.37	0	47.256	102660000
B1AX58;Q99K51;Q61233;Q3V0K9	B1AX58;Q99K51	>tr|B1AX58|B1AX58_MOUSE Plastin-3 OS=Mus musculus GN=Pls3 PE=1 SV=1;>sp|Q99K51|PLST_MOUSE Plastin-3 OS=Mus musculus GN=Pls3 PE=1 SV=3	Plastin-3	Pls3	1.07115	0.0848897	-1.8847		22.3498	21.9803	21.1623	NaN	20.736	19.1562	7	7	7	15	15	15	71.745	0	45.486	52057000
Q3U1T3;Q3U1T3-2	Q3U1T3;Q3U1T3-2	>sp|Q3U1T3|BRM1L_MOUSE Breast cancer metastasis-suppressor 1-like protein OS=Mus musculus GN=Brms1l PE=2 SV=1;>sp|Q3U1T3-2|BRM1L_MOUSE Isoform 2 of Breast cancer metastasis-suppressor 1-like protein OS=Mus musculus GN=Brms1l	Breast cancer metastasis-suppressor 1-like protein	Brms1l			-1.88937	+	22.3378	20.6098	20.3879	NaN	NaN	19.2225	2	2	2	9.9	9.9	9.9	37.657	0	25.636	103540000
Q64364-2;Q64364	Q64364-2;Q64364	>sp|Q64364-2|ARF_MOUSE Isoform smARF of Tumor suppressor ARF OS=Mus musculus GN=Cdkn2a;>sp|Q64364|ARF_MOUSE Tumor suppressor ARF OS=Mus musculus GN=Cdkn2a PE=1 SV=1	Tumor suppressor ARF	Cdkn2a			-1.8989	+	20.3366	20.9966	21.6447	NaN	NaN	19.0937	2	2	2	16.8	16.8	16.8	14.096	0.0012019	12.278	49998000
Q8CG48;B1AWH6	Q8CG48	>sp|Q8CG48|SMC2_MOUSE Structural maintenance of chromosomes protein 2 OS=Mus musculus GN=Smc2 PE=1 SV=2	Structural maintenance of chromosomes protein 2	Smc2			-1.90032	+	22.082	20.1836	21.6414	NaN	NaN	19.402	9	9	9	8.2	8.2	8.2	134.24	0	59.436	273830000
Q920A5	Q920A5	>sp|Q920A5|RISC_MOUSE Retinoid-inducible serine carboxypeptidase OS=Mus musculus GN=Scpep1 PE=1 SV=2	Retinoid-inducible serine carboxypeptidase	Scpep1	0.781606	0.165346	-1.90688		22.0106	19.2612	20.7663	NaN	19.0328	18.5122	3	3	3	6.6	6.6	6.6	50.964	0	19.046	60599000
P47791-2;P47791	P47791-2;P47791	>sp|P47791-2|GSHR_MOUSE Isoform Cytoplasmic of Glutathione reductase, mitochondrial OS=Mus musculus GN=Gsr;>sp|P47791|GSHR_MOUSE Glutathione reductase, mitochondrial OS=Mus musculus GN=Gsr PE=1 SV=3	Glutathione reductase, mitochondrial	Gsr			-1.90741	+	20.5881	22.1476	22.046	NaN	19.6865	NaN	5	5	5	17.5	17.5	17.5	51.073	0	36.508	43492000
S4R1W5;Q3ULB0;A0A0A6YXE2;A0A0A6YY54	S4R1W5;Q3ULB0	>tr|S4R1W5|S4R1W5_MOUSE Protein Rbm6 OS=Mus musculus GN=Rbm6 PE=1 SV=1;>tr|Q3ULB0|Q3ULB0_MOUSE Protein Rbm6 OS=Mus musculus GN=Rbm6 PE=1 SV=1		Rbm6	1.27444	0.0531571	-1.92251		19.9604	21.3067	21.1403	NaN	18.4901	19.2699	18	18	18	16.8	16.8	16.8	128.37	0	198.8	1168500000
B1AV77;B1ATI0;P47740	B1AV77;B1ATI0;P47740	>tr|B1AV77|B1AV77_MOUSE Aldehyde dehydrogenase OS=Mus musculus GN=Aldh3a2 PE=1 SV=1;>tr|B1ATI0|B1ATI0_MOUSE Aldehyde dehydrogenase OS=Mus musculus GN=Aldh3a2 PE=1 SV=1;>sp|P47740|AL3A2_MOUSE Fatty aldehyde dehydrogenase OS=Mus musculus GN=Aldh3a2 PE=1 SV=2	Aldehyde dehydrogenase;Fatty aldehyde dehydrogenase	Aldh3a2			-1.93561	+	21.5837	20.326	21.0852	NaN	19.0627	NaN	2	2	2	6.6	6.6	6.6	54.33	0.000625	12.923	14708000
Q9Z1Z0-4;Q9Z1Z0;Q9Z1Z0-2	Q9Z1Z0-4;Q9Z1Z0;Q9Z1Z0-2	>sp|Q9Z1Z0-4|USO1_MOUSE Isoform 4 of General vesicular transport factor p115 OS=Mus musculus GN=Uso1;>sp|Q9Z1Z0|USO1_MOUSE General vesicular transport factor p115 OS=Mus musculus GN=Uso1 PE=1 SV=2;>sp|Q9Z1Z0-2|USO1_MOUSE Isoform 2 of General vesicular tran	General vesicular transport factor p115	Uso1			-1.93612	+	20.9521	21.0508	19.5232	NaN	NaN	18.5726	4	4	4	13.3	13.3	13.3	39.816	0	28.634	62828000
[truncated: 1,160 more rows]
